# Supplementary material for: A Cross-Tissue Transcriptome-Wide Association Study Identifies Novel Susceptibility Genes for Glomerular Diseases
Source: Biomedicines. 2026 May 8;14(5):1072. doi: 10.3390/biomedicines14051072 (PMC13203945; doi:10.3390/biomedicines14051072)
Supplement: Supplementary file 1 [file biomedicines-14-01072-s001.zip]

Archive with 17 entries (16 files):
- Supplementary Files/
- Supplementary Files/Supplementary Table S1.xlsx
- Supplementary Files/Supplementary Table S6.xlsx
- Supplementary Files/Supplementary Table S10.xlsx
- Supplementary Files/Supplementary Table S7.xlsx
- Supplementary Files/Supplementary Table S4.xlsx
- Supplementary Files/Supplementary Table S8.xlsx
- Supplementary Files/Supplementary Table S9.xlsx
- Supplementary Files/Supplementary Table S5.xlsx
- Supplementary Files/Supplementary Table S2.xlsx
- Supplementary Files/Supplementary Table S3.xlsx
- Supplementary Files/Supplementary Figure S2.pdf
- __MACOSX/Supplementary Files/._Supplementary Figure S2.pdf
- Supplementary Files/Supplementary Figure S3.pdf
- __MACOSX/Supplementary Files/._Supplementary Figure S3.pdf
- Supplementary Files/Supplementary Figure S1.pdf
- __MACOSX/Supplementary Files/._Supplementary Figure S1.pdf
