# Supplementary material for: A Cross-Tissue Transcriptome-Wide Association Study Identifies Novel Susceptibility Genes for Glomerular Diseases
Source: Biomedicines. 2026 May 8;14(5):1072. doi: 10.3390/biomedicines14051072 (PMC13203945; doi:10.3390/biomedicines14051072)
Supplement: Supplementary file 1 [file biomedicines-14-01072-s001.zip › Supplementary Files/Supplementary Table S1.xlsx]

## Sheet: Sheet1
Supplementary Table S1. Candidate genes associated with GD identified through sCCA
gene_id	panel_sCCA1.pos_summary	panel_sCCA2.pos_summary	panel_sCCA3.pos_summary	acatP	acatP.fdr	gene_name	seqnames	start_hg38	end_hg38
ENSG00000025039	0.00237493	6.35924e-05	0.000176359	0.000137511	0.0245503	RRAGD	6	89364636	89412270
ENSG00000081026	0.004789	0.508088	1.49118e-07	4.47339e-07	0.000127444	MAGI3	1	113390515	113685923
ENSG00000095739	0.977677	6.15939e-05	0.290817	0.000185264	0.0314011	BAMBI	10	28677510	28682932
ENSG00000100003	0.468049	0.616424	4.54498e-05	0.000136355	0.0245503	SEC14L2	22	30396941	30425303
ENSG00000106609	0.010433	0.00010087	0.263548	0.000299626	0.0452974	TMEM248	7	66921225	66958551
ENSG00000108786	0.000134134	0.00060866	0.00115483	0.00030108	0.0452974	HSD17B1	17	42549214	42555213
ENSG00000115380	0.0794931	0.0474037	5.48924e-05	0.000164377	0.0285846	EFEMP1	2	55865967	55924139
ENSG00000128342	0.851292	0.671014	5.52745e-07	1.65824e-06	0.00043537	LIF	22	30240453	30246759
ENSG00000131323	7.87841e-06	0.812688	0.823022	2.3637e-05	0.00518852	TRAF3	14	102777476	102911500
ENSG00000137288	0.000173483	0.000637236	5.43822e-05	0.000116632	0.0216903	UQCC2	6	33694293	33711727
ENSG00000137310	0.279149	1.89082e-05	0.622522	5.67232e-05	0.0115079	TCF19	6	31158547	31167159
ENSG00000137312	1.81661e-07	1.75507e-06	5.86329e-08	1.29703e-07	4.13505e-05	FLOT1	6	30727709	30742732
ENSG00000137331	0.539763	9.97991e-08		1.99598e-07	5.81005e-05	IER3	6	30743199	30744548
ENSG00000137337	0.0234906	1.26696e-06	0.0583397	3.8006e-06	0.000942408	MDC1	6	30699807	30717447
ENSG00000146112	9.93758e-08	3.04246e-16	0.000269872	8.88178e-16	1.48659e-12	PPP1R18	6	30676389	30687895
ENSG00000166278	1.62866e-09	1.4054e-10	1.40495e-10	2.02059e-10	1.08223e-07	C2	6	31897785	31945672
ENSG00000168237	0.000189817	0.000182388	0.0011426	0.000258037	0.0416279	GLYCTK	3	52287089	52295257
ENSG00000168394	3.98737e-07	0.494681	7.42484e-12	2.22742e-11	1.29674e-08	TAP1	6	32845209	32853978
ENSG00000169902	6.76467e-05	0.00020902	3.84923e-05	6.58673e-05	0.0127821	TPST1	7	66205317	66420543
ENSG00000175166	0.000223901	0.000202201	0.000191334	0.000204942	0.0338786	PSMD2	3	184299198	184309050
ENSG00000179344	1.60572e-37	5.54966e-32	4.37447e-35	4.79953e-37	3.21329e-33	HLA-DQB1	6	32659467	32668383
ENSG00000183161	0.000287519	0.000160908	0.0027	0.000298118	0.0452974	FANCF	11	22622890	22625841
ENSG00000186575	0.997887	5.75541e-05	0.0418845	0.000177248	0.0304275	NF2	22	29603556	29698598
ENSG00000187595	0.0306759	0.0403171	6.73787e-05	0.00020136	0.0337027	ZNF385C	17	42025576	42098479
ENSG00000196126	3.75788e-28	6.65687e-22	6.55236e-29	1.67385e-28	7.47095e-25	HLA-DRB1	6	32578769	32589848
ENSG00000196230	0.000927688		0.000174033	0.000293083	0.0452974	TUBB	6	30720352	30725426
ENSG00000196735	3.45881e-37	3.31728e-44	9.02578e-37	9.95183e-44	1.33255e-39	HLA-DQA1	6	32628179	32647062
ENSG00000198502	2.20286e-12	2.01868e-08	2.24074e-12	3.33222e-12	2.34834e-09	HLA-DRB5	6	32517353	32530287
ENSG00000198563	9.23791e-05	0.215935	0.000549862	0.000237201	0.0387332	DDX39B	6	31530219	31542448
ENSG00000204227	2.3125e-05	0.0469764	0.858694	6.93517e-05	0.013266	RING1	6	33208500	33212722
ENSG00000204228	0.000327941	0.000315608	4.48492e-05	0.000105209	0.0198415	HSD17B8	6	33204655	33206831
ENSG00000204257	5.73166e-07	1.73892e-06	7.57628e-08	1.93313e-07	5.75215e-05	HLA-DMA	6	32948613	32969094
ENSG00000204261	0.339933	0.00284693	5.22969e-08	1.56888e-07	4.77439e-05	PSMB8-AS1	6	32844086	32846495
ENSG00000204264	0.00522483	3.40173e-08	0.0452714	1.02051e-07	3.41617e-05	PSMB8	6	32840717	32844703
ENSG00000204287	0.226777	7.32923e-07	0.00594528	2.19849e-06	0.000555431	HLA-DRA	6	32439878	32445046
ENSG00000204301	4.13744e-12	6.7986e-14	3.91359e-13	1.71418e-13	1.76561e-10	NOTCH4	6	32194843	32224067
ENSG00000204304	0.997363	0.000529852	1.5629e-20	4.68871e-20	1.25564e-16	PBX2	6	32184733	32190202
ENSG00000204305	6.597e-20	4.67046e-21	1.88541e-20	1.06266e-20	3.55727e-17	AGER	6	32180968	32184322
ENSG00000204308	1.10145e-05	2.401e-05	6.68659e-05	2.03536e-05	0.00454224	RNF5	6	32178405	32180793
ENSG00000204310	0.00031261		5.98099e-09	1.19618e-08	5.00525e-06	AGPAT1	6	32168212	32178096
ENSG00000204314	5.65846e-05	0.000544111	0.00758305	0.000152731	0.0269088	PRRT1	6	32148359	32153083
ENSG00000204351	1.12496e-07	2.33797e-07	1.40616e-07	1.47944e-07	4.6069e-05	SKIV2L	6	31959117	31969751
ENSG00000204356	1.08187e-07	1.15555e-07		1.1175e-07	3.64958e-05	NELFE	6	31952087	31959038
ENSG00000204366	0.00228507	1.07732e-05	6.21871e-10	1.8655e-09	8.61348e-07	ZBTB12	6	31899607	31901992
ENSG00000204371	6.25972e-10	9.95153e-09		1.17786e-09	5.63267e-07	EHMT2	6	31879759	31897687
ENSG00000204386	1.07474e-14	0.574769		2.15383e-14	2.88398e-11	NEU1	6	31857659	31862906
ENSG00000204387	5.18842e-05	1.51621e-06	0.0162941	4.41909e-06	0.00107585	C6orf48	6	31834608	31839766
ENSG00000204389	1.22209e-05	0.888229		2.44443e-05	0.00527917	HSPA1A	6	31815464	31817946
ENSG00000204390	1.62593e-08	0.0318135	0.650308	4.87778e-08	1.71877e-05	HSPA1L	6	31809619	31815283
ENSG00000204394	0.393642	7.93298e-09	0.346237	2.37989e-08	9.10479e-06	VARS	6	31777518	31795752
ENSG00000204396	4.84797e-06	0.743582	0.00108381	1.44794e-05	0.00328608	VWA7	6	31765590	31777294
ENSG00000204410	2.13775e-09	0.00997651	0.218868	6.41324e-09	2.7701e-06	MSH5	6	31739677	31762678
ENSG00000204421	0.0437505	3.83169e-08	1.73406e-07	9.41472e-08	3.23239e-05	LY6G6C	6	31718648	31721746
ENSG00000204427	0.000313285	0.616594	1.36378e-05	3.92074e-05	0.00807673	ABHD16A	6	31686955	31703356
ENSG00000204435	1.78908e-08	5.06645e-08	0.000162166	3.96623e-08	1.43534e-05	CSNK2B	6	31665236	31670343
ENSG00000204438	2.14791e-10	6.51938e-08	4.14233e-07	6.41926e-10	3.30592e-07	GPANK1	6	31661228	31666283
ENSG00000204444	5.274e-13	0.169462	5.18581e-13	7.84484e-13	7.50303e-10	APOM	6	31652416	31658210
ENSG00000204469	0.000127147	1.46525e-11	9.09515e-06	4.39575e-11	2.45246e-08	PRRC2A	6	31620720	31637771
ENSG00000204482	7.04161e-12	1.8269e-10	0.251651	2.03408e-11	1.23802e-08	LST1	6	31586124	31588909
ENSG00000204498	2.80696e-06	0.118479		5.6138e-06	0.00131875	NFKBIL1	6	31546870	31558829
ENSG00000204516	5.78992e-14	5.00615e-13	2.31033e-11	1.55431e-13	1.73435e-10	MICB	6	31494881	31511124
ENSG00000204520	0.00067982	0.000126353	0.000524594	0.000265685	0.0423515	MICA	6	31399784	31415315
ENSG00000204564	3.28522e-05		0.810641	6.57145e-05	0.0127821	C6orf136	6	30647039	30653210
ENSG00000204580	0.156726	0.000763187	1.98784e-06	5.94795e-06	0.00137316	DDR1	6	30876421	30900156
ENSG00000206337	1.25389e-10	0.00255386	4.58417e-14	1.37668e-13	1.67579e-10	HCP5	6	31400702	31477506
ENSG00000206344	1.75421e-06	0.0238741	1.217e-05	4.59934e-06	0.00109973	HCG27	6	31197760	31203968
ENSG00000213676	7.66929e-05	1.19571e-05	0.00016964	2.92494e-05	0.00611953	ATF6B	6	32115264	32128253
ENSG00000213719	3.58689e-05	1.17893e-05	0.142278	2.66174e-05	0.00565725	CLIC1	6	31730581	31739763
ENSG00000213722	5.07703e-06	2.8084e-05	1.76691e-12	5.30076e-12	3.54886e-09	DDAH2	6	31727038	31730617
ENSG00000213780	0.114102	0.00390025	3.95468e-13	1.18638e-12	9.92855e-10	GTF2H4	6	30908207	30914106
ENSG00000221988	1.10228e-12	0.0156488	3.83456e-13	8.53539e-13	7.61926e-10	PPT2	6	32153441	32163678
ENSG00000223501	0.0444699	0.356818	8.91691e-09	2.67507e-08	9.94978e-06	VPS52	6	33250272	33272047
ENSG00000224389	1.10228e-12	0.0210882	0.000799672	3.30691e-12	2.34834e-09	C4B	6	32014795	32035418
ENSG00000226979	0.00606378	4.54625e-05	0.823078	0.000135404	0.0245503	LTA	6	31572054	31574324
ENSG00000227507	0.00587979	4.74031e-09	0.0130986	1.42209e-08	5.60053e-06	LTB	6	31580525	31582522
ENSG00000227939	0.000542187	3.81216e-19	0.282343	1.14365e-18	2.18764e-15	RPL3P2	6	31280317	31281519
ENSG00000228727	0.947607	0.294689	9.04826e-10	2.71448e-09	1.21156e-06	SAPCD1	6	31762996	31764851
ENSG00000231389	0.457084	0.695813	9.76149e-13	2.92855e-12	2.30666e-09	HLA-DPA1	6	33064569	33080775
ENSG00000231852	3.71155e-10	5.37119e-15	1.18239e-15	2.88658e-15	4.29459e-12	CYP21A2	6	32038265	32041670
ENSG00000235863	0.0181908	6.21616e-07	0.939171	1.8648e-06	0.000480187	B3GALT4	6	33277132	33284832
ENSG00000237441	0.336542	2.91315e-10	2.80158e-09	7.91628e-10	3.92589e-07	RGL2	6	33291654	33298942
ENSG00000237649	9.20784e-05	0.686045	0.782627	0.000276386	0.043539	KIFC1	6	33391823	33409896
ENSG00000241106	4.59293e-05	5.48145e-07	6.644e-06	1.50254e-06	0.00040238	HLA-DOB	6	32812763	32820466
ENSG00000241404	0.00264993	0.835905	6.70765e-12	2.0123e-11	1.23802e-08	EGFL8	6	32164595	32168281
ENSG00000242574	4.71852e-06	6.77386e-09		1.35283e-08	5.48921e-06	HLA-DMB	6	32934629	32941028
ENSG00000244731	2.21893e-16	2.87214e-19	1.07485e-17	8.38204e-19	1.87059e-15	C4A	6	31982057	32002681
ENSG00000272217		1.24938e-06		1.24938e-06	0.000341412	AL645940.1	6	33246075	33246856
ENSG00000272501	6.18054e-05	5.00275e-06	1.98561e-07	5.71177e-07	0.000159335	AL662844.4	6	31195200	31198037
ENSG00000272540	1.95605e-05	0.0128976	0.937569	5.86107e-05	0.0117134	AL662797.1	6	30723105	30723877
