# Supplementary material for: A Cross-Tissue Transcriptome-Wide Association Study Identifies Novel Susceptibility Genes for Glomerular Diseases
Source: Biomedicines. 2026 May 8;14(5):1072. doi: 10.3390/biomedicines14051072 (PMC13203945; doi:10.3390/biomedicines14051072)
Supplement: Supplementary file 1 [file biomedicines-14-01072-s001.zip › Supplementary Files/Supplementary Table S6.xlsx]

## Sheet: Sheet1
Supplementary Table S6. MAGMA gene-based test identified 119 significant genes associated with GD
GENE_Ensembl_ID	GENE_SYMBOL	CHR	START	STOP	NSNPS	NPARAM	N	ZSTAT	P	FDR
ENSG00000085276	MECOM	3	168801287	169381406	2651	202	500348	3.8964	4.8824e-05	0.00923644
ENSG00000096433	ITPR3	6	33588142	33664351	453	56	500348	3.6417	0.00013542	0.0235225
ENSG00000100330	MTMR3	22	30279144	30426855	562	44	500348	4.0643	2.4083e-05	0.00474385
ENSG00000112182	BACH2	6	90636248	91006627	1372	149	500348	4.1595	1.5946e-05	0.00327613
ENSG00000112462	OR12D3	6	29341200	29343068	14	7	500348	4.0976	2.0875e-05	0.00415478
ENSG00000112514	CUTA	6	33384219	33386094	6	4	500348	6.6698	1.2808e-11	5.82673e-09
ENSG00000121579	NAA50	3	113435307	113465147	70	20	500348	3.4877	0.00024357	0.0394398
ENSG00000131323	TRAF3	14	103243813	103377837	555	37	500348	4.4186	4.9679e-06	0.00111673
ENSG00000137310	TCF19	6	31126319	31134936	66	13	500348	6.9193	2.2693e-12	1.23884e-09
ENSG00000166278	C2	6	31865562	31913449	207	52	500348	6.55	2.876e-11	1.2489e-08
ENSG00000168394	TAP1	6	32812986	32821755	105	15	500348	4.2591	1.0262e-05	0.00217862
ENSG00000168477	TNXB	6	32008931	32083111	317	59	500348	8.0132	5.5896e-16	3.56002e-12
ENSG00000168631	DPCR1	6	30908749	30921998	51	20	500348	4.5877	2.2411e-06	0.000535259
ENSG00000171954	CYP4F22	19	15619304	15663128	212	59	500348	3.607	0.00015491	0.0264274
ENSG00000172869	DMXL1	5	118373467	118584833	670	113	500348	3.7479	8.916e-05	0.0160715
ENSG00000176635	HORMAD2	22	30476163	30573064	290	34	500348	3.9002	4.8059e-05	0.00918607
ENSG00000179344	HLA-DQB1	6	32627244	32636160	285	17	500348	7.1586	4.0745e-13	2.59505e-10
ENSG00000184226	PCDH9	13	66876967	67804468	3681	196	500348	3.44	0.00029083	0.0463074
ENSG00000185324	CDK10	16	89747145	89762772	109	27	500348	3.4339	0.00029747	0.0469732
ENSG00000186222	BLOC1S4	4	6717842	6719387	9	6	500348	4.1487	1.6719e-05	0.0033984
ENSG00000187475	HIST1H1T	6	26107640	26108364	6	4	500348	4.5036	3.3398e-06	0.000768838
ENSG00000187626	ZKSCAN4	6	28212401	28227011	54	20	500348	3.8109	6.9243e-05	0.0128449
ENSG00000196126	HLA-DRB1	6	32546546	32557625	10	4	500348	4.401	5.3865e-06	0.00118299
ENSG00000196260	SFTA2	6	30899130	30899952	10	4	500348	5.5349	1.5568e-08	4.72155e-06
ENSG00000196735	HLA-DQA1	6	32595956	32614839	560	21	500348	8.0967	2.8243e-16	2.6982e-12
ENSG00000198563	DDX39B	6	31497996	31510225	97	27	500348	7.1082	5.8797e-13	3.62398e-10
ENSG00000204188	GGNBP1	6	33551515	33556803	31	13	500348	3.519	0.00021661	0.035679
ENSG00000204228	HSD17B8	6	33172419	33174608	14	8	500348	3.7604	8.4814e-05	0.0154337
ENSG00000204231	RXRB	6	33161365	33168630	20	8	500348	3.6145	0.00015047	0.0259012
ENSG00000204248	COL11A2	6	33130458	33160276	142	30	500348	4.6754	1.4672e-06	0.000368866
ENSG00000204256	BRD2	6	32936437	32949282	129	37	500348	4.5402	2.8103e-06	0.000654834
ENSG00000204257	HLA-DMA	6	32916390	32936871	134	33	500348	5.016	2.638e-07	6.90469e-05
ENSG00000204264	PSMB8	6	32808494	32812480	25	8	500348	6.8965	2.6654e-12	1.41466e-09
ENSG00000204267	TAP2	6	32789610	32806557	174	31	500348	7.4098	6.3227e-14	5.75275e-11
ENSG00000204287	HLA-DRA	6	32407619	32412823	71	14	500348	7.3165	1.2723e-13	1.05695e-10
ENSG00000204290	BTNL2	6	32361740	32374905	401	13	500348	5.4655	2.3082e-08	6.68224e-06
ENSG00000204296	C6orf10	6	32256303	32339684	970	34	500348	7.3935	7.1488e-14	6.20873e-11
ENSG00000204301	NOTCH4	6	32162620	32191844	197	46	500348	6.1094	5e-10	1.76917e-07
ENSG00000204304	PBX2	6	32152512	32157963	21	11	500348	7.7995	3.1086e-15	9.89934e-12
ENSG00000204305	AGER	6	32148745	32152101	21	12	500348	7.2014	2.9804e-13	2.10913e-10
ENSG00000204308	RNF5	6	32146131	32151930	33	13	500348	6.2661	1.8508e-10	7.21699e-08
ENSG00000204310	AGPAT1	6	32135989	32145873	28	13	500348	5.8411	2.5931e-09	8.39769e-07
ENSG00000204314	PRRT1	6	32116136	32122150	12	7	500348	8.2924	5.5511e-17	1.06065e-12
ENSG00000204315	FKBPL	6	32096484	32098068	7	4	500348	5.4713	2.2342e-08	6.56752e-06
ENSG00000204344	STK19	6	31938868	31950598	53	23	500348	7.4334	5.2902e-14	5.05399e-11
ENSG00000204348	DXO	6	31937587	31940069	18	12	500348	3.9596	3.7542e-05	0.00731954
ENSG00000204351	SKIV2L	6	31926857	31937532	50	21	500348	6.2299	2.3337e-10	8.918e-08
ENSG00000204356	NELFE	6	31919864	31926887	30	15	500348	6.8874	2.8403e-12	1.46675e-09
ENSG00000204371	EHMT2	6	31847536	31865464	84	38	500348	7.1725	3.6815e-13	2.51223e-10
ENSG00000204385	SLC44A4	6	31830969	31846823	90	22	500348	6.7845	5.8232e-12	2.7816e-09
ENSG00000204386	NEU1	6	31825436	31830683	16	11	500348	7.5928	1.5654e-14	1.99401e-11
ENSG00000204387	C6orf48	6	31802385	31807541	31	17	500348	7.55	2.176e-14	2.59855e-11
ENSG00000204388	HSPA1B	6	31795512	31798031	7	5	500348	3.505	0.0002283	0.0372831
ENSG00000204389	HSPA1A	6	31783291	31785723	4	2	500348	5.6381	8.5955e-09	2.73724e-06
ENSG00000204390	HSPA1L	6	31777396	31783437	29	16	500348	6.1036	5.1839e-10	1.80089e-07
ENSG00000204392	LSM2	6	31765173	31774761	43	21	500348	7.5999	1.4821e-14	1.99401e-11
ENSG00000204394	VARS	6	31745295	31763730	63	30	500348	7.6741	8.3267e-15	1.644e-11
ENSG00000204396	VWA7	6	31733367	31745108	54	22	500348	5.0193	2.5935e-07	6.8825e-05
ENSG00000204410	MSH5	6	31707725	31732622	116	39	500348	7.8516	2.0539e-15	7.84877e-12
ENSG00000204420	C6orf25	6	31686371	31694491	34	17	500348	4.3073	8.2612e-06	0.00179371
ENSG00000204421	LY6G6C	6	31686425	31689622	17	9	500348	3.773	8.0652e-05	0.0148175
ENSG00000204422	XXbac-BPG32J3.20	6	31654739	31681849	105	34	500348	6.1094	5e-10	1.76917e-07
ENSG00000204424	LY6G6F	6	31674640	31685581	53	21	500348	5.1088	1.6211e-07	4.36259e-05
ENSG00000204427	ABHD16A	6	31654726	31671221	63	24	500348	4.6938	1.3411e-06	0.000341659
ENSG00000204428	LY6G5C	6	31644461	31651817	24	10	500348	4.1814	1.4488e-05	0.00300894
ENSG00000204435	CSNK2B	6	31633013	31638120	22	11	500348	7.0388	9.6972e-13	5.44954e-10
ENSG00000204438	GPANK1	6	31629006	31634060	32	14	500348	6.5619	2.656e-11	1.18019e-08
ENSG00000204439	C6orf47	6	31626075	31628549	11	7	500348	5.5923	1.1206e-08	3.51005e-06
ENSG00000204444	APOM	6	31620193	31625987	28	15	500348	5.475	2.188e-08	6.53221e-06
ENSG00000204463	BAG6	6	31606805	31620482	64	24	500348	7.2841	1.6187e-13	1.28869e-10
ENSG00000204469	PRRC2A	6	31588497	31605548	104	32	500348	7.7197	5.8287e-15	1.39211e-11
ENSG00000204472	AIF1	6	31582961	31584798	9	4	500348	6.0933	5.5319e-10	1.88746e-07
ENSG00000204475	NCR3	6	31556672	31560762	30	15	500348	5.4492	2.5297e-08	7.21418e-06
ENSG00000204482	LST1	6	31553901	31556686	22	14	500348	7.2271	2.4675e-13	1.88586e-10
ENSG00000204498	NFKBIL1	6	31514647	31526606	83	25	500348	5.3064	5.5907e-08	1.52602e-05
ENSG00000204511	MCCD1	6	31496494	31498009	23	8	500348	5.3652	4.0429e-08	1.136e-05
ENSG00000204516	MICB	6	31462658	31478901	240	28	500348	6.1094	5e-10	1.76917e-07
ENSG00000204520	MICA	6	31371356	31383092	234	30	500348	3.5553	0.00018876	0.0316372
ENSG00000204525	HLA-C	6	31236526	31239907	13	7	500348	4.6053	2.059e-06	0.000497991
ENSG00000204531	POU5F1	6	31132119	31148508	196	32	500348	6.8147	4.7236e-12	2.3751e-09
ENSG00000204536	CCHCR1	6	31110216	31126015	189	29	500348	5.8928	1.8982e-09	6.25326e-07
ENSG00000204538	PSORS1C2	6	31105313	31107127	27	14	500348	6.7796	6.0236e-12	2.80714e-09
ENSG00000204539	CDSN	6	31082867	31088223	89	12	500348	6.1337	4.2941e-10	1.60877e-07
ENSG00000204540	PSORS1C1	6	31082527	31107869	388	35	500348	7.161	4.0044e-13	2.59505e-10
ENSG00000204544	MUC21	6	30951495	30957680	46	15	500348	3.552	0.00019117	0.0317625
ENSG00000204580	DDR1	6	30844198	30867933	137	32	500348	4.6315	1.815e-06	0.000450379
ENSG00000204592	HLA-E	6	30457244	30461982	15	8	500348	3.4568	0.00027328	0.0438787
ENSG00000204616	TRIM31	6	30070674	30080883	103	30	500348	3.694	0.00011038	0.0195281
ENSG00000204681	GABBR1	6	29523406	29601753	464	58	500348	4.1251	1.853e-05	0.00372687
ENSG00000206344	HCG27	6	31165537	31171745	88	15	500348	4.4097	5.1767e-06	0.00115013
ENSG00000206503	HLA-A	6	29909037	29913661	29	9	500348	3.9001	4.8077e-05	0.00918607
ENSG00000213654	GPSM3	6	32158543	32163300	18	10	500348	7.2146	2.7045e-13	1.9875e-10
ENSG00000213676	ATF6B	6	32065953	32096030	109	44	500348	6.456	5.3737e-11	2.28167e-08
ENSG00000213719	CLIC1	6	31698358	31707540	35	22	500348	7.9347	1.0547e-15	5.03804e-12
ENSG00000213722	DDAH2	6	31694815	31698394	21	13	500348	4.8282	6.8884e-07	0.00017786
ENSG00000213760	ATP6V1G2	6	31512239	31516204	22	12	500348	7.6699	8.6042e-15	1.644e-11
ENSG00000221988	PPT2	6	32121218	32134011	56	26	500348	7.4799	3.7192e-14	3.94793e-11
ENSG00000224586	GPX5	6	28493702	28502729	39	15	500348	3.5906	0.00016498	0.0278962
ENSG00000226979	LTA	6	31539831	31542101	13	6	500348	7.5994	1.4877e-14	1.99401e-11
ENSG00000227507	LTB	6	31548302	31550299	5	3	500348	3.6502	0.00013103	0.0229687
ENSG00000228727	SAPCD1	6	31730576	31732628	13	9	500348	5.3559	4.2573e-08	1.1789e-05
ENSG00000231852	CYP21A2	6	32006042	32009447	42	23	500348	7.7677	3.9968e-15	1.09096e-11
ENSG00000232040	SCAND3	6	28539407	28583989	159	36	500348	3.8234	6.5817e-05	0.0123291
ENSG00000232629	HLA-DQB2	6	32723875	32731311	56	7	500348	6.8018	5.1665e-12	2.53119e-09
ENSG00000234127	TRIM26	6	30152232	30181204	188	34	500348	4.222	1.2106e-05	0.00254186
ENSG00000234745	HLA-B	6	31321649	31324965	14	6	500348	4.6111	2.0026e-06	0.00049056
ENSG00000237515	SHISA9	16	12995477	13334272	2010	161	500348	3.7147	0.00010174	0.0181677
ENSG00000237541	HLA-DQA2	6	32709119	32714992	75	11	500348	7.0555	8.597e-13	5.13321e-10
ENSG00000240053	LY6G5B	6	31637944	31641553	23	10	500348	4.5526	2.6489e-06	0.000624846
ENSG00000240065	PSMB9	6	32811913	32827362	151	24	500348	4.294	8.7735e-06	0.00188354
ENSG00000241106	HLA-DOB	6	32780540	32784825	42	13	500348	7.6105	1.3656e-14	1.99401e-11
ENSG00000241404	EGFL8	6	32132360	32136058	22	11	500348	5.8964	1.8581e-09	6.22855e-07
ENSG00000243649	CFB	6	31895475	31919861	118	33	500348	6.2704	1.8004e-10	7.16672e-08
ENSG00000244255	CFB	6	31895475	31919825	117	33	500348	6.2713	1.7904e-10	7.16672e-08
ENSG00000250264	TAP2	6	32781544	32806599	260	34	500348	7.0436	9.368e-13	5.42407e-10
ENSG00000250641	MEGT1	6	31674681	31685695	54	21	500348	5.5389	1.5223e-08	4.69138e-06
ENSG00000254870	ATP6V1G2-DDX39B	6	31497996	31514385	121	31	500348	7.4799	3.7192e-14	3.94793e-11
ENSG00000255152	MSH5-SAPCD1	6	31707797	31732628	115	38	500348	7.6309	1.1657e-14	1.99401e-11
ENSG00000258388	PPT2-EGFL8	6	32121622	32139755	76	32	500348	7.4536	4.5408e-14	4.56637e-11
ENSG00000261272	MUC22	6	30978251	31003179	430	38	500348	4.465	4.0025e-06	0.000910426
ENSG00000263020	CSNK2B-LY6G5B-1181	6	31633879	31641323	35	17	500348	6.3524	1.0596e-10	4.40126e-08
