# Supplementary material for: A Cross-Tissue Transcriptome-Wide Association Study Identifies Novel Susceptibility Genes for Glomerular Diseases
Source: Biomedicines. 2026 May 8;14(5):1072. doi: 10.3390/biomedicines14051072 (PMC13203945; doi:10.3390/biomedicines14051072)
Supplement: Supplementary file 1 [file biomedicines-14-01072-s001.zip › Supplementary Files/Supplementary Table S10.xlsx]

## Sheet: Annotation
Supplementary Table S10. The functional pathway analysis related to 10 positive genes
MyList	Gene ID	Type	Tax ID	Homologene Gene ID	Homologene Gene Tax ID	Gene Symbol	Description	Protein Functions (ChatGPT)	Disease & Drugs (ChatGPT)	Biological Process (GO)	Protein Function (Protein Atlas)	Subcellular Location (Protein Atlas)	Drug (DrugBank)	Canonical Pathways	Hallmark Gene Sets	GO:0050670 regulation of lymphocyte proli	GO:0010817 regulation of hormone levels
AGER	177	symbol	H. sapiens	177	H. sapiens	AGER	advanced glycosylation end-product specific receptor	The AGER gene encodes for the advanced glycosylation end product (AGE) receptor, which is a cell surface receptor belonging to the immunoglobulin superfamily. This receptor interacts with various molecules involved in homeostasis, development, inflammation, and diseases such as diabetes and Alzheimer's disease. The receptor is multiligand, meaning it can bind to multiple ligands, and has several …	The AGER gene has been implicated in several diseases, including diabetes, Alzheimer's disease, and cancer. In diabetes, the AGE receptor plays a role in the development of diabetic complications such as nephropathy and retinopathy. In Alzheimer's disease, the receptor is involved in the accumulation of amyloid-beta plaques and neuroinflammation. In cancer, the receptor is overexpressed in severa…	GO:1904597 negative regulation of connective tissue replacement involved in inflammatory response wound healing;GO:1905204 negative regulation of connective tissue replacement;GO:1900453 negative regulation of long-term synaptic depression	Cancer-related genes:Candidate cancer biomarkers; Predicted secreted proteins; Transporters:Accessory Factors Involved in Transport	Cell Junctions;Plasma membrane (Approved); Additional: Nucleoli fibrillar center		(M159)PID AMB2 NEUTROPHILS PATHWAY	(M5947)HALLMARK IL2 STAT5 SIGNALING	1	0
SNHG32	50854	symbol	H. sapiens	50854	H. sapiens	SNHG32	small nucleolar RNA host gene 32									0	0
CSNK2B	1460	symbol	H. sapiens	1460	H. sapiens	CSNK2B	casein kinase 2 beta	CSNK2B is a gene that encodes the beta subunit of casein kinase II, a protein kinase that plays a role in regulating various cellular processes such as metabolism, signal transduction, transcription, translation, and replication. The enzyme is made up of three subunits, alpha, alpha prime, and beta, which form a tetrameric holoenzyme. The alpha and alpha prime subunits are catalytic, while the be…	CSNK2B has been implicated in various diseases, including cancer, neurodegenerative disorders, and cardiovascular diseases. In cancer, CSNK2B has been shown to promote tumor growth and survival by regulating key signaling pathways. Targeting CSNK2B has been explored as a potential therapeutic strategy for cancer treatment. Several small molecule inhibitors of CSNK2B have been developed and tested…	GO:0075342 symbiont-mediated disruption of host cell PML body;GO:0052008 symbiont-mediated disruption of host cellular anatomical structure;GO:0052111 symbiont-mediated disruption of host anatomical structure	Disease related genes; Cancer-related genes:Candidate cancer biomarkers; Predicted intracellular proteins	Nucleoplasm (Supported); Additional: Calyx;Mid piece;Nucleoli fibrillar center;Perinuclear theca	ATP; Quercetin	(M42)PID DNA PK PATHWAY; (M26)PID NFKAPPAB ATYPICAL PATHWAY; (M185)PID ALK1 PATHWAY	(M5923)HALLMARK PI3K AKT MTOR SIGNALING	1	1
CYP21A2	1589	symbol	H. sapiens	1589	H. sapiens	CYP21A2	cytochrome P450 family 21 subfamily A member 2	CYP21A2 is a gene that encodes an enzyme belonging to the cytochrome P450 family. This enzyme is responsible for hydroxylating steroids at the 21 position, which is necessary for the synthesis of steroid hormones such as cortisol and aldosterone. The gene is located in the endoplasmic reticulum and is involved in drug metabolism and the synthesis of cholesterol, steroids, and other lipids. Mutati…	Mutations in the CYP21A2 gene can lead to congenital adrenal hyperplasia (CAH), a group of inherited disorders that affect the adrenal glands' ability to produce hormones. CAH can cause a range of symptoms, including abnormal genitalia in females, early puberty, and growth problems. Targeted drug discovery efforts for CAH have focused on developing drugs that can replace the missing hormones or i…	GO:0006705 mineralocorticoid biosynthetic process;GO:0034651 cortisol biosynthetic process;GO:1902645 tertiary alcohol biosynthetic process	ENZYME proteins:Oxidoreductases; Predicted intracellular proteins; Potential drug targets; Enzymes; Disease related genes; Human disease related genes:Endocrine and metabolic diseases:Adrenal gland diseases		Ketoconazole			0	1
HLA-DRB1	3123	symbol	H. sapiens	3123	H. sapiens	HLA-DRB1	major histocompatibility complex, class II, DR beta 1	HLA-DRB1 is a gene that belongs to the major histocompatibility complex class II beta chain paralogs. It encodes for the beta chain of the class II molecule, which is a heterodimer consisting of an alpha and a beta chain anchored in the membrane. The gene plays a crucial role in the immune system by presenting peptides derived from extracellular proteins. The beta chain is approximately 26-28 kDa…	HLA-DRB1 has been associated with several autoimmune diseases, including rheumatoid arthritis, multiple sclerosis, and type 1 diabetes. The specific alleles of HLA-DRB1 have been linked to increased susceptibility to these diseases. Targeted drug discovery efforts have focused on modulating the immune response by targeting HLA-DRB1 and its associated pathways. One example is abatacept, a drug tha…	GO:0002491 antigen processing and presentation of endogenous peptide antigen via MHC class II;GO:0002469 myeloid dendritic cell antigen processing and presentation;GO:0002468 dendritic cell antigen processing and presentation	Human disease related genes:Cardiovascular diseases:Vascular diseases; Disease related genes; Human disease related genes:Immune system diseases:Other immune system diseases; Human disease related genes:Nervous system diseases:Other nervous and sensory system diseases; Human disease related genes:Endocrine and metabolic diseases:Diabetes; Human disease related genes:Skin diseases:Skin and soft ti…				(M5913)HALLMARK INTERFERON GAMMA RESPONSE	1	1
HSD17B8	7923	symbol	H. sapiens	7923	H. sapiens	HSD17B8	hydroxysteroid 17-beta dehydrogenase 8	HSD17B8 is a human gene that encodes for a protein similar to the Ke6 protein found in mice. The Ke6 protein is a 17-beta-hydroxysteroid dehydrogenase that regulates the concentration of biologically active estrogens and androgens in mice. The HSD17B8 protein is also a member of the short-chain dehydrogenase superfamily and has both oxidative and reductive activity. It can inactivate estradiol, t…	Research on HSD17B8 has suggested its potential involvement in various diseases, including breast cancer, prostate cancer, and endometriosis. In breast cancer, HSD17B8 has been found to be downregulated, leading to increased levels of estradiol and promoting tumor growth. In prostate cancer, HSD17B8 has been shown to be upregulated, leading to increased levels of dihydrotestosterone and promoting…	GO:0006703 estrogen biosynthetic process;GO:0051290 protein heterotetramerization;GO:0008209 androgen metabolic process	Enzymes; ENZYME proteins:Oxidoreductases; Predicted intracellular proteins		NADH; Nicotinamide adenine dinucleotide phosphate			0	1
LST1	7940	symbol	H. sapiens	7940	H. sapiens	LST1	leukocyte specific transcript 1	LST1, or leukocyte specific transcript 1, is a gene that encodes a membrane protein that can inhibit the proliferation of lymphocytes. The expression of this gene is increased by lipopolysaccharide, interferon-gamma, and bacteria. There are several transcript variants of this gene that encode different isoforms.	Research on LST1 has suggested its potential involvement in various diseases, including autoimmune disorders, cancer, and infectious diseases. Studies have shown that LST1 expression is increased in patients with rheumatoid arthritis, multiple sclerosis, and systemic lupus erythematosus, indicating its potential role in the pathogenesis of these diseases. Additionally, LST1 has been found to be o…	GO:0050672 negative regulation of lymphocyte proliferation;GO:0032945 negative regulation of mononuclear cell proliferation;GO:0070664 negative regulation of leukocyte proliferation	Predicted intracellular proteins	Cytosol;Plasma membrane (Supported)				1	0
MICB	4277	symbol	H. sapiens	4277	H. sapiens	MICB	MHC class I polypeptide-related sequence B	MICB is a gene that encodes a heavily glycosylated protein that acts as a ligand for the NKG2D type II receptor. When the ligand binds to the receptor, it activates the cytolytic response of natural killer (NK) cells, CD8 alphabeta T cells, and gammadelta T cells that express the receptor. This protein is stress-induced and is similar to MHC class I molecules, but it does not associate with beta-…	MICB has been implicated in various diseases, including cancer, autoimmune disorders, and viral infections. In cancer, MICB expression is upregulated in response to cellular stress, and its interaction with NKG2D receptor-expressing immune cells can lead to tumor cell killing. However, some tumors have developed mechanisms to evade this immune response by downregulating MICB expression or sheddin…	GO:0050689 negative regulation of defense response to virus by host;GO:0046629 gamma-delta T cell activation;GO:0050687 negative regulation of defense response to virus	Disease related genes	Golgi apparatus;Plasma membrane (Approved); Additional: Nucleoplasm			(M5906)HALLMARK ESTROGEN RESPONSE EARLY; (M5907)HALLMARK ESTROGEN RESPONSE LATE	0	0
PRRT1	80863	symbol	H. sapiens	80863	H. sapiens	PRRT1	proline rich transmembrane protein 1	PRRT1, or proline rich transmembrane protein 1, is a human gene that is predicted to be involved in several processes related to synaptic activity, including long-term synaptic depression, protein localization to cell surface, and regulation of AMPA receptor activity. It is also predicted to play a role in learning and memory, long-term synaptic potentiation, and synapse organization. PRRT1 is lo…	There is limited information available on the disease implications of PRRT1. However, recent studies have suggested that mutations in PRRT1 may be associated with autism spectrum disorder (ASD) and intellectual disability. Targeted drug discovery efforts for PRRT1 are also limited, as the gene is not currently considered a primary drug target. However, drugs that target the glutamatergic system, …	GO:0060292 long-term synaptic depression;GO:2000311 regulation of AMPA receptor activity;GO:0034394 protein localization to cell surface	Predicted intracellular proteins					0	0
TCF19	6941	symbol	H. sapiens	6941	H. sapiens	TCF19	transcription factor 19	The TCF19 gene encodes a protein that functions as a transcription factor and contains a PHD-type zinc finger domain. It plays a role in the proliferation and apoptosis of pancreatic beta cells. Alternative splicing results in multiple transcript variants.	Research has shown that mutations in the TCF19 gene may be associated with the development of type 2 diabetes mellitus (T2DM). TCF19 has been identified as a potential therapeutic target for the treatment of T2DM, as it plays a crucial role in the regulation of insulin secretion and beta cell function. Several studies have focused on identifying small molecule inhibitors of TCF19 as a potential t…	GO:0010468 regulation of gene expression;GO:0010556 regulation of macromolecule biosynthetic process;GO:0009889 regulation of biosynthetic process	Predicted intracellular proteins	Nucleoli;Nucleoplasm (Approved)			(M5925)HALLMARK E2F TARGETS	0	0

## Sheet: Enrichment
Supplementary Table S10. The functional pathway analysis related to 10 positive genes
GroupID	Category	Term	Description	LogP	Log(q-value)	Genes	Symbols	InTerm_InList
1_Summary	GO Biological Processes	GO:0050670	regulation of lymphocyte proliferation	-4.19733	-0.205175	177,3123,7940,1460	AGER,HLA-DRB1,LST1,CSNK2B	4/-
1_Member	GO Biological Processes	GO:0050670	regulation of lymphocyte proliferation	-4.19733	-0.205175	177,3123,7940	AGER,HLA-DRB1,LST1	3/249
1_Member	GO Biological Processes	GO:0032944	regulation of mononuclear cell proliferation	-4.18702	-0.205175	177,3123,7940	AGER,HLA-DRB1,LST1	3/251
1_Member	GO Biological Processes	GO:0070663	regulation of leukocyte proliferation	-4.06473	-0.205175	177,3123,7940	AGER,HLA-DRB1,LST1	3/276
1_Member	GO Biological Processes	GO:0051249	regulation of lymphocyte activation	-3.20566	0	177,3123,7940	AGER,HLA-DRB1,LST1	3/541
1_Member	GO Biological Processes	GO:0002694	regulation of leukocyte activation	-3.04601	0	177,3123,7940	AGER,HLA-DRB1,LST1	3/614
1_Member	GO Biological Processes	GO:0050865	regulation of cell activation	-2.92706	0	177,3123,7940	AGER,HLA-DRB1,LST1	3/675
1_Member	GO Biological Processes	GO:0008285	negative regulation of cell population proliferation	-2.73689	0	1460,3123,7940	CSNK2B,HLA-DRB1,LST1	3/786
2_Summary	GO Biological Processes	GO:0010817	regulation of hormone levels	-3.14859	0	1589,3123,7923,1460	CYP21A2,HLA-DRB1,HSD17B8,CSNK2B	4/-
2_Member	GO Biological Processes	GO:0010817	regulation of hormone levels	-3.14859	0	1589,3123,7923	CYP21A2,HLA-DRB1,HSD17B8	3/566
2_Member	Reactome Gene Sets	R-HSA-556833	Metabolism of lipids	-2.78372	0	1460,1589,7923	CSNK2B,CYP21A2,HSD17B8	3/757
