# Supplementary material for: A Cross-Tissue Transcriptome-Wide Association Study Identifies Novel Susceptibility Genes for Glomerular Diseases
Source: Biomedicines. 2026 May 8;14(5):1072. doi: 10.3390/biomedicines14051072 (PMC13203945; doi:10.3390/biomedicines14051072)
Supplement: Supplementary file 1 [file biomedicines-14-01072-s001.zip › Supplementary Files/Supplementary Table S7.xlsx]

## Sheet: Sheet1
Supplementary Table S7. The results of batch SMR analysis
probeID	ProbeChr	Gene	Probe_bp	topSNP	topSNP_chr	topSNP_bp	A1	A2	Freq	b_GWAS	se_GWAS	p_GWAS	b_eQTL	se_eQTL	p_eQTL	b_SMR	se_SMR	p_SMR	p_SMR_multi	p_HEIDI	nsnp_HEIDI	tissue	p_SMR_fdr
ENSG00000204356	6	NELFE	31919864	rs438999	6	31928306	G	A	0.0884692	-0.188861	0.035421	9.71939e-08	-0.371348	0.0408645	1.01533e-19	0.508582	0.110592	4.25052e-06	4.25052e-06	0.400866	20	Adipose_Subcutaneous	0.00188723
ENSG00000204351	6	SKIV2L	31926857	rs377370	6	31942514	G	A	0.141153	-0.176363	0.0326667	6.7065e-08	0.89326	0.0459339	3.11096e-84	-0.197437	0.0379534	1.97043e-07	1.83814e-08	0.211737	20	Adipose_Subcutaneous	9.26333e-05
ENSG00000244731	6	C4A	31949801	rs389884	6	31940897	G	A	0.0735586	0.195322	0.0272331	7.3787e-13	-0.98862	0.0774676	2.68213e-37	-0.19757	0.0315989	4.04078e-10	8.60796e-16	0.0249038	20	Adipose_Subcutaneous	2.69116e-07
ENSG00000248290	6	TNXA	31976391	rs2894232	6	32011644	G	A	0.115308	-0.181221	0.0312339	6.55046e-09	0.920054	0.0562412	3.74755e-60	-0.196968	0.0360198	4.54333e-08	1.13311e-07	0.161602	20	Adipose_Subcutaneous	2.26939e-05
ENSG00000225914	6	XXbac-BPG154L12.4	32223488	rs28895261	6	32445306	A	G	0.450298	0.146048	0.0165688	1.20071e-18	0.388504	0.054667	1.18814e-12	0.375924	0.0679478	3.15618e-08	3.64848e-10	0.0213763	20	Adipose_Subcutaneous	1.80173e-05
ENSG00000196301	6	HLA-DRB9	32427598	rs9271418	6	32587832	G	A	0.66501	0.146861	0.0168459	2.8339e-18	0.825184	0.0542631	3.17336e-52	0.177974	0.0235314	3.9319e-14	4.1596e-14	0.0776461	20	Adipose_Subcutaneous	3.92797e-11
ENSG00000198502	6	HLA-DRB5	32485120	rs9271466	6	32588606	G	C	0.856859	0.199778	0.0244152	2.77956e-16	-1.30395	0.0564975	7.39021e-118	-0.15321	0.019866	1.23683e-14	5.68933e-18	0.0408619	20	Adipose_Subcutaneous	1.64745e-11
ENSG00000229391	6	HLA-DRB6	32520490	rs28366316	6	32561246	C	T	0.300199	0.221103	0.0186378	1.83925e-32	1.18998	0.0519054	2.5612e-116	0.185804	0.0176349	5.88664e-26	9.7142e-21	0.777635	20	Adipose_Subcutaneous	4.70461e-22
ENSG00000196126	6	HLA-DRB1	32546546	rs9270646	6	32565779	C	A	0.729622	0.129607	0.017893	4.37422e-13	-0.449319	0.0341451	1.50838e-39	-0.288452	0.0454569	2.21538e-10	1.2474e-16	1	20	Adipose_Subcutaneous	1.60958e-07
ENSG00000196735	6	HLA-DQA1	32595956	rs17843565	6	32614847	G	A	0.385686	0.175217	0.0166124	5.22432e-26	-0.42464	0.0381073	7.72192e-29	-0.412625	0.0538666	1.85756e-14	4.38229e-19	0.998429	20	Adipose_Subcutaneous	2.1208e-11
ENSG00000179344	6	HLA-DQB1	32627244	rs9274536	6	32634634	T	C	0.535785	0.174958	0.0166496	7.91566e-26	-1.00884	0.025559	0	-0.173425	0.0170786	3.16297e-24	3.42159e-28	1	20	Adipose_Subcutaneous	1.26392e-20
ENSG00000232629	6	HLA-DQB2	32723875	rs9273346	6	32623475	G	C	0.429423	0.176916	0.0166412	2.13339e-26	1.11169	0.0467087	3.30168e-125	0.159141	0.0163948	2.81926e-22	6.84816e-25	1	20	Adipose_Subcutaneous	7.51051e-19
ENSG00000206341	6	HLA-H	29855350	rs2975031	6	29832919	G	A	0.685885	0.0709546	0.0173367	4.26306e-05	0.659372	0.0615822	9.41756e-27	0.107609	0.0281481	0.000131853	1.8553e-05	0.398231	20	Adipose_Visceral_Omentum	0.0451302
ENSG00000234745	6	HLA-B	31321649	rs9264219	6	31221914	T	C	0.652087	0.0884378	0.0174118	3.79052e-07	0.257881	0.0350065	1.74965e-13	0.34294	0.082012	2.89481e-05	0.00083011	0.0195532	20	Adipose_Visceral_Omentum	0.01189
ENSG00000204351	6	SKIV2L	31926857	rs377370	6	31942514	G	A	0.141153	-0.176363	0.0326667	6.7065e-08	0.737201	0.0570475	3.35665e-38	-0.239233	0.0480235	6.30657e-07	6.30657e-07	0.345168	20	Adipose_Visceral_Omentum	0.00032379
ENSG00000244731	6	C4A	31949801	rs9267539	6	31666424	C	A	0.0745527	0.190549	0.0272965	2.93688e-12	-0.657513	0.0610493	4.7599e-27	-0.289803	0.0494723	4.68819e-09	5.47136e-14	0.261375	20	Adipose_Visceral_Omentum	2.8884e-06
ENSG00000196301	6	HLA-DRB9	32427598	rs62405645	6	32517934	A	G	0.698807	0.152123	0.0184864	1.88918e-16	0.84409	0.0625773	1.8213e-41	0.180221	0.0256547	2.14257e-12	4.02985e-18	0.0596908	20	Adipose_Visceral_Omentum	1.65004e-09
ENSG00000198502	6	HLA-DRB5	32485120	rs35083819	6	32526526	G	A	0.852883	0.198855	0.024406	3.70631e-16	-1.40321	0.064582	1.12636e-104	-0.141714	0.0185757	2.36545e-14	2.12997e-13	0.0136548	20	Adipose_Visceral_Omentum	2.08194e-11
ENSG00000229391	6	HLA-DRB6	32520490	rs9272323	6	32604151	T	C	0.336978	0.209326	0.0185732	1.8389e-29	1.0995	0.0574447	1.16955e-81	0.190383	0.0196034	2.68695e-22	2.58184e-24	0.996388	20	Adipose_Visceral_Omentum	1.65543e-18
ENSG00000196735	6	HLA-DQA1	32595956	rs17843584	6	32615668	T	G	0.54672	0.176376	0.0165921	2.15836e-26	-0.552569	0.0454462	5.1545e-34	-0.319193	0.0398849	1.21578e-15	1.12097e-14	0.889707	20	Adipose_Visceral_Omentum	1.2484e-12
ENSG00000179344	6	HLA-DQB1	32627244	rs17843584	6	32615668	T	G	0.54672	0.176376	0.0165921	2.15836e-26	-0.965682	0.0446288	7.87216e-104	-0.182644	0.0191432	1.41524e-21	1.51686e-26	1	20	Adipose_Visceral_Omentum	4.35965e-18
ENSG00000223534	6	HLA-DQB1-AS1	32627657	rs9274639	6	32636146	C	T	0.727634	0.194101	0.0188879	8.99593e-25	-0.709178	0.0473314	9.44952e-51	-0.273699	0.0322959	2.35666e-17	3.11065e-18	0.0519016	20	Adipose_Visceral_Omentum	3.62984e-14
ENSG00000232629	6	HLA-DQB2	32723875	rs9274506	6	32634141	C	T	0.517893	0.176447	0.0165889	2.01668e-26	1.04223	0.052254	1.64098e-88	0.169298	0.0180385	6.27231e-21	9.42976e-22	1	20	Adipose_Visceral_Omentum	1.28812e-17
ENSG00000204516	6	MICB	31462658	rs2894221	6	31461771	A	T	0.363817	0.129031	0.0171516	5.3545e-14	0.637905	0.0795282	1.04784e-15	0.202273	0.0368627	4.08342e-08	4.08342e-08	0.0286486	20	Adrenal_Gland	1.86612e-05
ENSG00000204444	6	APOM	31620193	rs8192589	6	32187637	T	G	0.0994036	0.159754	0.0252794	2.62355e-10	-0.621715	0.108355	9.59496e-09	-0.256957	0.0604886	2.15667e-05	2.15667e-05	0.496836	4	Adrenal_Gland	0.00606522
ENSG00000204351	6	SKIV2L	31926857	rs550671	6	31944593	T	C	0.141153	-0.176382	0.0326664	6.68295e-08	0.50692	0.0736578	5.89773e-12	-0.347948	0.0819072	2.15611e-05	2.15611e-05	0.284423	8	Adrenal_Gland	0.00606522
ENSG00000250535	6	STK19P	31981047	rs9268177	6	32274882	A	C	0.0785288	0.183476	0.0267313	6.70929e-12	-0.564727	0.0955327	3.39322e-09	-0.324893	0.0725348	7.4946e-06	7.4946e-06	0.558413	20	Adrenal_Gland	0.00249093
ENSG00000204314	6	PRRT1	32116136	rs3132946	6	32190028	G	A	0.887674	0.153558	0.0249465	7.48444e-10	0.5107	0.0733939	3.4429e-12	0.300681	0.0652176	4.01833e-06	4.01833e-06	0.200747	20	Adrenal_Gland	0.0014691
ENSG00000196301	6	HLA-DRB9	32427598	rs9271418	6	32587832	G	A	0.66501	0.146861	0.0168459	2.8339e-18	0.638926	0.0886975	5.87167e-13	0.229856	0.0413928	2.80739e-08	2.80739e-08	0.0419724	20	Adrenal_Gland	1.71063e-05
ENSG00000198502	6	HLA-DRB5	32485120	rs35083819	6	32526526	G	A	0.852883	0.198855	0.024406	3.70631e-16	-1.27331	0.105253	1.08701e-33	-0.156172	0.0231093	1.39935e-11	8.20966e-13	0.132633	20	Adrenal_Gland	1.279e-08
ENSG00000229391	6	HLA-DRB6	32520490	rs9269109	6	32443266	C	T	0.637177	0.169025	0.0180244	6.75132e-21	0.889895	0.0910286	1.42754e-22	0.189938	0.0280666	1.31108e-11	8.38259e-21	0.201879	20	Adrenal_Gland	1.279e-08
ENSG00000179344	6	HLA-DQB1	32627244	rs9274639	6	32636146	C	T	0.727634	0.194101	0.0188879	8.99593e-25	-0.683077	0.0926676	1.6902e-13	-0.284157	0.0474409	2.10221e-09	2.10221e-09	0.980032	20	Adrenal_Gland	1.53713e-06
ENSG00000223534	6	HLA-DQB1-AS1	32627657	rs1130456	6	32627379	C	T	0.744533	0.196392	0.0194285	5.06803e-24	-0.575245	0.0877884	5.65306e-11	-0.341406	0.0620913	3.83146e-08	3.83146e-08	0.770618	20	Adrenal_Gland	1.86612e-05
ENSG00000237541	6	HLA-DQA2	32709119	rs9273014	6	32611650	A	G	0.341948	0.208916	0.0185297	1.75061e-29	1.24793	0.0914392	2.08487e-42	0.16741	0.0192599	3.55582e-18	3.27467e-18	0.90481	20	Adrenal_Gland	1.30001e-14
ENSG00000232629	6	HLA-DQB2	32723875	rs17612555	6	32615366	A	G	0.54672	0.176261	0.0166099	2.62629e-26	1.05923	0.0862968	1.24507e-34	0.166405	0.0207291	9.93967e-16	9.93967e-16	1	20	Adrenal_Gland	1.81697e-12
ENSG00000206341	6	HLA-H	29855350	rs2975031	6	29832919	G	A	0.685885	0.0709546	0.0173367	4.26306e-05	0.828786	0.0706235	8.4058e-32	0.0856127	0.0221538	0.000111333	0.000498376	0.0144131	20	Artery_Aorta	0.0373612
ENSG00000204356	6	NELFE	31919864	rs391165	6	31947086	A	G	0.141153	-0.173774	0.0331223	1.5507e-07	-0.207032	0.0342686	1.52744e-09	0.839358	0.211892	7.45559e-05	7.45559e-05	0.361075	7	Artery_Aorta	0.0264094
ENSG00000204351	6	SKIV2L	31926857	rs377370	6	31942514	G	A	0.141153	-0.176363	0.0326667	6.7065e-08	1.02088	0.0546096	5.52533e-78	-0.172756	0.0333063	2.13839e-07	2.20088e-09	0.276965	20	Artery_Aorta	0.00011362
ENSG00000248290	6	TNXA	31976391	rs2894232	6	32011644	G	A	0.115308	-0.181221	0.0312339	6.55046e-09	0.835163	0.0963175	4.28575e-18	-0.216989	0.0449988	1.42056e-06	1.42056e-06	0.0112155	11	Artery_Aorta	0.000603834
ENSG00000231852	6	CYP21A2	32006042	rs6933289	6	32604551	T	C	0.0715706	0.190349	0.0259058	2.01591e-13	0.705118	0.0980118	6.28194e-13	0.269953	0.052515	2.74011e-07	1.22999e-06	0.0323204	20	Artery_Aorta	0.000134392
ENSG00000196301	6	HLA-DRB9	32427598	rs62405645	6	32517934	A	G	0.698807	0.152123	0.0184864	1.88918e-16	0.614273	0.0640571	8.85524e-22	0.247647	0.0396563	4.24241e-10	1.02945e-13	0.124041	20	Artery_Aorta	2.70496e-07
ENSG00000198502	6	HLA-DRB5	32485120	rs9271466	6	32588606	G	C	0.856859	0.199778	0.0244152	2.77956e-16	-1.30159	0.0687141	5.13098e-80	-0.153488	0.0204333	5.8392e-14	5.23231e-12	0.12311	20	Artery_Aorta	5.31868e-11
ENSG00000229391	6	HLA-DRB6	32520490	rs9271557	6	32590331	C	T	0.592445	0.160312	0.0166857	7.4153e-22	0.768911	0.0518861	1.10056e-49	0.208492	0.0258621	7.52405e-16	1.06194e-21	0.0257872	20	Artery_Aorta	1.19933e-12
ENSG00000196735	6	HLA-DQA1	32595956	rs9272320	6	32604124	A	G	0.497018	0.20422	0.0165523	5.66397e-35	-0.459382	0.0399357	1.2734e-30	-0.444554	0.0528379	3.9781e-17	1.21055e-16	0.944688	20	Artery_Aorta	8.45479e-14
ENSG00000179344	6	HLA-DQB1	32627244	rs9274639	6	32636146	C	T	0.727634	0.194101	0.0188879	8.99593e-25	-0.803211	0.0487756	6.28502e-61	-0.241656	0.0277187	2.8275e-18	4.91545e-19	1	20	Artery_Aorta	9.01408e-15
ENSG00000223534	6	HLA-DQB1-AS1	32627657	rs9274639	6	32636146	C	T	0.727634	0.194101	0.0188879	8.99593e-25	-0.562067	0.0487846	1.02928e-30	-0.345334	0.0450295	1.7324e-14	9.03003e-16	0.574092	20	Artery_Aorta	1.84096e-11
ENSG00000232629	6	HLA-DQB2	32723875	rs3828811	6	32636221	G	T	0.589463	0.175472	0.016589	3.78483e-26	0.968757	0.0507671	3.53815e-81	0.181131	0.0195788	2.21631e-20	1.36106e-20	1	20	Artery_Aorta	1.41312e-16
ENSG00000204257	6	HLA-DMA	32916390	rs113070636	6	32950897	A	C	0.0516899	0.198021	0.0304485	7.84865e-11	0.31552	0.0559876	1.74522e-08	0.627602	0.14736	2.0537e-05	2.0537e-05	0.13189	7	Artery_Aorta	0.00818398
ENSG00000206341	6	HLA-H	29855350	rs2975031	6	29832919	G	A	0.685885	0.0709546	0.0173367	4.26306e-05	0.780922	0.0892457	2.12886e-18	0.09086	0.0245087	0.000209512	0.00469674	0.121163	20	Artery_Coronary	0.0358135
ENSG00000243753	6	HLA-L	30227361	rs3095255	6	31221581	C	A	0.604374	0.0982001	0.0175661	2.26653e-08	0.484783	0.0707462	7.26105e-12	0.202565	0.0467636	1.47973e-05	8.35036e-05	0.0166462	20	Artery_Coronary	0.00289075
ENSG00000204351	6	SKIV2L	31926857	rs377370	6	31942514	G	A	0.141153	-0.176363	0.0326667	6.7065e-08	0.91722	0.0803136	3.30402e-30	-0.19228	0.039394	1.05578e-06	1.05578e-06	0.0293791	20	Artery_Coronary	0.000288756
ENSG00000244731	6	C4A	31949801	rs2395160	6	32387432	A	G	0.0785288	0.184168	0.0268137	6.49127e-12	-0.910806	0.149955	1.24866e-09	-0.202203	0.0444405	5.3651e-06	5.3651e-06	0.461358	20	Artery_Coronary	0.0012228
ENSG00000248290	6	TNXA	31976391	rs2894232	6	32011644	G	A	0.115308	-0.181221	0.0312339	6.55046e-09	0.835937	0.113411	1.69505e-13	-0.216788	0.047551	5.13822e-06	5.13822e-06	0.62004	10	Artery_Coronary	0.0012228
ENSG00000196301	6	HLA-DRB9	32427598	rs62405645	6	32517934	A	G	0.698807	0.152123	0.0184864	1.88918e-16	0.589362	0.0819428	6.36822e-13	0.258115	0.0476632	6.11553e-08	6.11553e-08	0.895777	20	Artery_Coronary	2.09075e-05
ENSG00000198502	6	HLA-DRB5	32485120	rs9271466	6	32588606	G	C	0.856859	0.199778	0.0244152	2.77956e-16	-1.39828	0.091546	1.13849e-52	-0.142874	0.0198086	5.48394e-13	4.17395e-10	0.135412	20	Artery_Coronary	2.99971e-10
ENSG00000229391	6	HLA-DRB6	32520490	rs9272998	6	32611474	A	G	0.262425	0.208502	0.0185208	2.12175e-29	0.884532	0.0769353	1.3644e-30	0.23572	0.0293049	8.71622e-16	8.20167e-20	0.935384	20	Artery_Coronary	7.94629e-13
ENSG00000196126	6	HLA-DRB1	32546546	rs113351668	6	32503167	A	G	0.329026	0.217296	0.0195098	8.21348e-29	-0.309648	0.0502666	7.26939e-10	-0.701752	0.130182	7.02398e-08	7.02398e-08	0.606177	20	Artery_Coronary	2.13451e-05
ENSG00000196735	6	HLA-DQA1	32595956	rs17612858	6	32620622	T	A	0.516899	0.181242	0.016773	3.23902e-27	-0.426778	0.0576494	1.33157e-13	-0.424675	0.069537	1.01405e-09	1.01405e-09	0.984148	20	Artery_Coronary	3.96204e-07
ENSG00000179344	6	HLA-DQB1	32627244	rs9272339	6	32604274	G	A	0.678926	0.196968	0.0187253	7.07565e-26	-0.845598	0.0677241	8.91059e-36	-0.232933	0.0289553	8.65435e-16	6.53849e-17	0.999971	20	Artery_Coronary	7.94629e-13
ENSG00000223534	6	HLA-DQB1-AS1	32627657	rs9272339	6	32604274	G	A	0.678926	0.196968	0.0187253	7.07565e-26	-0.535048	0.0591093	1.40574e-19	-0.368131	0.0536545	6.83092e-12	6.83092e-12	0.0501908	20	Artery_Coronary	3.11376e-09
ENSG00000232629	6	HLA-DQB2	32723875	rs3134993	6	32637778	A	G	0.592445	0.175382	0.0165894	4.02126e-26	0.962142	0.0683527	5.32436e-45	0.182283	0.0215636	2.8326e-17	2.8326e-17	0.999982	20	Artery_Coronary	7.74716e-14
ENSG00000204228	6	HSD17B8	33172419	rs2855450	6	33135391	T	C	0.67495	-0.0916355	0.017161	9.30733e-08	-0.35942	0.0602968	2.50929e-09	0.254954	0.0641023	6.97037e-05	6.97037e-05	0.0157326	20	Artery_Coronary	0.0127093
ENSG00000204632	6	HLA-G	29794744	rs3130643	6	30766634	T	A	0.854871	0.155932	0.0282028	3.22145e-08	0.503767	0.0692507	3.47593e-13	0.309532	0.0703185	1.07328e-05	1.26418e-07	0.0168209	11	Artery_Tibial	0.0041163
ENSG00000206341	6	HLA-H	29855350	rs2975031	6	29832919	G	A	0.685885	0.0709546	0.0173367	4.26306e-05	0.629323	0.0468833	4.42327e-41	0.112748	0.0288002	9.04741e-05	0.000208228	0.014629	20	Artery_Tibial	0.0269881
ENSG00000206337	6	HCP5	31368479	rs28703977	6	31472792	C	T	0.631213	0.105848	0.0172085	7.70378e-10	-0.127393	0.0232254	4.13323e-08	-0.830878	0.202961	4.24414e-05	4.24414e-05	0.392925	15	Artery_Tibial	0.0136729
ENSG00000204356	6	NELFE	31919864	rs438999	6	31928306	G	A	0.0884692	-0.188861	0.035421	9.71939e-08	-0.304292	0.0302602	8.65716e-24	0.620657	0.131756	2.46901e-06	7.97397e-08	0.385828	20	Artery_Tibial	0.00110475
ENSG00000204351	6	SKIV2L	31926857	rs377370	6	31942514	G	A	0.141153	-0.176363	0.0326667	6.7065e-08	0.97302	0.0409463	8.00471e-125	-0.181253	0.034428	1.4042e-07	1.0435e-10	0.134408	20	Artery_Tibial	8.69956e-05
ENSG00000248290	6	TNXA	31976391	rs2894232	6	32011644	G	A	0.115308	-0.181221	0.0312339	6.55046e-09	0.928358	0.0725695	1.80175e-37	-0.195206	0.0369429	1.264e-07	1.264e-07	0.0276661	20	Artery_Tibial	8.48355e-05
ENSG00000231852	6	CYP21A2	32006042	rs9275576	6	32679326	T	C	0.10338	0.206657	0.0261214	2.54498e-15	0.532415	0.0749098	1.1824e-12	0.38815	0.0734137	1.24226e-07	4.60766e-10	0.0226204	20	Artery_Tibial	8.48355e-05
ENSG00000198502	6	HLA-DRB5	32485120	rs9271466	6	32588606	G	C	0.856859	0.199778	0.0244152	2.77956e-16	-1.24807	0.0512429	5.01243e-131	-0.16007	0.0206368	8.73042e-15	2.51241e-18	0.0250855	20	Artery_Tibial	1.0045e-11
ENSG00000229391	6	HLA-DRB6	32520490	rs9268889	6	32431886	G	A	0.322068	0.217947	0.0185699	8.27723e-32	0.736227	0.0406743	3.15569e-73	0.296032	0.0300614	7.01982e-23	6.37489e-33	0.999678	20	Artery_Tibial	5.65376e-19
ENSG00000196735	6	HLA-DQA1	32595956	rs12527758	6	32620286	C	T	0.441352	0.203872	0.0165595	7.85663e-35	-0.398154	0.0304934	5.79189e-39	-0.512043	0.0571635	3.32061e-19	9.93607e-24	0.18564	20	Artery_Tibial	6.68604e-16
ENSG00000179344	6	HLA-DQB1	32627244	rs17612858	6	32620622	T	A	0.516899	0.181242	0.016773	3.23902e-27	-0.744597	0.0334014	4.37932e-110	-0.24341	0.0250331	2.39403e-22	1.63236e-28	0.789913	20	Artery_Tibial	7.01336e-19
ENSG00000232629	6	HLA-DQB2	32723875	rs9274660	6	32636434	G	A	0.595427	0.176053	0.0165804	2.45403e-26	0.923312	0.0383657	5.66397e-128	0.190676	0.0196277	2.61237e-22	8.46228e-25	1	20	Artery_Tibial	7.01336e-19
ENSG00000168394	6	TAP1	32812986	rs2071536	6	32821447	T	C	0.131213	0.221573	0.0243711	9.75661e-20	-0.263779	0.0440608	2.14127e-09	-0.839995	0.167998	5.73176e-07	5.73176e-07	0.0191341	8	Artery_Tibial	0.00032974
ENSG00000204351	6	SKIV2L	31926857	rs389512	6	31947594	C	G	0.141153	-0.175413	0.033112	1.17357e-07	0.721405	0.123793	5.62588e-09	-0.243155	0.0620302	8.85711e-05	8.85711e-05	0.325511	3	Brain_Amygdala	0.0114337
ENSG00000244731	6	C4A	31949801	rs3129966	6	32381280	C	G	0.0785288	0.183872	0.0268303	7.22426e-12	-0.80572	0.128012	3.09232e-10	-0.228208	0.049229	3.55815e-06	3.55815e-06	0.108159	20	Brain_Amygdala	0.000631572
ENSG00000229391	6	HLA-DRB6	32520490	rs9271398	6	32587508	C	T	0.299205	0.207835	0.0185457	3.78278e-29	0.773656	0.0825488	7.11017e-21	0.26864	0.0373664	6.50996e-13	4.59244e-16	0.602667	20	Brain_Amygdala	4.62207e-10
ENSG00000179344	6	HLA-DQB1	32627244	rs17843610	6	32620529	C	T	0.411531	0.176199	0.0166663	4.01093e-26	-0.786581	0.0749005	8.48566e-26	-0.224006	0.0300655	9.29119e-14	9.29119e-14	0.996995	20	Brain_Amygdala	1.31935e-10
ENSG00000223534	6	HLA-DQB1-AS1	32627657	rs9273394	6	32627082	G	A	0.685885	0.193523	0.0188915	1.26025e-24	-0.723449	0.111146	7.56435e-11	-0.267501	0.0486914	3.93383e-08	3.93383e-08	0.434176	20	Brain_Amygdala	9.31006e-06
ENSG00000232629	6	HLA-DQB2	32723875	rs9273407	6	32627211	C	T	0.499006	0.174986	0.0166035	5.70402e-26	0.759218	0.0900731	3.4889e-17	0.230482	0.0350138	4.623e-11	4.80495e-11	0.954898	20	Brain_Amygdala	1.64117e-08
ENSG00000204351	6	SKIV2L	31926857	rs2734326	6	31943585	C	T	0.141153	-0.176382	0.0326663	6.68233e-08	0.769025	0.097233	2.59269e-15	-0.229358	0.0514325	8.21898e-06	8.21898e-06	0.0742945	15	Brain_Anterior_cingulate_cortex_BA24	0.00187119
ENSG00000229391	6	HLA-DRB6	32520490	rs34481656	6	32501664	G	A	0.333002	0.220896	0.0190191	3.48103e-31	0.745132	0.0840814	7.85679e-19	0.296452	0.0420777	1.84988e-12	8.05681e-16	0.966649	20	Brain_Anterior_cingulate_cortex_BA24	1.89521e-09
ENSG00000179344	6	HLA-DQB1	32627244	rs1766	6	32627795	G	A	0.425447	0.234375	0.0165779	2.22127e-45	-0.934005	0.0955158	1.39204e-22	-0.250935	0.031202	8.8183e-16	6.81952e-19	0.0363879	20	Brain_Anterior_cingulate_cortex_BA24	1.80687e-12
ENSG00000223534	6	HLA-DQB1-AS1	32627657	rs9271346	6	32583468	T	C	0.835984	0.200186	0.0236308	2.42458e-17	-1.02131	0.148373	5.84471e-12	-0.196009	0.0366909	9.18371e-08	2.30743e-10	0.207952	20	Brain_Anterior_cingulate_cortex_BA24	3.76348e-05
ENSG00000204256	6	BRD2	32936437	rs57331574	6	32961191	C	T	0.0516899	0.198528	0.0304437	6.97694e-11	0.851871	0.152823	2.48627e-08	0.233049	0.0550009	2.26336e-05	2.26336e-05	0.356686	3	Brain_Anterior_cingulate_cortex_BA24	0.00386469
ENSG00000137310	6	TCF19	31126319	rs17197101	6	31126409	T	G	0.116302	-0.100002	0.0235745	2.2158e-05	1.02048	0.131553	8.68428e-15	-0.0979951	0.0263299	0.000197792	0.000197792	0.0145292	14	Brain_Caudate_basal_ganglia	0.0418701
ENSG00000204516	6	MICB	31462658	rs2534684	6	31462672	C	A	0.262425	0.146482	0.0177986	1.87255e-16	0.421888	0.0739254	1.15024e-08	0.347206	0.0740354	2.73566e-06	2.73566e-06	0.134038	6	Brain_Caudate_basal_ganglia	0.000772139
ENSG00000229391	6	HLA-DRB6	32520490	rs9271398	6	32587508	C	T	0.299205	0.207835	0.0185457	3.78278e-29	0.849297	0.0767426	1.81732e-28	0.244714	0.0310772	3.42402e-15	1.92283e-18	0.856471	20	Brain_Caudate_basal_ganglia	5.79857e-12
ENSG00000196126	6	HLA-DRB1	32546546	rs9270707	6	32567351	G	A	0.854871	0.206715	0.0250768	1.67558e-16	-0.56638	0.0657816	7.30563e-18	-0.364976	0.0612961	2.6118e-09	6.40969e-14	0.174701	20	Brain_Caudate_basal_ganglia	1.26374e-06
ENSG00000179344	6	HLA-DQB1	32627244	rs9273404	6	32627160	G	A	0.460239	0.175779	0.016612	3.63303e-26	-0.818587	0.062197	1.46737e-39	-0.214735	0.026039	1.6289e-16	1.16309e-18	0.992745	20	Brain_Caudate_basal_ganglia	5.51708e-13
ENSG00000223534	6	HLA-DQB1-AS1	32627657	rs1130456	6	32627379	C	T	0.744533	0.196392	0.0194285	5.06803e-24	-0.62026	0.085099	3.12983e-13	-0.316629	0.0535562	3.37816e-09	3.37816e-09	0.92264	20	Brain_Caudate_basal_ganglia	1.43023e-06
ENSG00000232629	6	HLA-DQB2	32723875	rs17843611	6	32620531	C	T	0.411531	0.176152	0.0166661	4.1278e-26	0.85987	0.0753617	3.73155e-30	0.204859	0.0264203	8.91429e-15	3.45077e-14	1	20	Brain_Caudate_basal_ganglia	1.00642e-11
ENSG00000204257	6	HLA-DMA	32916390	rs112935194	6	32957897	C	T	0.0526839	0.198025	0.0304485	7.84179e-11	0.498794	0.0823298	1.37407e-09	0.397008	0.0895571	9.29256e-06	9.29256e-06	0.287501	4	Brain_Caudate_basal_ganglia	0.00242107
ENSG00000137310	6	TCF19	31126319	rs3130932	6	31133943	A	C	0.667992	0.110767	0.016972	6.73444e-11	-0.794377	0.0859483	2.40803e-20	-0.139439	0.0261549	9.75288e-08	9.75288e-08	0.0653777	20	Brain_Cerebellar_Hemisphere	4.60336e-05
ENSG00000204516	6	MICB	31462658	rs2246618	6	31478986	T	C	0.262425	0.147534	0.0177952	1.12619e-16	1.1895	0.0908143	3.37373e-39	0.12403	0.0177053	2.46495e-12	9.6298e-13	0.0227229	20	Brain_Cerebellar_Hemisphere	5.23556e-09
ENSG00000204351	6	SKIV2L	31926857	rs389512	6	31947594	C	G	0.141153	-0.175413	0.033112	1.17357e-07	0.72199	0.0773893	1.06547e-20	-0.242958	0.0527403	4.09151e-06	4.09151e-06	0.337175	17	Brain_Cerebellar_Hemisphere	0.00115871
ENSG00000231852	6	CYP21A2	32006042	rs9275576	6	32679326	T	C	0.10338	0.206657	0.0261214	2.54498e-15	1.1287	0.165862	1.01024e-11	0.183093	0.0354894	2.48164e-07	2.48164e-07	0.0827171	20	Brain_Cerebellar_Hemisphere	9.58362e-05
ENSG00000196126	6	HLA-DRB1	32546546	rs9271440	6	32588240	T	C	0.609344	0.159583	0.0166809	1.10255e-21	-0.596965	0.0814176	2.26505e-13	-0.267324	0.0459355	5.9009e-09	1.309e-09	0.348757	20	Brain_Cerebellar_Hemisphere	4.17783e-06
ENSG00000179344	6	HLA-DQB1	32627244	rs9273319	6	32623050	T	C	0.40159	0.176059	0.0165988	2.77282e-26	-0.934244	0.086583	3.83168e-27	-0.188451	0.0249138	3.90543e-14	5.39555e-15	1	20	Brain_Cerebellar_Hemisphere	1.65903e-10
ENSG00000232629	6	HLA-DQB2	32723875	rs9273412	6	32627263	C	T	0.515905	0.175933	0.016619	3.45118e-26	0.724043	0.100944	7.35259e-13	0.242987	0.0409202	2.88407e-09	2.88407e-09	1	20	Brain_Cerebellar_Hemisphere	2.45031e-06
ENSG00000204257	6	HLA-DMA	32916390	rs73409691	6	32963948	T	G	0.0516899	0.196923	0.0305404	1.13373e-10	1.76787	0.171584	6.81275e-25	0.11139	0.0203793	4.60716e-08	4.60716e-08	0.0207707	20	Brain_Cerebellar_Hemisphere	2.4464e-05
ENSG00000237398	6	HLA-DPA3	33098993	rs3130150	6	33114678	C	T	0.56163	-0.0935041	0.0167475	2.36177e-08	0.790301	0.102996	1.67853e-14	-0.118315	0.0262074	6.34513e-06	3.28041e-05	0.240234	20	Brain_Cerebellar_Hemisphere	0.00168463
ENSG00000235290	6	HLA-W	29924373	rs2735114	6	29910034	A	G	0.425447	0.0724479	0.0166931	1.42489e-05	0.683725	0.0874182	5.2274e-15	0.105961	0.0279218	0.000147702	0.00132985	0.0229757	20	Brain_Cerebellum	0.0294608
ENSG00000137310	6	TCF19	31126319	rs3130932	6	31133943	A	C	0.667992	0.110767	0.016972	6.73444e-11	-0.775356	0.0818663	2.77155e-21	-0.14286	0.0265832	7.69833e-08	9.15472e-07	0.0150289	20	Brain_Cerebellum	2.66157e-05
ENSG00000204351	6	SKIV2L	31926857	rs2734326	6	31943585	C	T	0.141153	-0.176382	0.0326663	6.68233e-08	0.92567	0.0710263	7.9654e-39	-0.190545	0.0381981	6.09004e-07	6.09004e-07	0.110815	20	Brain_Cerebellum	0.000197393
ENSG00000198502	6	HLA-DRB5	32485120	rs9271466	6	32588606	G	C	0.856859	0.199778	0.0244152	2.77956e-16	-1.34979	0.104763	5.52407e-38	-0.148007	0.0214276	4.94003e-12	5.27373e-11	0.0452591	20	Brain_Cerebellum	5.12379e-09
ENSG00000229391	6	HLA-DRB6	32520490	rs9268889	6	32431886	G	A	0.322068	0.217947	0.0185699	8.27723e-32	0.824865	0.0816822	5.6113e-24	0.264221	0.0345167	1.93476e-14	1.07438e-15	0.236863	20	Brain_Cerebellum	5.01684e-11
ENSG00000196126	6	HLA-DRB1	32546546	rs9270959	6	32573267	A	G	0.741551	0.129841	0.0179394	4.56169e-13	-0.7313	0.071801	2.31122e-24	-0.177548	0.0300939	3.6392e-09	3.65053e-11	0.99677	20	Brain_Cerebellum	2.35911e-06
ENSG00000179344	6	HLA-DQB1	32627244	rs9272350	6	32604410	A	T	0.54672	0.176509	0.0166299	2.56652e-26	-0.884854	0.0683271	2.34171e-38	-0.199478	0.0242997	2.22923e-16	2.50531e-15	1	20	Brain_Cerebellum	1.15608e-12
ENSG00000223534	6	HLA-DQB1-AS1	32627657	rs9274669	6	32636591	G	A	0.606362	0.173221	0.0166275	2.05781e-25	-0.551744	0.0836524	4.23337e-11	-0.313952	0.0563376	2.50838e-08	2.50838e-08	0.735556	20	Brain_Cerebellum	1.00037e-05
ENSG00000232629	6	HLA-DQB2	32723875	rs9274575	6	32635226	G	T	0.537773	0.175556	0.0165878	3.55652e-26	0.746956	0.0860198	3.8366e-18	0.235029	0.0350104	1.90524e-11	1.90524e-11	0.999965	20	Brain_Cerebellum	1.64676e-08
ENSG00000242574	6	HLA-DMB	32902406	rs73409691	6	32963948	T	G	0.0516899	0.196923	0.0305404	1.13373e-10	0.976838	0.146144	2.32357e-11	0.201592	0.0434407	3.47353e-06	3.47353e-06	0.0698279	7	Brain_Cerebellum	0.000857796
ENSG00000237398	6	HLA-DPA3	33098993	rs9277770	6	33098678	G	T	0.642147	-0.097403	0.0169454	9.02787e-09	0.823323	0.0987478	7.5792e-17	-0.118305	0.0249988	2.2187e-06	2.2187e-06	0.0883959	20	Brain_Cerebellum	0.000605588
ENSG00000204231	6	RXRB	33161365	rs3130150	6	33114678	C	T	0.56163	-0.0935041	0.0167475	2.36177e-08	0.419008	0.0499057	4.61986e-17	-0.223156	0.0479999	3.334e-06	3.334e-06	0.281426	19	Brain_Cerebellum	0.000857796
ENSG00000137310	6	TCF19	31126319	rs17197101	6	31126409	T	G	0.116302	-0.100002	0.0235745	2.2158e-05	1.03444	0.109423	3.27311e-21	-0.0966726	0.0249787	0.000108749	0.000108749	0.0169327	20	Brain_Cortex	0.0221332
ENSG00000272501	6	XXbac-BPG299F13.17	31162977	rs1128175	6	31150435	G	A	0.762425	0.101568	0.0183386	3.05105e-08	-0.636078	0.0694677	5.36283e-20	-0.159679	0.0336946	2.14783e-06	5.23681e-05	0.020636	20	Brain_Cortex	0.00055371
ENSG00000204351	6	SKIV2L	31926857	rs2734326	6	31943585	C	T	0.141153	-0.176382	0.0326663	6.68233e-08	0.899237	0.0766008	8.01769e-32	-0.196146	0.039985	9.3194e-07	9.3194e-07	0.370855	20	Brain_Cortex	0.000257415
ENSG00000244731	6	C4A	31949801	rs1265905	6	31909941	G	A	0.0725646	0.194982	0.0272535	8.40496e-13	-0.827446	0.11843	2.81272e-12	-0.235643	0.0471418	5.77475e-07	3.21264e-11	0.0257341	20	Brain_Cortex	0.000186091
ENSG00000231852	6	CYP21A2	32006042	rs9275576	6	32679326	T	C	0.10338	0.206657	0.0261214	2.54498e-15	0.761216	0.119656	1.9953e-10	0.271483	0.05476	7.13397e-07	7.13397e-07	0.0221057	20	Brain_Cortex	0.000212208
ENSG00000198502	6	HLA-DRB5	32485120	rs35083819	6	32526526	G	A	0.852883	0.198855	0.024406	3.70631e-16	-1.28546	0.0952994	1.82417e-41	-0.154696	0.0221812	3.07644e-12	7.32655e-10	0.020494	20	Brain_Cortex	3.96553e-09
ENSG00000196126	6	HLA-DRB1	32546546	rs9271385	6	32587409	G	A	0.634195	0.121151	0.0170908	1.35409e-12	-0.507021	0.0597731	2.20536e-17	-0.238947	0.0439292	5.34721e-08	9.11666e-15	0.0618841	20	Brain_Cortex	2.35412e-05
ENSG00000196735	6	HLA-DQA1	32595956	rs17612852	6	32620572	A	G	0.763419	0.198576	0.0192203	5.072e-25	-0.488648	0.0728848	2.02254e-11	-0.406378	0.0722577	1.86565e-08	1.86565e-08	0.635378	20	Brain_Cortex	1.25685e-05
ENSG00000179344	6	HLA-DQB1	32627244	rs1766	6	32627795	G	A	0.425447	0.234375	0.0165779	2.22127e-45	-0.798588	0.0771775	4.29927e-25	-0.293487	0.0351484	6.83074e-17	6.07161e-18	0.0433661	20	Brain_Cortex	2.64145e-13
ENSG00000223534	6	HLA-DQB1-AS1	32627657	rs9274639	6	32636146	C	T	0.727634	0.194101	0.0188879	8.99593e-25	-0.803263	0.0953508	3.6294e-17	-0.241641	0.03709	7.26972e-11	7.26972e-11	0.508236	20	Brain_Cortex	7.028e-08
ENSG00000237541	6	HLA-DQA2	32709119	rs9274740	6	32637968	T	A	0.489066	0.0966332	0.0167371	7.75988e-09	0.876341	0.0818262	9.15758e-27	0.110269	0.0216974	3.73213e-07	2.19519e-09	0.789305	20	Brain_Cortex	0.000131201
ENSG00000232629	6	HLA-DQB2	32723875	rs17212455	6	32652526	A	G	0.11829	-0.133034	0.0274025	1.20501e-06	1.30586	0.0954207	1.24319e-42	-0.101875	0.0222655	4.75215e-06	3.58982e-11	0.999248	20	Brain_Cortex	0.00108097
ENSG00000242574	6	HLA-DMB	32902406	rs112935194	6	32957897	C	T	0.0526839	0.198025	0.0304485	7.84179e-11	0.726647	0.107684	1.49923e-11	0.272519	0.0581963	2.8305e-06	2.8305e-06	0.100453	10	Brain_Cortex	0.000684096
ENSG00000131323	14	TRAF3	103243813	rs7145882	14	103255461	C	T	0.67495	-0.0795053	0.0172628	4.11307e-06	-0.237055	0.0362866	6.45267e-11	0.335388	0.0890993	0.000167083	0.000167083	0.361431	18	Brain_Cortex	0.0323054
ENSG00000137310	6	TCF19	31126319	rs17197101	6	31126409	T	G	0.116302	-0.100002	0.0235745	2.2158e-05	0.96082	0.124825	1.38922e-14	-0.10408	0.028015	0.000203081	0.000203081	0.160331	20	Brain_Frontal_Cortex_BA9	0.0318089
ENSG00000204531	6	POU5F1	31132119	rs3134755	6	31216300	T	C	0.384692	0.10723	0.01676	1.57455e-10	0.574398	0.103783	3.11952e-08	0.186682	0.0445993	2.84201e-05	2.84201e-05	0.0134075	10	Brain_Frontal_Cortex_BA9	0.00497519
ENSG00000204516	6	MICB	31462658	rs3130924	6	31462248	G	T	0.446322	0.113107	0.0169554	2.54319e-11	0.560645	0.080554	3.40591e-12	0.201744	0.041891	1.46509e-06	1.46509e-06	0.0273186	20	Brain_Frontal_Cortex_BA9	0.000484457
ENSG00000204351	6	SKIV2L	31926857	rs2734326	6	31943585	C	T	0.141153	-0.176382	0.0326663	6.68233e-08	0.647274	0.0720164	2.52072e-19	-0.2725	0.0588743	3.68327e-06	3.68327e-06	0.0670047	20	Brain_Frontal_Cortex_BA9	0.000819855
ENSG00000204338	6	CYP21A1P	31973413	rs1265888	6	32066447	A	G	0.11332	0.157204	0.0241047	6.95077e-11	-0.943475	0.133465	1.55981e-12	-0.166622	0.0347609	1.63989e-06	1.45469e-06	0.307354	20	Brain_Frontal_Cortex_BA9	0.00048803
ENSG00000179344	6	HLA-DQB1	32627244	rs1766	6	32627795	G	A	0.425447	0.234375	0.0165779	2.22127e-45	-0.873814	0.0903437	3.96134e-22	-0.268221	0.0336	1.43102e-15	9.76842e-18	0.0546016	20	Brain_Frontal_Cortex_BA9	4.2587e-12
ENSG00000223534	6	HLA-DQB1-AS1	32627657	rs1766	6	32627795	G	A	0.425447	0.234375	0.0165779	2.22127e-45	-0.654262	0.0980084	2.46271e-11	-0.358228	0.0593439	1.57515e-09	1.71509e-11	0.262184	20	Brain_Frontal_Cortex_BA9	1.56255e-06
ENSG00000204257	6	HLA-DMA	32916390	rs73409691	6	32963948	T	G	0.0516899	0.196923	0.0305404	1.13373e-10	0.869808	0.123819	2.14338e-12	0.226398	0.0476602	2.03156e-06	2.03156e-06	0.0858696	15	Brain_Frontal_Cortex_BA9	0.000549629
ENSG00000204256	6	BRD2	32936437	rs57331574	6	32961191	C	T	0.0516899	0.198528	0.0304437	6.97694e-11	0.806058	0.12974	5.20171e-10	0.246295	0.054754	6.85281e-06	6.85281e-06	0.249272	7	Brain_Frontal_Cortex_BA9	0.0013596
ENSG00000206341	6	HLA-H	29855350	rs3128906	6	29829596	G	A	0.762425	0.0811408	0.0175895	3.96851e-06	0.702821	0.111507	2.92099e-10	0.11545	0.0310139	0.000197236	0.000197236	0.649193	20	Brain_Hippocampus	0.0304588
ENSG00000137310	6	TCF19	31126319	rs17197101	6	31126409	T	G	0.116302	-0.100002	0.0235745	2.2158e-05	0.876767	0.128591	9.21406e-12	-0.114058	0.031667	0.000316039	0.000316039	0.105127	17	Brain_Hippocampus	0.0427048
ENSG00000204516	6	MICB	31462658	rs2516408	6	31463491	A	G	0.261431	0.147285	0.017798	1.28059e-16	0.437878	0.0779338	1.92521e-08	0.336361	0.0723602	3.34483e-06	3.34483e-06	0.505339	6	Brain_Hippocampus	0.000657412
ENSG00000204351	6	SKIV2L	31926857	rs389512	6	31947594	C	G	0.141153	-0.175413	0.033112	1.17357e-07	0.643518	0.075898	2.27684e-17	-0.272584	0.0606725	7.03205e-06	7.03205e-06	0.0685923	14	Brain_Hippocampus	0.00126694
ENSG00000229391	6	HLA-DRB6	32520490	rs4587163	6	32593167	T	C	0.348907	0.210245	0.017799	3.37689e-32	0.855712	0.0832595	8.88715e-25	0.245696	0.0316882	8.9353e-15	7.29667e-18	1	20	Brain_Hippocampus	9.65905e-12
ENSG00000196126	6	HLA-DRB1	32546546	rs71549254	6	32501887	G	A	0.305169	0.222168	0.0193625	1.77942e-30	-0.328046	0.0515736	2.0079e-10	-0.677246	0.121739	2.64996e-08	2.64996e-08	0.491036	20	Brain_Hippocampus	8.1846e-06
ENSG00000179344	6	HLA-DQB1	32627244	rs9273404	6	32627160	G	A	0.460239	0.175779	0.016612	3.63303e-26	-0.801535	0.0682927	8.25904e-32	-0.219303	0.0279047	3.87179e-15	3.87179e-15	0.999999	20	Brain_Hippocampus	8.37082e-12
ENSG00000223534	6	HLA-DQB1-AS1	32627657	rs9274639	6	32636146	C	T	0.727634	0.194101	0.0188879	8.99593e-25	-0.702757	0.0956735	2.05194e-13	-0.276199	0.0462197	2.28981e-09	2.28981e-09	0.649109	20	Brain_Hippocampus	8.25094e-07
ENSG00000232629	6	HLA-DQB2	32723875	rs17843611	6	32620531	C	T	0.411531	0.176152	0.0166661	4.1278e-26	0.865017	0.0825244	1.04558e-25	0.20364	0.0273613	9.87125e-14	6.56261e-16	0.608918	20	Brain_Hippocampus	7.11388e-11
ENSG00000204257	6	HLA-DMA	32916390	rs73409691	6	32963948	T	G	0.0516899	0.196923	0.0305404	1.13373e-10	0.665184	0.0891653	8.64412e-14	0.296043	0.0606856	1.07003e-06	1.07003e-06	0.165038	19	Brain_Hippocampus	0.00023134
ENSG00000137310	6	TCF19	31126319	rs17197101	6	31126409	T	G	0.116302	-0.100002	0.0235745	2.2158e-05	1.38307	0.140268	6.19308e-23	-0.0723044	0.0185555	9.75295e-05	9.75295e-05	0.0415069	20	Brain_Hypothalamus	0.0142653
ENSG00000204516	6	MICB	31462658	rs2894221	6	31461771	A	T	0.363817	0.129031	0.0171516	5.3545e-14	0.382354	0.0612794	4.38927e-10	0.337465	0.0702668	1.56605e-06	1.56605e-06	0.18179	11	Brain_Hypothalamus	0.000381767
ENSG00000204463	6	BAG6	31606805	rs707919	6	31641139	G	A	0.328032	0.102957	0.018209	1.5659e-08	0.41888	0.0696532	1.8123e-09	0.245791	0.0596671	3.79896e-05	3.79896e-05	0.0152989	10	Brain_Hypothalamus	0.00595352
ENSG00000204351	6	SKIV2L	31926857	rs389512	6	31947594	C	G	0.141153	-0.175413	0.033112	1.17357e-07	0.75283	0.0851969	9.88963e-19	-0.233005	0.0512821	5.53048e-06	5.53048e-06	0.134692	15	Brain_Hypothalamus	0.00110308
ENSG00000244731	6	C4A	31949801	rs2647019	6	32663355	C	G	0.10338	0.204658	0.0260756	4.20573e-15	-0.691596	0.0993562	3.38414e-12	-0.295921	0.0568233	1.91147e-07	1.91147e-07	0.615966	20	Brain_Hypothalamus	5.9911e-05
ENSG00000231852	6	CYP21A2	32006042	rs9267659	6	31846234	G	A	0.808151	0.128922	0.0194149	3.1291e-11	0.553464	0.0916911	1.57802e-09	0.232937	0.0521509	7.94781e-06	7.94781e-06	0.056523	20	Brain_Hypothalamus	0.00145312
ENSG00000196126	6	HLA-DRB1	32546546	rs9270648	6	32565807	C	A	0.729622	0.13039	0.0178258	2.57998e-13	-0.358491	0.0577021	5.2051e-10	-0.363719	0.0768107	2.18767e-06	2.18767e-06	0.328821	20	Brain_Hypothalamus	0.000479974
ENSG00000179344	6	HLA-DQB1	32627244	rs9273346	6	32623475	G	C	0.429423	0.176916	0.0166412	2.13339e-26	-0.803428	0.0764509	7.84619e-26	-0.220201	0.0294629	7.78865e-14	7.78865e-14	0.99988	20	Brain_Hypothalamus	8.54415e-11
ENSG00000223534	6	HLA-DQB1-AS1	32627657	rs1130456	6	32627379	C	T	0.744533	0.196392	0.0194285	5.06803e-24	-0.876962	0.101018	3.91512e-18	-0.223946	0.0340041	4.52275e-11	4.52275e-11	0.0779206	20	Brain_Hypothalamus	1.98458e-08
ENSG00000232629	6	HLA-DQB2	32723875	rs9274557	6	32634887	T	G	0.494036	0.17566	0.0166505	5.08873e-26	0.970235	0.0834426	2.98478e-31	0.181049	0.0231723	5.57724e-15	1.53364e-14	1	20	Brain_Hypothalamus	1.22365e-11
ENSG00000244731	6	C4A	31949801	rs1265905	6	31909941	G	A	0.0725646	0.194982	0.0272535	8.40496e-13	-0.830615	0.136434	1.14308e-09	-0.234744	0.0506292	3.54302e-06	4.14769e-09	0.134172	20	Brain_Nucleus_accumbens_basal_ganglia	0.00115254
ENSG00000229391	6	HLA-DRB6	32520490	rs9272323	6	32604151	T	C	0.336978	0.209326	0.0185732	1.8389e-29	0.827742	0.0752162	3.62153e-28	0.252888	0.0321177	3.44076e-15	1.26476e-18	0.0951368	20	Brain_Nucleus_accumbens_basal_ganglia	5.5964e-12
ENSG00000196126	6	HLA-DRB1	32546546	rs9271481	6	32588877	G	A	0.87674	0.205903	0.0250755	2.18767e-16	-0.690931	0.0776437	5.64821e-19	-0.298008	0.0493825	1.59269e-09	3.34586e-10	0.0799444	20	Brain_Nucleus_accumbens_basal_ganglia	6.59847e-07
ENSG00000179344	6	HLA-DQB1	32627244	rs9273397	6	32627109	G	A	0.472167	0.176038	0.0165975	2.78574e-26	-0.866981	0.0679124	2.53353e-37	-0.203047	0.0248891	3.40382e-16	1.58694e-18	0.99722	20	Brain_Nucleus_accumbens_basal_ganglia	1.10726e-12
ENSG00000223534	6	HLA-DQB1-AS1	32627657	rs3129726	6	32678206	A	G	0.789264	0.196899	0.0194204	3.71745e-24	-0.812425	0.100408	5.90702e-16	-0.24236	0.0383226	2.54547e-10	2.54547e-10	0.0457952	20	Brain_Nucleus_accumbens_basal_ganglia	1.38007e-07
ENSG00000232629	6	HLA-DQB2	32723875	rs9274557	6	32634887	T	G	0.494036	0.17566	0.0166505	5.08873e-26	0.68833	0.0701837	1.04475e-22	0.255197	0.0355276	6.81586e-13	1.30785e-13	0.99001	20	Brain_Nucleus_accumbens_basal_ganglia	7.39066e-10
ENSG00000204257	6	HLA-DMA	32916390	rs73409691	6	32963948	T	G	0.0516899	0.196923	0.0305404	1.13373e-10	0.622371	0.0927408	1.93475e-11	0.316408	0.0680511	3.32646e-06	3.32646e-06	0.376893	11	Brain_Nucleus_accumbens_basal_ganglia	0.00115254
ENSG00000230795	6	HLA-K	29894236	rs2975031	6	29832919	G	A	0.685885	0.0709546	0.0173367	4.26306e-05	-0.890102	0.0993618	3.30037e-19	-0.0797151	0.0214137	0.000197162	0.00378942	0.0201802	20	Brain_Putamen_basal_ganglia	0.0298263
ENSG00000137310	6	TCF19	31126319	rs17197101	6	31126409	T	G	0.116302	-0.100002	0.0235745	2.2158e-05	0.889631	0.12928	5.92666e-12	-0.112408	0.0311295	0.00030502	0.00030502	0.091819	9	Brain_Putamen_basal_ganglia	0.0395509
ENSG00000204516	6	MICB	31462658	rs2516400	6	31481105	A	G	0.270378	0.146544	0.0177875	1.74245e-16	0.465919	0.085263	4.64234e-08	0.314527	0.0690685	5.26758e-06	5.26758e-06	0.250505	8	Brain_Putamen_basal_ganglia	0.000956242
ENSG00000204351	6	SKIV2L	31926857	rs2734326	6	31943585	C	T	0.141153	-0.176382	0.0326663	6.68233e-08	0.691987	0.0755669	5.32239e-20	-0.254892	0.0548018	3.30071e-06	3.30071e-06	0.418321	14	Brain_Putamen_basal_ganglia	0.00066823
ENSG00000231852	6	CYP21A2	32006042	rs3131294	6	32180146	G	A	0.88668	0.159587	0.0247638	1.16084e-10	0.658357	0.112868	5.44402e-09	0.242402	0.0560521	1.52822e-05	1.52822e-05	0.0385241	20	Brain_Putamen_basal_ganglia	0.00260083
ENSG00000198502	6	HLA-DRB5	32485120	rs9270700	6	32567306	T	C	0.845924	0.19975	0.0244239	2.87484e-16	-1.3293	0.111025	4.92265e-33	-0.150267	0.0222509	1.44507e-11	2.68541e-09	0.0700202	20	Brain_Putamen_basal_ganglia	9.8373e-09
ENSG00000229391	6	HLA-DRB6	32520490	rs9272323	6	32604151	T	C	0.336978	0.209326	0.0185732	1.8389e-29	1.03504	0.0955883	2.53335e-27	0.20224	0.0259006	5.79718e-15	7.00985e-18	1	20	Brain_Putamen_basal_ganglia	7.89286e-12
ENSG00000196126	6	HLA-DRB1	32546546	rs9270707	6	32567351	G	A	0.854871	0.206715	0.0250768	1.67558e-16	-0.687104	0.0843116	3.6521e-16	-0.30085	0.0519112	6.81326e-09	4.91542e-10	0.538592	20	Brain_Putamen_basal_ganglia	2.65036e-06
ENSG00000196735	6	HLA-DQA1	32595956	rs12527758	6	32620286	C	T	0.441352	0.203872	0.0165595	7.85663e-35	-0.394366	0.0682079	7.38973e-09	-0.516961	0.0987806	1.66391e-07	1.66391e-07	0.742465	20	Brain_Putamen_basal_ganglia	5.03426e-05
ENSG00000179344	6	HLA-DQB1	32627244	rs9273404	6	32627160	G	A	0.460239	0.175779	0.016612	3.63303e-26	-0.93087	0.075428	5.43542e-35	-0.188833	0.0235072	9.51377e-16	3.88276e-16	1	20	Brain_Putamen_basal_ganglia	2.5906e-12
ENSG00000223534	6	HLA-DQB1-AS1	32627657	rs3129776	6	32642981	T	C	0.808151	0.244613	0.0205869	1.46859e-32	-0.678538	0.110016	6.93216e-10	-0.3605	0.0658556	4.3975e-08	4.3975e-08	0.405677	20	Brain_Putamen_basal_ganglia	1.4968e-05
ENSG00000232629	6	HLA-DQB2	32723875	rs17843589	6	32615843	A	T	0.408549	0.174769	0.0166691	1.01665e-25	0.786131	0.0817591	6.89696e-22	0.222315	0.031372	1.37609e-12	1.10481e-12	1	20	Brain_Putamen_basal_ganglia	1.24903e-09
ENSG00000204257	6	HLA-DMA	32916390	rs112935194	6	32957897	C	T	0.0526839	0.198025	0.0304485	7.84179e-11	0.845517	0.126383	2.23006e-11	0.234206	0.0502234	3.11203e-06	3.11203e-06	0.0548295	9	Brain_Putamen_basal_ganglia	0.00066823
ENSG00000197251	6	LINC00336	33553883	rs210137	6	33542478	T	C	0.194831	0.107772	0.0234319	4.23769e-06	0.615508	0.100705	9.8378e-10	0.175094	0.047644	0.000237794	0.000237794	0.865031	9	Brain_Putamen_basal_ganglia	0.0340796
ENSG00000198502	6	HLA-DRB5	32485120	rs9271466	6	32588606	G	C	0.856859	0.199778	0.0244152	2.77956e-16	-1.25565	0.115587	1.72444e-27	-0.159103	0.0243431	6.32367e-11	4.05114e-10	0.0667468	20	Brain_Spinal_cord_cervical_c-1	2.29802e-08
ENSG00000229391	6	HLA-DRB6	32520490	rs28895223	6	32435550	A	G	0.321074	0.217956	0.0185737	8.46688e-32	0.859426	0.0957829	2.89472e-19	0.253606	0.0355801	1.02015e-12	1.53997e-14	0.625808	20	Brain_Spinal_cord_cervical_c-1	6.17871e-10
ENSG00000196735	6	HLA-DQA1	32595956	rs9273157	6	32613052	G	C	0.197813	0.209625	0.0185528	1.32972e-29	-0.492165	0.0836366	3.99108e-09	-0.425924	0.081608	1.79748e-07	1.79748e-07	0.996079	20	Brain_Spinal_cord_cervical_c-1	4.66575e-05
ENSG00000179344	6	HLA-DQB1	32627244	rs9273158	6	32613062	C	G	0.452286	0.175604	0.0166049	3.87386e-26	-0.808563	0.0797751	3.84259e-24	-0.21718	0.0296797	2.52672e-13	2.52672e-13	1	20	Brain_Spinal_cord_cervical_c-1	2.29552e-10
ENSG00000223534	6	HLA-DQB1-AS1	32627657	rs9272339	6	32604274	G	A	0.678926	0.196968	0.0187253	7.07565e-26	-0.713392	0.105427	1.31751e-11	-0.276101	0.0485164	1.26393e-08	1.26393e-08	0.315841	20	Brain_Spinal_cord_cervical_c-1	3.82761e-06
ENSG00000237541	6	HLA-DQA2	32709119	rs9274669	6	32636591	G	A	0.606362	0.173221	0.0166275	2.05781e-25	0.901472	0.0991914	1.00688e-19	0.192154	0.0280579	7.46473e-12	1.73996e-16	0.999702	20	Brain_Spinal_cord_cervical_c-1	3.39086e-09
ENSG00000232629	6	HLA-DQB2	32723875	rs3134993	6	32637778	A	G	0.592445	0.175382	0.0165894	4.02126e-26	1.01043	0.0935521	3.4152e-27	0.173572	0.0229742	4.18621e-14	1.6027e-13	1	20	Brain_Spinal_cord_cervical_c-1	7.60635e-11
ENSG00000204248	6	COL11A2	33130458	rs41317102	6	33151880	A	C	0.0387674	0.172467	0.0341154	4.29489e-07	-0.917512	0.145368	2.76054e-10	-0.187972	0.0476392	7.95498e-05	7.95498e-05	0.0346175	14	Brain_Spinal_cord_cervical_c-1	0.0160602
ENSG00000196126	6	HLA-DRB1	32546546	rs9268835	6	32428115	A	G	0.277336	0.23743	0.0188567	2.35816e-36	-0.398423	0.0675854	3.74451e-09	-0.595924	0.111619	9.35006e-08	9.35006e-08	0.167387	20	Brain_Substantia_nigra	1.99e-05
ENSG00000179344	6	HLA-DQB1	32627244	rs9274639	6	32636146	C	T	0.727634	0.194101	0.0188879	8.99593e-25	-0.986441	0.0987044	1.62096e-23	-0.196769	0.0274642	7.80333e-13	3.36007e-13	0.759415	20	Brain_Substantia_nigra	4.98243e-10
ENSG00000223534	6	HLA-DQB1-AS1	32627657	rs9273394	6	32627082	G	A	0.685885	0.193523	0.0188915	1.26025e-24	-0.808932	0.125907	1.32003e-10	-0.239233	0.0439531	5.2419e-08	5.2419e-08	0.446476	20	Brain_Substantia_nigra	1.33878e-05
ENSG00000232629	6	HLA-DQB2	32723875	rs9274557	6	32634887	T	G	0.494036	0.17566	0.0166505	5.08873e-26	0.816944	0.0822986	3.18995e-23	0.215021	0.0297423	4.84947e-13	8.70301e-13	1	20	Brain_Substantia_nigra	4.98243e-10
ENSG00000234745	6	HLA-B	31321649	rs9264219	6	31221914	T	C	0.652087	0.0884378	0.0174118	3.79052e-07	0.253814	0.0325014	5.74923e-15	0.348435	0.081834	2.06417e-05	0.000161918	0.0531072	20	Breast_Mammary_Tissue	0.00573947
ENSG00000204356	6	NELFE	31919864	rs438999	6	31928306	G	A	0.0884692	-0.188861	0.035421	9.71939e-08	-0.266747	0.041299	1.05453e-10	0.708015	0.172189	3.92495e-05	3.92495e-05	0.353253	6	Breast_Mammary_Tissue	0.00987406
ENSG00000204351	6	SKIV2L	31926857	rs377370	6	31942514	G	A	0.141153	-0.176363	0.0326667	6.7065e-08	0.747596	0.0465732	5.52784e-58	-0.235907	0.0461009	3.1013e-07	6.72134e-05	0.0801683	20	Breast_Mammary_Tissue	0.000148947
ENSG00000248290	6	TNXA	31976391	rs8283	6	32083300	G	A	0.207753	-0.137341	0.0241658	1.32136e-08	0.519303	0.0714992	3.78432e-13	-0.264472	0.0590884	7.6102e-06	7.6102e-06	0.13647	12	Breast_Mammary_Tissue	0.00251279
ENSG00000231852	6	CYP21A2	32006042	rs3134943	6	32147761	C	T	0.889662	0.155451	0.0253386	8.51869e-10	0.363936	0.0634454	9.68223e-09	0.427138	0.101943	2.7897e-05	2.7897e-05	0.0720603	20	Breast_Mammary_Tissue	0.00736898
ENSG00000229391	6	HLA-DRB6	32520490	rs28366333	6	32561887	C	G	0.236581	0.220279	0.0186278	2.88929e-32	0.996816	0.0584742	3.67212e-65	0.220983	0.0227433	2.56697e-22	1.75368e-25	0.996512	20	Breast_Mammary_Tissue	1.35613e-18
ENSG00000196126	6	HLA-DRB1	32546546	rs9274738	6	32637909	C	A	0.457256	0.0969943	0.016697	6.2815e-09	-0.314064	0.0329232	1.43828e-21	-0.308836	0.0622463	6.99439e-07	2.14685e-06	0.195494	20	Breast_Mammary_Tissue	0.000284241
ENSG00000196735	6	HLA-DQA1	32595956	rs9272320	6	32604124	A	G	0.497018	0.20422	0.0165523	5.66397e-35	-0.489801	0.0453027	3.02875e-27	-0.416945	0.0512759	4.24365e-16	2.40305e-16	0.238269	20	Breast_Mammary_Tissue	5.6048e-13
ENSG00000179344	6	HLA-DQB1	32627244	rs3828811	6	32636221	G	T	0.589463	0.175472	0.016589	3.78483e-26	-0.914203	0.0406791	7.53226e-112	-0.19194	0.0200553	1.06368e-21	1.51038e-23	1	20	Breast_Mammary_Tissue	2.8097e-18
ENSG00000223534	6	HLA-DQB1-AS1	32627657	rs9274639	6	32636146	C	T	0.727634	0.194101	0.0188879	8.99593e-25	-0.70891	0.0553945	1.69337e-37	-0.273802	0.0341705	1.12116e-15	5.91423e-15	0.131481	20	Breast_Mammary_Tissue	1.18462e-12
ENSG00000232629	6	HLA-DQB2	32723875	rs9273399	6	32627117	A	C	0.468191	0.175658	0.0165971	3.54836e-26	1.08535	0.0577487	8.39772e-79	0.161845	0.0175499	2.91676e-20	2.36326e-20	1	20	Breast_Mammary_Tissue	5.13642e-17
ENSG00000204516	6	MICB	31462658	rs2894221	6	31461771	A	T	0.363817	0.129031	0.0171516	5.3545e-14	0.594469	0.0405199	9.88233e-49	0.217053	0.032424	2.1687e-11	1.19866e-13	0.0503346	20	Cells_Cultured_fibroblasts	1.74082e-07
ENSG00000204356	6	NELFE	31919864	rs438999	6	31928306	G	A	0.0884692	-0.188861	0.035421	9.71939e-08	-0.170355	0.0285025	2.27496e-09	1.10863	0.278637	6.92716e-05	6.92716e-05	0.198855	6	Cells_Cultured_fibroblasts	0.0308913
ENSG00000244731	6	C4A	31949801	rs1265905	6	31909941	G	A	0.0725646	0.194982	0.0272535	8.40496e-13	-0.769439	0.0551449	3.01492e-44	-0.253408	0.0398047	1.93662e-10	1.13573e-13	0.0571552	20	Cells_Cultured_fibroblasts	5.18175e-07
ENSG00000224389	6	C4B	31982539	rs558702	6	31870326	A	G	0.0735586	0.196909	0.0272333	4.81398e-13	0.616381	0.054799	2.36795e-29	0.31946	0.0525237	1.18541e-09	8.82853e-09	0.486212	20	Cells_Cultured_fibroblasts	1.90305e-06
ENSG00000231852	6	CYP21A2	32006042	rs3130628	6	31609272	C	T	0.146123	0.136021	0.0213472	1.8677e-10	0.38361	0.0655702	4.9048e-09	0.354581	0.0822806	1.63685e-05	1.63685e-05	0.0197751	16	Cells_Cultured_fibroblasts	0.00938498
ENSG00000225914	6	XXbac-BPG154L12.4	32223488	rs1391373	6	32603660	C	T	0.355865	0.170715	0.0166801	1.38695e-24	0.362565	0.0567652	1.69065e-10	0.470853	0.0868971	6.00941e-08	7.38252e-11	0.144014	20	Cells_Cultured_fibroblasts	4.38523e-05
ENSG00000196126	6	HLA-DRB1	32546546	rs9271421	6	32587859	C	T	0.87674	0.205503	0.0251044	2.70196e-16	-0.55438	0.0750218	1.47289e-13	-0.37069	0.0675798	4.12961e-08	4.12961e-08	0.371857	20	Cells_Cultured_fibroblasts	3.31484e-05
ENSG00000137288	6	UQCC2	33662070	rs9380374	6	33677556	A	C	0.238569	0.079086	0.0177595	8.46133e-06	-0.183739	0.0201197	6.70649e-20	-0.430426	0.107535	6.26388e-05	2.12951e-05	0.457126	17	Cells_Cultured_fibroblasts	0.0308913
ENSG00000204531	6	POU5F1	31132119	rs28397286	6	31167573	A	G	0.185885	0.0900029	0.0189185	1.96101e-06	0.784487	0.118475	3.55424e-11	0.114728	0.0296947	0.000111731	0.000111731	0.219023	20	Cells_EBV-transformed_lymphocytes	0.0170691
ENSG00000204528	6	PSORS1C3	31141512	rs28397273	6	31164750	G	T	0.230616	0.0703827	0.0182325	0.000113254	1.14539	0.119325	8.077e-22	0.0614487	0.0171572	0.000341606	0.000465662	0.0425166	20	Cells_EBV-transformed_lymphocytes	0.0446255
ENSG00000272501	6	XXbac-BPG299F13.17	31162977	rs3130506	6	31145451	A	G	0.624254	0.0954346	0.0173503	3.78806e-08	-0.543643	0.0834184	7.16985e-11	-0.175546	0.0417628	2.62916e-05	2.62916e-05	0.316579	20	Cells_EBV-transformed_lymphocytes	0.00435126
ENSG00000244731	6	C4A	31949801	rs389884	6	31940897	G	A	0.0735586	0.195322	0.0272331	7.3787e-13	-1.47718	0.185178	1.49843e-15	-0.132226	0.0247919	9.63654e-08	9.63654e-08	0.0458211	20	Cells_EBV-transformed_lymphocytes	2.12646e-05
ENSG00000204301	6	NOTCH4	32162620	rs41316208	6	32634899	G	A	0.163022	-0.132527	0.027424	1.34816e-06	1.24731	0.120057	2.7723e-25	-0.10625	0.0242486	1.17754e-05	1.17754e-05	0.769707	20	Cells_EBV-transformed_lymphocytes	0.002126
ENSG00000196301	6	HLA-DRB9	32427598	rs9271367	6	32586908	A	G	0.687873	0.146377	0.0169313	5.3641e-18	1.00513	0.100234	1.15009e-23	0.14563	0.0222408	5.83675e-11	2.03121e-11	0.056715	20	Cells_EBV-transformed_lymphocytes	1.93196e-08
ENSG00000198502	6	HLA-DRB5	32485120	rs35083819	6	32526526	G	A	0.852883	0.198855	0.024406	3.70631e-16	-1.15307	0.126774	9.41556e-20	-0.172457	0.0284168	1.28831e-09	9.47043e-07	0.0290748	20	Cells_EBV-transformed_lymphocytes	3.19822e-07
ENSG00000229391	6	HLA-DRB6	32520490	rs9271418	6	32587832	G	A	0.66501	0.146861	0.0168459	2.8339e-18	1.11292	0.0968728	1.50767e-30	0.13196	0.0190014	3.79138e-12	1.53827e-15	0.0974587	20	Cells_EBV-transformed_lymphocytes	1.50594e-09
ENSG00000196735	6	HLA-DQA1	32595956	rs9272998	6	32611474	A	G	0.262425	0.208502	0.0185208	2.12175e-29	-0.96304	0.10219	4.34056e-21	-0.216504	0.0299606	4.96403e-13	2.41668e-14	0.720056	20	Cells_EBV-transformed_lymphocytes	2.46464e-10
ENSG00000179344	6	HLA-DQB1	32627244	rs17843611	6	32620531	C	T	0.411531	0.176152	0.0166661	4.1278e-26	-1.00656	0.084258	6.79924e-33	-0.175004	0.0221078	2.45395e-15	4.1294e-16	0.999999	20	Cells_EBV-transformed_lymphocytes	2.43678e-12
ENSG00000223534	6	HLA-DQB1-AS1	32627657	rs9273375	6	32626786	C	G	0.852883	0.202962	0.0243397	7.50975e-17	-0.826157	0.0925092	4.23924e-19	-0.24567	0.0403077	1.09534e-09	1.61261e-13	0.967962	20	Cells_EBV-transformed_lymphocytes	3.10764e-07
ENSG00000232629	6	HLA-DQB2	32723875	rs9273319	6	32623050	T	C	0.40159	0.176059	0.0165988	2.77282e-26	1.17075	0.0867368	1.61268e-41	0.150381	0.0180317	7.43815e-17	6.65923e-18	0.999998	20	Cells_EBV-transformed_lymphocytes	1.47722e-13
ENSG00000272501	6	XXbac-BPG299F13.17	31162977	rs1128175	6	31150435	G	A	0.762425	0.101568	0.0183386	3.05105e-08	-0.481113	0.0527537	7.51314e-20	-0.21111	0.0445953	2.2023e-06	3.6997e-06	0.0107218	20	Colon_Sigmoid	0.000825184
ENSG00000234745	6	HLA-B	31321649	rs6909549	6	31346762	C	T	0.497018	0.0841076	0.0166631	4.47544e-07	0.284131	0.0401615	1.49759e-12	0.296017	0.072042	3.97462e-05	3.97462e-05	0.0216393	20	Colon_Sigmoid	0.0129069
ENSG00000204435	6	CSNK2B	31633013	rs805299	6	31619652	A	T	0.327038	0.10362	0.0181935	1.23054e-08	-0.206991	0.0354767	5.39303e-09	-0.500601	0.122829	4.58992e-05	4.58992e-05	0.0462873	20	Colon_Sigmoid	0.0139734
ENSG00000204356	6	NELFE	31919864	rs7772063	6	31906334	A	T	0.0894632	-0.186844	0.0354053	1.31109e-07	-0.427712	0.0686152	4.56155e-10	0.436845	0.10846	5.63207e-05	5.63207e-05	0.0752961	5	Colon_Sigmoid	0.0161375
ENSG00000204351	6	SKIV2L	31926857	rs377370	6	31942514	G	A	0.141153	-0.176363	0.0326667	6.7065e-08	0.958956	0.0602423	4.73003e-57	-0.183911	0.0359708	3.17415e-07	3.17415e-07	0.0996124	20	Colon_Sigmoid	0.000154613
ENSG00000244731	6	C4A	31949801	rs515688	6	31832038	G	A	0.0745527	0.196069	0.0272385	6.0999e-13	-0.782035	0.0852539	4.60007e-20	-0.250716	0.044274	1.4889e-08	8.33384e-10	0.239296	20	Colon_Sigmoid	9.06552e-06
ENSG00000229391	6	HLA-DRB6	32520490	rs28366298	6	32560859	C	A	0.309145	0.219921	0.0186232	3.5079e-32	1.17115	0.074713	2.2313e-55	0.187782	0.019909	4.02342e-21	4.36578e-23	0.917387	20	Colon_Sigmoid	9.79903e-18
ENSG00000196735	6	HLA-DQA1	32595956	rs9272357	6	32604522	A	C	0.531809	0.179336	0.0166977	6.59287e-27	-0.556829	0.0525808	3.31719e-26	-0.322067	0.04271	4.67178e-14	3.79495e-11	0.99986	20	Colon_Sigmoid	4.55125e-11
ENSG00000179344	6	HLA-DQB1	32627244	rs9273441	6	32627573	G	C	0.559642	0.175583	0.0166116	4.1092e-26	-0.956993	0.0542362	1.11318e-69	-0.183474	0.0202342	1.218e-19	8.11338e-18	1	20	Colon_Sigmoid	1.97763e-16
ENSG00000223534	6	HLA-DQB1-AS1	32627657	rs9272339	6	32604274	G	A	0.678926	0.196968	0.0187253	7.07565e-26	-0.560954	0.0595985	4.85766e-21	-0.35113	0.0500602	2.31333e-12	2.31333e-12	0.304207	20	Colon_Sigmoid	1.60975e-09
ENSG00000232629	6	HLA-DQB2	32723875	rs9273438	6	32627523	G	A	0.491054	0.190309	0.0165176	1.02699e-30	1.09557	0.064874	5.54535e-64	0.173708	0.0182513	1.7732e-21	3.11673e-14	0.999981	20	Colon_Sigmoid	8.63725e-18
ENSG00000204351	6	SKIV2L	31926857	rs550671	6	31944593	T	C	0.141153	-0.176382	0.0326664	6.68295e-08	0.871365	0.049994	4.93591e-68	-0.20242	0.0392465	2.50044e-07	4.04411e-06	0.138396	20	Colon_Transverse	0.000104384
ENSG00000244731	6	C4A	31949801	rs1269852	6	32080191	C	G	0.0755467	0.190857	0.0272703	2.58325e-12	-0.874537	0.0807496	2.47538e-27	-0.218238	0.0371269	4.14858e-09	7.97466e-07	0.128087	20	Colon_Transverse	2.50159e-06
ENSG00000196301	6	HLA-DRB9	32427598	rs62405645	6	32517934	A	G	0.698807	0.152123	0.0184864	1.88918e-16	0.564391	0.0659603	1.16314e-17	0.269535	0.0454438	3.008e-09	1.16573e-11	0.497901	20	Colon_Transverse	2.04055e-06
ENSG00000198502	6	HLA-DRB5	32485120	rs9271466	6	32588606	G	C	0.856859	0.199778	0.0244152	2.77956e-16	-1.26887	0.0693656	9.49432e-75	-0.157446	0.021079	8.06191e-14	1.53889e-12	0.0710651	20	Colon_Transverse	7.292e-11
ENSG00000229391	6	HLA-DRB6	32520490	rs28366333	6	32561887	C	G	0.236581	0.220279	0.0186278	2.88929e-32	0.960236	0.0615355	6.77566e-55	0.229401	0.0243402	4.30993e-21	1.29848e-24	1	20	Colon_Transverse	2.339e-17
ENSG00000196126	6	HLA-DRB1	32546546	rs9271025	6	32574990	C	T	0.854871	0.200108	0.0244139	2.47532e-16	-0.338581	0.045649	1.19752e-13	-0.59102	0.107466	3.80624e-08	6.39907e-12	0.145625	20	Colon_Transverse	1.87786e-05
ENSG00000196735	6	HLA-DQA1	32595956	rs17843590	6	32615850	G	A	0.398608	0.202809	0.0166353	3.45078e-34	-0.426791	0.0356293	4.59822e-33	-0.475195	0.0556146	1.29167e-17	2.56451e-17	0.121921	20	Colon_Transverse	1.75248e-14
ENSG00000179344	6	HLA-DQB1	32627244	rs9274565	6	32635067	A	T	0.499006	0.176104	0.0165852	2.45398e-26	-0.787711	0.0444327	2.54089e-70	-0.223564	0.0245426	8.29658e-20	1.45167e-24	1	20	Colon_Transverse	1.50085e-16
ENSG00000223534	6	HLA-DQB1-AS1	32627657	rs9274639	6	32636146	C	T	0.727634	0.194101	0.0188879	8.99593e-25	-0.551182	0.0516228	1.3028e-26	-0.352154	0.0475618	1.31998e-13	5.22358e-11	0.022299	20	Colon_Transverse	1.02336e-10
ENSG00000232629	6	HLA-DQB2	32723875	rs3828811	6	32636221	G	T	0.589463	0.175472	0.016589	3.78483e-26	0.96071	0.0505158	1.21022e-80	0.182648	0.0197586	2.37435e-20	4.12405e-22	1	20	Colon_Transverse	6.44281e-17
ENSG00000272501	6	XXbac-BPG299F13.17	31162977	rs1128175	6	31150435	G	A	0.762425	0.101568	0.0183386	3.05105e-08	-0.600058	0.0568248	4.57709e-26	-0.169264	0.0345098	9.35259e-07	1.42508e-06	0.0106617	20	Esophagus_Gastroesophageal_Junction	0.000371802
ENSG00000234745	6	HLA-B	31321649	rs9264219	6	31221914	T	C	0.652087	0.0884378	0.0174118	3.79052e-07	0.323714	0.0433944	8.66503e-14	0.273197	0.0650717	2.68798e-05	0.000202435	0.0248363	20	Esophagus_Gastroesophageal_Junction	0.00868218
ENSG00000204482	6	LST1	31553901	rs2516516	6	31443570	C	T	0.883698	0.128916	0.025129	2.89483e-07	0.321232	0.0566142	1.39454e-08	0.401317	0.105461	0.000141591	0.000141591	0.17571	20	Esophagus_Gastroesophageal_Junction	0.0406524
ENSG00000204463	6	BAG6	31606805	rs2844479	6	31572956	C	A	0.368787	0.101261	0.0180768	2.12247e-08	0.282254	0.0357943	3.13404e-15	0.358758	0.0785595	4.95444e-06	7.41619e-05	0.0121735	20	Esophagus_Gastroesophageal_Junction	0.00182889
ENSG00000204351	6	SKIV2L	31926857	rs377370	6	31942514	G	A	0.141153	-0.176363	0.0326667	6.7065e-08	1.05134	0.0602926	4.29854e-68	-0.167751	0.0325267	2.50506e-07	1.10617e-06	0.228502	20	Esophagus_Gastroesophageal_Junction	0.000118119
ENSG00000229391	6	HLA-DRB6	32520490	rs9271609	6	32591597	C	T	0.311133	0.208312	0.0185044	2.12875e-29	1.12765	0.0632554	4.36683e-71	0.184731	0.0194077	1.75799e-21	4.66245e-25	1	20	Esophagus_Gastroesophageal_Junction	9.08527e-18
ENSG00000196735	6	HLA-DQA1	32595956	rs12527758	6	32620286	C	T	0.441352	0.203872	0.0165595	7.85663e-35	-0.73426	0.0600319	2.11881e-34	-0.277656	0.0319991	4.06358e-18	2.64464e-14	0.167827	20	Esophagus_Gastroesophageal_Junction	5.25014e-15
ENSG00000179344	6	HLA-DQB1	32627244	rs9274536	6	32634634	T	C	0.535785	0.174958	0.0166496	7.91566e-26	-1.04313	0.0538194	1.09448e-83	-0.167724	0.0181561	2.51415e-20	2.99612e-20	1	20	Esophagus_Gastroesophageal_Junction	4.33104e-17
ENSG00000232629	6	HLA-DQB2	32723875	rs9273438	6	32627523	G	A	0.491054	0.190309	0.0165176	1.02699e-30	1.09067	0.0679812	6.32658e-58	0.174488	0.018645	8.09362e-21	7.68582e-16	0.996015	20	Esophagus_Gastroesophageal_Junction	2.09139e-17
ENSG00000196260	6	SFTA2	30899130	rs1264323	6	30855907	A	G	0.383698	0.0855702	0.0167819	3.41529e-07	0.195877	0.0259198	4.12367e-14	0.436857	0.103354	2.37045e-05	1.02203e-06	0.023999	20	Esophagus_Mucosa	0.00841623
ENSG00000204531	6	POU5F1	31132119	rs9380221	6	31150873	C	T	0.198807	0.0864946	0.0188602	4.51621e-06	1.09093	0.0582612	3.10792e-78	0.0792852	0.0177992	8.41145e-06	2.97037e-08	0.0137523	20	Esophagus_Mucosa	0.00317471
ENSG00000204528	6	PSORS1C3	31141512	rs9380221	6	31150873	C	T	0.198807	0.0864946	0.0188602	4.51621e-06	1.18213	0.063792	1.16107e-76	0.0731684	0.0164357	8.51586e-06	1.92701e-11	0.0369481	20	Esophagus_Mucosa	0.00317471
ENSG00000213722	6	DDAH2	31694815	rs9469051	6	31741490	C	G	0.182903	-0.107088	0.0184312	6.24176e-09	0.1948	0.0357085	4.88937e-08	-0.549733	0.138228	6.97877e-05	6.97877e-05	0.242655	4	Esophagus_Mucosa	0.0216807
ENSG00000204410	6	MSH5	31707725	rs2516482	6	31496569	G	A	0.135189	0.137249	0.0233269	4.01141e-09	-0.175367	0.0314297	2.40992e-08	-0.782639	0.193309	5.15158e-05	5.15158e-05	0.222984	5	Esophagus_Mucosa	0.0174592
ENSG00000204351	6	SKIV2L	31926857	rs550671	6	31944593	T	C	0.141153	-0.176382	0.0326664	6.68295e-08	0.647691	0.0464924	4.09923e-44	-0.272324	0.0540909	4.78931e-07	5.79215e-05	0.014167	20	Esophagus_Mucosa	0.000223182
ENSG00000244731	6	C4A	31949801	rs515688	6	31832038	G	A	0.0745527	0.196069	0.0272385	6.0999e-13	-1.00438	0.0752168	1.13575e-40	-0.195214	0.0308092	2.35452e-10	7.69459e-11	0.273163	20	Esophagus_Mucosa	1.75553e-07
ENSG00000196126	6	HLA-DRB1	32546546	rs28383313	6	32587117	G	C	0.32008	0.198374	0.0184606	6.20188e-27	-0.342742	0.0328401	1.6859e-25	-0.578785	0.0773079	7.05999e-14	9.99286e-16	0.0369575	20	Esophagus_Mucosa	6.57991e-11
ENSG00000196735	6	HLA-DQA1	32595956	rs12527758	6	32620286	C	T	0.441352	0.203872	0.0165595	7.85663e-35	-0.484892	0.0357874	8.00719e-42	-0.420448	0.0461434	8.10521e-20	1.89882e-20	0.984491	20	Esophagus_Mucosa	2.01441e-16
ENSG00000179344	6	HLA-DQB1	32627244	rs9274564	6	32635048	A	G	0.508946	0.175142	0.0165897	4.70119e-26	-0.891689	0.0406777	1.64478e-106	-0.196416	0.0206501	1.87671e-21	6.05343e-24	1	20	Esophagus_Mucosa	6.99637e-18
ENSG00000232629	6	HLA-DQB2	32723875	rs9273158	6	32613062	C	G	0.452286	0.175604	0.0166049	3.87386e-26	0.33829	0.0403543	5.15992e-17	0.519093	0.0790169	5.05214e-11	5.05214e-11	0.999906	20	Esophagus_Mucosa	4.18542e-08
ENSG00000137288	6	UQCC2	33662070	rs9380374	6	33677556	A	C	0.238569	0.079086	0.0177595	8.46133e-06	-0.323058	0.037516	7.22988e-18	-0.244804	0.0618888	7.63588e-05	7.52138e-05	0.230834	20	Esophagus_Mucosa	0.0227732
ENSG00000272501	6	XXbac-BPG299F13.17	31162977	rs1128175	6	31150435	G	A	0.762425	0.101568	0.0183386	3.05105e-08	-0.648113	0.0472047	6.72922e-43	-0.156713	0.0305108	2.80164e-07	7.12292e-07	0.0393917	20	Esophagus_Muscularis	0.000156504
ENSG00000234745	6	HLA-B	31321649	rs3095257	6	31220318	T	G	0.583499	0.0879605	0.0168364	1.74698e-07	0.23264	0.0319858	3.51006e-13	0.378097	0.0891066	2.20356e-05	0.000194548	0.0472024	20	Esophagus_Muscularis	0.00695749
ENSG00000204356	6	NELFE	31919864	rs547154	6	31910938	T	G	0.0884692	-0.18758	0.0354058	1.17077e-07	-0.291243	0.0443883	5.33568e-11	0.644067	0.156252	3.7562e-05	3.7562e-05	0.950406	3	Esophagus_Muscularis	0.0113656
ENSG00000204351	6	SKIV2L	31926857	rs2734326	6	31943585	C	T	0.141153	-0.176382	0.0326663	6.68233e-08	0.996211	0.0459177	2.25781e-104	-0.177053	0.0337908	1.60858e-07	1.81245e-07	0.13821	20	Esophagus_Muscularis	0.000104275
ENSG00000244731	6	C4A	31949801	rs1269852	6	32080191	C	G	0.0755467	0.190857	0.0272703	2.58325e-12	-0.752866	0.0590162	2.85166e-37	-0.253507	0.041315	8.46485e-10	3.06377e-11	0.267249	20	Esophagus_Muscularis	6.83019e-07
ENSG00000204287	6	HLA-DRA	32407619	rs4410767	6	32448129	C	T	0.425447	0.147568	0.0165745	5.42029e-19	0.25449	0.0394142	1.06929e-10	0.579858	0.110936	1.72309e-07	1.72309e-07	0.556444	20	Esophagus_Muscularis	0.000104275
ENSG00000229391	6	HLA-DRB6	32520490	rs28366316	6	32561246	C	T	0.300199	0.221103	0.0186378	1.83925e-32	1.14792	0.0539027	1.23263e-100	0.192612	0.0185853	3.6285e-25	1.45598e-24	0.985695	20	Esophagus_Muscularis	2.63502e-21
ENSG00000196735	6	HLA-DQA1	32595956	rs9273400	6	32627128	T	C	0.408549	0.202286	0.0165635	2.6573e-34	-0.647319	0.0482959	5.7912e-41	-0.312498	0.034617	1.75951e-19	6.40554e-18	0.0761127	20	Esophagus_Muscularis	3.19438e-16
ENSG00000179344	6	HLA-DQB1	32627244	rs9274564	6	32635048	A	G	0.508946	0.175142	0.0165897	4.70119e-26	-1.03419	0.0466037	4.181e-109	-0.169352	0.0177641	1.5221e-21	1.09078e-23	1	20	Esophagus_Muscularis	5.52675e-18
ENSG00000223534	6	HLA-DQB1-AS1	32627657	rs9274639	6	32636146	C	T	0.727634	0.194101	0.0188879	8.99593e-25	-0.529923	0.0449571	4.5379e-32	-0.366282	0.0472865	9.48251e-15	7.02589e-15	0.0350728	20	Esophagus_Muscularis	1.1477e-11
ENSG00000232629	6	HLA-DQB2	32723875	rs9273399	6	32627117	A	C	0.468191	0.175658	0.0165971	3.54836e-26	1.08091	0.0531784	7.55552e-92	0.162509	0.0173116	6.15375e-21	1.81948e-20	0.999994	20	Esophagus_Muscularis	1.48962e-17
ENSG00000234745	6	HLA-B	31321649	rs3095257	6	31220318	T	G	0.583499	0.0879605	0.0168364	1.74698e-07	0.236839	0.0342592	4.73992e-12	0.371394	0.0891046	3.07198e-05	3.07198e-05	0.0132593	20	Heart_Atrial_Appendage	0.00960627
ENSG00000204351	6	SKIV2L	31926857	rs550671	6	31944593	T	C	0.141153	-0.176382	0.0326664	6.68295e-08	0.906498	0.0613766	2.30591e-49	-0.194575	0.0383685	3.9526e-07	2.44327e-06	0.305678	20	Heart_Atrial_Appendage	0.000161631
ENSG00000244731	6	C4A	31949801	rs1269852	6	32080191	C	G	0.0755467	0.190857	0.0272703	2.58325e-12	-0.848732	0.0794474	1.22338e-26	-0.224873	0.0384118	4.79124e-09	1.1822e-10	0.0431591	20	Heart_Atrial_Appendage	2.54702e-06
ENSG00000248290	6	TNXA	31976391	rs2894232	6	32011644	G	A	0.115308	-0.181221	0.0312339	6.55046e-09	0.733189	0.0814249	2.16686e-19	-0.247168	0.0506778	1.07576e-06	1.07576e-06	0.612881	10	Heart_Atrial_Appendage	0.000408481
ENSG00000198502	6	HLA-DRB5	32485120	rs35083819	6	32526526	G	A	0.852883	0.198855	0.024406	3.70631e-16	-1.46522	0.0767837	3.53406e-81	-0.135717	0.0181117	6.71546e-14	3.08557e-12	0.0755657	20	Heart_Atrial_Appendage	5.09991e-11
ENSG00000229391	6	HLA-DRB6	32520490	rs28366316	6	32561246	C	T	0.300199	0.221103	0.0186378	1.83925e-32	1.04474	0.0658342	1.03456e-56	0.211634	0.0222734	2.06576e-21	1.63615e-22	0.99878	20	Heart_Atrial_Appendage	1.09816e-17
ENSG00000196126	6	HLA-DRB1	32546546	rs9271228	6	32579481	G	A	0.73161	0.130032	0.0178551	3.27386e-13	-0.674173	0.0518174	1.06582e-38	-0.192876	0.0303512	2.08675e-10	1.4145e-13	0.999999	20	Heart_Atrial_Appendage	1.38665e-07
ENSG00000196735	6	HLA-DQA1	32595956	rs17843613	6	32620658	T	C	0.445328	0.182978	0.0167617	9.61985e-28	-0.655901	0.0527522	1.7167e-35	-0.278972	0.0340071	2.33798e-16	3.72082e-15	0.62632	20	Heart_Atrial_Appendage	3.10717e-13
ENSG00000179344	6	HLA-DQB1	32627244	rs28724234	6	32627535	T	G	0.487078	0.17534	0.0166292	5.40864e-26	-1.07437	0.0548778	2.40629e-85	-0.163203	0.0175802	1.64299e-20	3.95355e-19	1	20	Heart_Atrial_Appendage	4.36707e-17
ENSG00000223534	6	HLA-DQB1-AS1	32627657	rs9272339	6	32604274	G	A	0.678926	0.196968	0.0187253	7.07565e-26	-0.622032	0.0531499	1.22507e-31	-0.316653	0.0404756	5.14584e-15	7.1058e-17	0.929314	20	Heart_Atrial_Appendage	5.47105e-12
ENSG00000232629	6	HLA-DQB2	32723875	rs3828811	6	32636221	G	T	0.589463	0.175472	0.016589	3.78483e-26	0.950618	0.0589481	1.66558e-58	0.184587	0.0208698	9.17532e-19	2.05426e-16	1	20	Heart_Atrial_Appendage	1.62587e-15
ENSG00000204463	6	BAG6	31606805	rs12661281	6	31842598	A	T	0.149105	0.12709	0.0248037	2.99387e-07	0.197211	0.0300759	5.48619e-11	0.644437	0.159618	5.40519e-05	5.40519e-05	0.0222621	3	Heart_Left_Ventricle	0.0134874
ENSG00000204351	6	SKIV2L	31926857	rs377370	6	31942514	G	A	0.141153	-0.176363	0.0326667	6.7065e-08	0.626406	0.0557073	2.46201e-29	-0.281547	0.0578488	1.13332e-06	1.13332e-06	0.143413	20	Heart_Left_Ventricle	0.00038379
ENSG00000248290	6	TNXA	31976391	rs2894232	6	32011644	G	A	0.115308	-0.181221	0.0312339	6.55046e-09	0.603002	0.0801089	5.181e-14	-0.300531	0.0653989	4.32014e-06	4.32014e-06	0.651071	8	Heart_Left_Ventricle	0.00128011
ENSG00000224389	6	C4B	31982539	rs2256594	6	32186872	G	A	0.150099	0.208473	0.0275613	3.90933e-14	-0.280321	0.0504405	2.73736e-08	-0.743694	0.166056	7.51405e-06	7.51405e-06	0.656262	3	Heart_Left_Ventricle	0.00209554
ENSG00000231852	6	CYP21A2	32006042	rs9271363	6	32586732	C	G	0.817097	0.173943	0.020051	4.13446e-18	0.396919	0.0656769	1.50794e-09	0.438233	0.0883745	7.09241e-07	7.09241e-07	0.0819792	20	Heart_Left_Ventricle	0.000258655
ENSG00000198502	6	HLA-DRB5	32485120	rs9271466	6	32588606	G	C	0.856859	0.199778	0.0244152	2.77956e-16	-1.41047	0.0694419	1.0171e-91	-0.141639	0.0186618	3.20403e-14	1.29939e-12	0.0728188	20	Heart_Left_Ventricle	2.53172e-11
ENSG00000229391	6	HLA-DRB6	32520490	rs28366333	6	32561887	C	G	0.236581	0.220279	0.0186278	2.88929e-32	1.02452	0.0613829	1.53346e-62	0.215007	0.0222829	4.96523e-22	6.33316e-26	0.978607	20	Heart_Left_Ventricle	2.35402e-18
ENSG00000196126	6	HLA-DRB1	32546546	rs9271501	6	32589301	G	A	0.436382	0.099627	0.0168392	3.29117e-09	-0.377551	0.0369287	1.55162e-24	-0.263877	0.0515308	3.04302e-07	1.60821e-07	0.141669	20	Heart_Left_Ventricle	0.000120225
ENSG00000196735	6	HLA-DQA1	32595956	rs12527758	6	32620286	C	T	0.441352	0.203872	0.0165595	7.85663e-35	-0.589655	0.0494232	8.18516e-33	-0.345748	0.0403546	1.0553e-17	3.84257e-14	0.118914	20	Heart_Left_Ventricle	1.2508e-14
ENSG00000179344	6	HLA-DQB1	32627244	rs3134993	6	32637778	A	G	0.592445	0.175382	0.0165894	4.02126e-26	-0.959037	0.0479072	3.79027e-89	-0.182873	0.019562	8.89895e-21	2.66904e-20	1	20	Heart_Left_Ventricle	2.1095e-17
ENSG00000223534	6	HLA-DQB1-AS1	32627657	rs9274639	6	32636146	C	T	0.727634	0.194101	0.0188879	8.99593e-25	-0.554501	0.0512913	3.05923e-27	-0.350046	0.0469968	9.45463e-14	3.83336e-15	0.0462149	20	Heart_Left_Ventricle	6.40349e-11
ENSG00000232629	6	HLA-DQB2	32723875	rs9273399	6	32627117	A	C	0.468191	0.175658	0.0165971	3.54836e-26	1.00654	0.056852	3.86611e-70	0.174517	0.0192109	1.0442e-19	6.13575e-21	1	20	Heart_Left_Ventricle	1.65018e-16
ENSG00000204528	6	PSORS1C3	31141512	rs9380221	6	31150873	C	T	0.198807	0.0864946	0.0188602	4.51621e-06	1.16237	0.181703	1.58384e-10	0.0744123	0.0199645	0.000193593	0.000193593	0.464844	20	Kidney_Cortex	0.0110348
ENSG00000244731	6	C4A	31949801	rs9275576	6	32679326	T	C	0.10338	0.206657	0.0261214	2.54498e-15	-0.925453	0.136818	1.34129e-11	-0.223304	0.0434343	2.73016e-07	2.73016e-07	0.580437	20	Kidney_Cortex	2.80115e-05
ENSG00000198502	6	HLA-DRB5	32485120	rs3104383	6	32598784	C	G	0.843936	0.203709	0.0244699	8.44137e-17	-1.28539	0.191774	2.04705e-11	-0.15848	0.0303557	1.78174e-07	1.78174e-07	0.419483	20	Kidney_Cortex	2.28508e-05
ENSG00000229391	6	HLA-DRB6	32520490	rs9271415	6	32587786	T	C	0.616302	0.159571	0.0166836	1.12699e-21	0.913516	0.163105	2.13381e-08	0.174678	0.0361419	1.34415e-06	1.34415e-06	0.350206	20	Kidney_Cortex	9.83312e-05
ENSG00000179344	6	HLA-DQB1	32627244	rs9274639	6	32636146	C	T	0.727634	0.194101	0.0188879	8.99593e-25	-0.982243	0.127198	1.14392e-14	-0.19761	0.0320097	6.68172e-10	6.68172e-10	0.992287	20	Kidney_Cortex	3.42772e-07
ENSG00000223534	6	HLA-DQB1-AS1	32627657	rs9274639	6	32636146	C	T	0.727634	0.194101	0.0188879	8.99593e-25	-0.901885	0.159121	1.44529e-08	-0.215217	0.0433635	6.93792e-07	6.93792e-07	0.619814	20	Kidney_Cortex	5.93192e-05
ENSG00000232080	6	XXbac-BPG254F23.7	32685782	rs3957148	6	32682137	G	A	0.10338	0.360366	0.0230643	4.96523e-55	1.33962	0.221868	1.5611e-09	0.269006	0.0477637	1.78115e-08	1.78115e-08	0.125974	20	Kidney_Cortex	3.04577e-06
ENSG00000237541	6	HLA-DQA2	32709119	rs9272358	6	32604538	A	G	0.370775	0.151949	0.0173718	2.19338e-18	0.978501	0.170071	8.74158e-09	0.155288	0.0323056	1.53343e-06	1.53343e-06	0.0304864	20	Kidney_Cortex	9.83312e-05
ENSG00000232629	6	HLA-DQB2	32723875	rs9273410	6	32627250	A	C	0.45825	0.193161	0.0164946	1.12534e-31	0.943115	0.143034	4.29106e-11	0.204812	0.0356472	9.16402e-09	9.16402e-09	0.346508	20	Kidney_Cortex	2.35057e-06
ENSG00000204516	6	MICB	31462658	rs2516400	6	31481105	A	G	0.270378	0.146544	0.0177875	1.74245e-16	0.701623	0.0764645	4.48229e-20	0.208864	0.0340713	8.77606e-10	5.62839e-10	0.0139552	20	Liver	3.15437e-07
ENSG00000244731	6	C4A	31949801	rs1794282	6	32666526	T	C	0.0795229	0.188325	0.0268245	2.20864e-12	-0.867939	0.0842272	6.70797e-25	-0.21698	0.0373972	6.55156e-09	6.4721e-09	0.173259	20	Liver	2.06046e-06
ENSG00000204338	6	CYP21A1P	31973413	rs9275576	6	32679326	T	C	0.10338	0.206657	0.0261214	2.54498e-15	-0.835078	0.104441	1.28833e-15	-0.24747	0.0440043	1.86827e-08	2.00794e-07	0.158455	20	Liver	4.27325e-06
ENSG00000248290	6	TNXA	31976391	rs9275576	6	32679326	T	C	0.10338	0.206657	0.0261214	2.54498e-15	-0.891836	0.127068	2.24165e-12	-0.231721	0.0441349	1.51866e-07	2.26244e-07	0.209598	20	Liver	3.18412e-05
ENSG00000250535	6	STK19P	31981047	rs9275576	6	32679326	T	C	0.10338	0.206657	0.0261214	2.54498e-15	-0.733176	0.106568	5.98975e-12	-0.281865	0.0542939	2.08638e-07	2.08638e-07	0.213325	20	Liver	4.03794e-05
ENSG00000204308	6	RNF5	32146131	rs3131300	6	32151934	G	A	0.16004	0.111233	0.0227689	1.03269e-06	-0.453688	0.0688958	4.54479e-11	-0.245175	0.0624888	8.72705e-05	8.72705e-05	0.0170908	20	Liver	0.0115565
ENSG00000198502	6	HLA-DRB5	32485120	rs9271466	6	32588606	G	C	0.856859	0.199778	0.0244152	2.77956e-16	-1.30829	0.0923415	1.44658e-45	-0.152702	0.0215507	1.38343e-12	2.19258e-09	0.225589	20	Liver	5.80119e-10
ENSG00000229391	6	HLA-DRB6	32520490	rs9271433	6	32588057	G	A	0.284294	0.208567	0.0185109	1.90418e-29	1.04684	0.0889503	5.65088e-32	0.199235	0.02448	3.99571e-16	2.79931e-19	0.917424	20	Liver	5.0266e-13
ENSG00000196735	6	HLA-DQA1	32595956	rs17612852	6	32620572	A	G	0.763419	0.198576	0.0192203	5.072e-25	-0.461148	0.0674259	7.95617e-12	-0.430612	0.0755067	1.1774e-08	1.12644e-07	0.067455	20	Liver	2.96234e-06
ENSG00000179344	6	HLA-DQB1	32627244	rs9274639	6	32636146	C	T	0.727634	0.194101	0.0188879	8.99593e-25	-0.895425	0.0732777	2.44252e-34	-0.21677	0.0275615	3.69273e-15	2.27174e-14	0.999857	20	Liver	3.09697e-12
ENSG00000223534	6	HLA-DQB1-AS1	32627657	rs9272339	6	32604274	G	A	0.678926	0.196968	0.0187253	7.07565e-26	-0.85179	0.0874891	2.11827e-22	-0.23124	0.0323634	8.99246e-13	8.99246e-13	0.153171	20	Liver	4.52501e-10
ENSG00000237541	6	HLA-DQA2	32709119	rs28366319	6	32561495	A	G	0.300199	0.219842	0.0187901	1.27627e-31	1.13645	0.0915074	2.05587e-35	0.193446	0.0227156	1.65137e-17	3.25817e-20	0.769262	20	Liver	4.15483e-14
ENSG00000232629	6	HLA-DQB2	32723875	rs9272357	6	32604522	A	C	0.531809	0.179336	0.0166977	6.59287e-27	0.93092	0.084569	3.50386e-28	0.192644	0.0250599	1.50243e-14	1.50243e-14	0.999984	20	Liver	9.45027e-12
ENSG00000146147	6	MLIP	53794780	rs9370260	6	53921674	C	T	0.672962	-0.0661071	0.0178941	0.000220448	0.960226	0.0671315	2.07636e-46	-0.0688454	0.0192468	0.0003476	0.0003476	0.441312	18	Liver	0.0424205
ENSG00000204516	6	MICB	31462658	rs2894221	6	31461771	A	T	0.363817	0.129031	0.0171516	5.3545e-14	0.428038	0.0383025	5.39388e-29	0.301448	0.0483039	4.35753e-10	1.16099e-10	0.0163036	20	Lung	3.04766e-07
ENSG00000204472	6	AIF1	31582961	rs1077394	6	31610384	T	C	0.664016	0.127815	0.0167591	2.41021e-14	0.151613	0.0238566	2.08188e-10	0.843035	0.172672	1.04864e-06	1.04864e-06	0.0129477	3	Lung	0.000488946
ENSG00000204387	6	C6orf48	31802385	rs3828922	6	31713454	T	C	0.182903	-0.10665	0.018421	7.05593e-09	-0.285759	0.0421281	1.17632e-11	0.373217	0.084752	1.06455e-05	1.06455e-05	0.0532508	12	Lung	0.00413636
ENSG00000204351	6	SKIV2L	31926857	rs2734326	6	31943585	C	T	0.141153	-0.176382	0.0326663	6.68233e-08	0.763015	0.042764	3.30751e-71	-0.231165	0.0447296	2.3655e-07	2.35345e-07	0.129966	20	Lung	0.00013787
ENSG00000244731	6	C4A	31949801	rs1269852	6	32080191	C	G	0.0755467	0.190857	0.0272703	2.58325e-12	-0.939306	0.071197	9.61982e-40	-0.203189	0.0328645	6.3041e-10	2.77595e-11	0.0197521	20	Lung	4.00826e-07
ENSG00000248290	6	TNXA	31976391	rs2894232	6	32011644	G	A	0.115308	-0.181221	0.0312339	6.55046e-09	0.789726	0.0731526	3.61094e-27	-0.229473	0.0449005	3.2095e-07	2.42846e-10	0.0804059	20	Lung	0.000172671
ENSG00000196301	6	HLA-DRB9	32427598	rs9271418	6	32587832	G	A	0.66501	0.146861	0.0168459	2.8339e-18	0.814623	0.0509548	1.56967e-57	0.180281	0.0235542	1.94989e-14	8.29456e-16	0.0530191	20	Lung	1.51528e-11
ENSG00000229391	6	HLA-DRB6	32520490	rs28366333	6	32561887	C	G	0.236581	0.220279	0.0186278	2.88929e-32	1.01719	0.0527235	6.16028e-83	0.216556	0.0214793	6.62855e-24	4.70494e-26	0.995765	20	Lung	2.318e-20
ENSG00000196126	6	HLA-DRB1	32546546	rs9272323	6	32604151	T	C	0.336978	0.209326	0.0185732	1.8389e-29	-0.496225	0.030155	7.62214e-61	-0.421837	0.0453658	1.42365e-20	2.64358e-19	0.136735	20	Lung	1.9914e-17
ENSG00000179344	6	HLA-DQB1	32627244	rs9274639	6	32636146	C	T	0.727634	0.194101	0.0188879	8.99593e-25	-0.885939	0.0402211	1.59668e-107	-0.219091	0.0235258	1.24506e-20	9.31303e-26	0.600147	20	Lung	1.9914e-17
ENSG00000223534	6	HLA-DQB1-AS1	32627657	rs9274639	6	32636146	C	T	0.727634	0.194101	0.0188879	8.99593e-25	-0.618054	0.0388875	7.04282e-57	-0.314052	0.0363921	6.15284e-18	4.50643e-17	0.0131664	20	Lung	7.17217e-15
ENSG00000232629	6	HLA-DQB2	32723875	rs9274660	6	32636434	G	A	0.595427	0.176053	0.0165804	2.45403e-26	0.954216	0.0432706	9.08353e-108	0.1845	0.0192853	1.10162e-21	2.21284e-23	1	20	Lung	2.56824e-18
ENSG00000204516	6	MICB	31462658	rs2246618	6	31478986	T	C	0.262425	0.147534	0.0177952	1.12619e-16	0.465848	0.0838572	2.7721e-08	0.3167	0.0686239	3.93083e-06	3.93083e-06	0.979815	6	Minor_Salivary_Gland	0.00104089
ENSG00000204351	6	SKIV2L	31926857	rs2734326	6	31943585	C	T	0.141153	-0.176382	0.0326663	6.68233e-08	0.731412	0.0894092	2.82657e-16	-0.241153	0.0535136	6.5941e-06	6.5941e-06	0.115725	4	Minor_Salivary_Gland	0.00139355
ENSG00000248290	6	TNXA	31976391	rs9267659	6	31846234	G	A	0.808151	0.128922	0.0194149	3.1291e-11	-0.78557	0.123545	2.03647e-10	-0.164113	0.0357343	4.37807e-06	4.37807e-06	0.028405	20	Minor_Salivary_Gland	0.00104089
ENSG00000198502	6	HLA-DRB5	32485120	rs9271466	6	32588606	G	C	0.856859	0.199778	0.0244152	2.77956e-16	-1.28183	0.128517	1.9804e-23	-0.155854	0.0246366	2.51446e-10	8.80813e-10	0.231375	20	Minor_Salivary_Gland	9.56499e-08
ENSG00000229391	6	HLA-DRB6	32520490	rs35372060	6	32447667	T	C	0.32008	0.220615	0.0186623	3.02505e-32	0.958903	0.116607	1.97813e-16	0.23007	0.034081	1.47148e-11	1.04153e-14	1	20	Minor_Salivary_Gland	6.99688e-09
ENSG00000196126	6	HLA-DRB1	32546546	rs9270959	6	32573267	A	G	0.741551	0.129841	0.0179394	4.56169e-13	-0.544554	0.0978761	2.64102e-08	-0.238435	0.0540542	1.02872e-05	1.02872e-05	0.999997	20	Minor_Salivary_Gland	0.00195663
ENSG00000179344	6	HLA-DQB1	32627244	rs17843610	6	32620529	C	T	0.411531	0.176199	0.0166663	4.01093e-26	-0.932071	0.0898954	3.45263e-25	-0.18904	0.0255372	1.33586e-13	1.33586e-13	1	20	Minor_Salivary_Gland	1.2704e-10
ENSG00000223534	6	HLA-DQB1-AS1	32627657	rs9274639	6	32636146	C	T	0.727634	0.194101	0.0188879	8.99593e-25	-0.622288	0.0898361	4.30084e-12	-0.311915	0.0543039	9.25289e-09	9.25289e-09	0.102754	20	Minor_Salivary_Gland	2.93317e-06
ENSG00000237541	6	HLA-DQA2	32709119	rs9272358	6	32604538	A	G	0.370775	0.151949	0.0173718	2.19338e-18	1.15944	0.106643	1.56384e-27	0.131054	0.0192299	9.41858e-12	1.70256e-15	0.0144204	20	Minor_Salivary_Gland	5.97138e-09
ENSG00000232629	6	HLA-DQB2	32723875	rs17843565	6	32614847	G	A	0.385686	0.175217	0.0166124	5.22432e-26	0.987573	0.0922016	9.03671e-27	0.177422	0.0236081	5.67794e-14	5.67794e-14	1	20	Minor_Salivary_Gland	1.07994e-10
ENSG00000234745	6	HLA-B	31321649	rs3095257	6	31220318	T	G	0.583499	0.0879605	0.0168364	1.74698e-07	0.210422	0.0259996	5.80798e-16	0.41802	0.0952352	1.13697e-05	2.30157e-05	0.0315356	20	Muscle_Skeletal	0.00414815
ENSG00000204444	6	APOM	31620193	rs3130623	6	31597700	T	C	0.150099	0.126754	0.0208639	1.23773e-09	-0.283551	0.0335259	2.72791e-17	-0.447024	0.0905964	8.04664e-07	1.55497e-07	0.0217556	20	Muscle_Skeletal	0.000398424
ENSG00000204435	6	CSNK2B	31633013	rs812561	6	31676641	T	C	0.326044	0.104537	0.0182129	9.48316e-09	-0.139676	0.0214112	6.86826e-11	-0.748425	0.173681	1.63844e-05	1.13789e-06	0.0110361	20	Muscle_Skeletal	0.00567883
ENSG00000204356	6	NELFE	31919864	rs403569	6	31924880	A	G	0.0884692	-0.188421	0.0354238	1.0431e-07	-0.208435	0.0250134	7.88677e-17	0.90398	0.201623	7.34262e-06	7.34262e-06	0.25303	20	Muscle_Skeletal	0.00282773
ENSG00000224389	6	C4B	31982539	rs519417	6	31878433	A	G	0.0725646	0.195361	0.0272003	6.8543e-13	0.434776	0.0670135	8.70504e-11	0.449337	0.0933307	1.47596e-06	1.47596e-06	0.635908	20	Muscle_Skeletal	0.000639458
ENSG00000198502	6	HLA-DRB5	32485120	rs9271466	6	32588606	G	C	0.856859	0.199778	0.0244152	2.77956e-16	-1.39665	0.0374084	4.4087e-305	-0.143041	0.0178962	1.31888e-15	8.59215e-21	0.029385	20	Muscle_Skeletal	1.30607e-12
ENSG00000229391	6	HLA-DRB6	32520490	rs28366316	6	32561246	C	T	0.300199	0.221103	0.0186378	1.83925e-32	1.06704	0.045451	7.05585e-122	0.207212	0.0195702	3.38339e-26	3.27289e-25	0.998634	20	Muscle_Skeletal	2.34536e-22
ENSG00000196126	6	HLA-DRB1	32546546	rs9270646	6	32565779	C	A	0.729622	0.129607	0.017893	4.37422e-13	-0.39741	0.0320923	3.21665e-35	-0.326129	0.0521609	4.04259e-10	2.68968e-18	1	20	Muscle_Skeletal	3.11369e-07
ENSG00000196735	6	HLA-DQA1	32595956	rs9273400	6	32627128	T	C	0.408549	0.202286	0.0165635	2.6573e-34	-0.499913	0.0369932	1.29911e-41	-0.404642	0.0446584	1.29467e-19	9.63171e-14	0.139313	20	Muscle_Skeletal	2.24366e-16
ENSG00000179344	6	HLA-DQB1	32627244	rs17843584	6	32615668	T	G	0.54672	0.176376	0.0165921	2.15836e-26	-1.01802	0.0252912	0	-0.173254	0.0168572	8.87694e-25	6.4276e-28	1	20	Muscle_Skeletal	2.05117e-21
ENSG00000223534	6	HLA-DQB1-AS1	32627657	rs9274639	6	32636146	C	T	0.727634	0.194101	0.0188879	8.99593e-25	-0.785133	0.0509143	1.1885e-53	-0.247221	0.0289094	1.21435e-17	8.50204e-22	0.361407	20	Muscle_Skeletal	1.68358e-14
ENSG00000232629	6	HLA-DQB2	32723875	rs9273438	6	32627523	G	A	0.491054	0.190309	0.0165176	1.02699e-30	1.05895	0.0455541	1.56275e-119	0.179715	0.0174089	5.53642e-25	6.21583e-26	0.950215	20	Muscle_Skeletal	1.91892e-21
ENSG00000206341	6	HLA-H	29855350	rs2975031	6	29832919	G	A	0.685885	0.0709546	0.0173367	4.26306e-05	0.736484	0.0567158	1.4782e-38	0.0963424	0.0246813	9.48306e-05	2.3763e-06	0.527544	20	Nerve_Tibial	0.037142
ENSG00000204356	6	NELFE	31919864	rs497239	6	31908761	C	T	0.0894632	-0.183189	0.0353169	2.13701e-07	-0.364088	0.03454	5.58695e-26	0.503145	0.108109	3.25468e-06	3.25468e-06	0.287345	20	Nerve_Tibial	0.00161021
ENSG00000204351	6	SKIV2L	31926857	rs377370	6	31942514	G	A	0.141153	-0.176363	0.0326667	6.7065e-08	0.892045	0.0438225	4.11779e-92	-0.197706	0.0378861	1.80438e-07	3.22375e-07	0.160446	20	Nerve_Tibial	0.000121151
ENSG00000204314	6	PRRT1	32116136	rs3130283	6	32138545	C	A	0.88668	0.155594	0.025415	9.23311e-10	0.285123	0.0405822	2.12827e-12	0.545708	0.11823	3.91865e-06	3.32722e-07	0.0114856	20	Nerve_Tibial	0.00184177
ENSG00000225914	6	XXbac-BPG154L12.4	32223488	rs9268234	6	32289390	C	A	0.849901	0.170367	0.0238374	8.8665e-13	0.531605	0.0706878	5.45805e-14	0.320477	0.0618596	2.21044e-07	2.21044e-07	0.0127301	20	Nerve_Tibial	0.000138521
ENSG00000196301	6	HLA-DRB9	32427598	rs9271418	6	32587832	G	A	0.66501	0.146861	0.0168459	2.8339e-18	0.62088	0.0554732	4.44112e-29	0.236537	0.0343918	6.08181e-12	1.75486e-14	0.543381	20	Nerve_Tibial	7.14613e-09
ENSG00000198502	6	HLA-DRB5	32485120	rs68176300	6	32526490	G	T	0.814115	0.199113	0.0244146	3.4777e-16	-1.31693	0.059565	2.58185e-108	-0.151195	0.0197601	1.98615e-14	2.12084e-16	0.018894	20	Nerve_Tibial	2.66712e-11
ENSG00000229391	6	HLA-DRB6	32520490	rs28366265	6	32559708	A	G	0.314115	0.22028	0.0186175	2.67096e-32	1.00765	0.0485673	1.29118e-95	0.218608	0.0212694	8.85176e-25	9.98952e-27	0.691296	20	Nerve_Tibial	8.32066e-21
ENSG00000196735	6	HLA-DQA1	32595956	rs17612640	6	32615754	A	G	0.5666	0.175443	0.0165939	3.98671e-26	-0.518677	0.036404	4.62695e-46	-0.338251	0.0398391	2.05867e-17	7.29591e-22	1	20	Nerve_Tibial	3.8703e-14
ENSG00000179344	6	HLA-DQB1	32627244	rs9274564	6	32635048	A	G	0.508946	0.175142	0.0165897	4.70119e-26	-0.954216	0.039058	8.06357e-132	-0.183545	0.0189395	3.28861e-22	5.84109e-23	1	20	Nerve_Tibial	1.03043e-18
ENSG00000232629	6	HLA-DQB2	32723875	rs9274660	6	32636434	G	A	0.595427	0.176053	0.0165804	2.45403e-26	1.10403	0.0448075	4.77941e-134	0.159464	0.0163532	1.82258e-22	1.00747e-19	1	20	Nerve_Tibial	8.56613e-19
ENSG00000243753	6	HLA-L	30227361	rs3095255	6	31221581	C	A	0.604374	0.0982001	0.0175661	2.26653e-08	0.611733	0.0837018	2.70177e-13	0.160528	0.0361526	8.9842e-06	8.9842e-06	0.0910693	20	Ovary	0.00266943
ENSG00000137312	6	FLOT1	30695486	rs3131062	6	30763714	A	T	0.126243	0.123601	0.0278331	8.96285e-06	0.469075	0.0732474	1.51373e-10	0.263499	0.0722065	0.000263011	0.000263011	0.267699	20	Ovary	0.0416785
ENSG00000228962	6	HCG23	32358287	rs4713515	6	32240875	G	A	0.549702	0.107006	0.0166625	1.34526e-10	0.494102	0.0846749	5.36996e-09	0.216567	0.050146	1.56937e-05	1.56937e-05	0.308394	3	Ovary	0.0037304
ENSG00000198502	6	HLA-DRB5	32485120	rs9271466	6	32588606	G	C	0.856859	0.199778	0.0244152	2.77956e-16	-1.12216	0.089531	4.87977e-36	-0.17803	0.0259834	7.29858e-12	2.79187e-12	0.60221	20	Ovary	5.78291e-09
ENSG00000229391	6	HLA-DRB6	32520490	rs9271638	6	32592142	T	C	0.611332	0.161111	0.0166817	4.54882e-22	0.816363	0.0823582	3.67912e-23	0.197352	0.0285299	4.60042e-12	1.89086e-17	0.0798387	20	Ovary	5.46759e-09
ENSG00000179344	6	HLA-DQB1	32627244	rs9272350	6	32604410	A	T	0.54672	0.176509	0.0166299	2.56652e-26	-0.584754	0.0676469	5.41793e-18	-0.301852	0.0450351	2.04756e-11	2.04756e-11	1	20	Ovary	9.73408e-09
ENSG00000232629	6	HLA-DQB2	32723875	rs9272962	6	32611229	T	G	0.492048	0.178045	0.016687	1.41107e-26	1.03547	0.0883414	9.9219e-32	0.171946	0.0217923	3.01636e-15	2.85068e-14	1	20	Ovary	7.16989e-12
ENSG00000206341	6	HLA-H	29855350	rs2975031	6	29832919	G	A	0.685885	0.0709546	0.0173367	4.26306e-05	0.761935	0.0724475	7.20842e-26	0.0931242	0.0244157	0.000136673	0.000193597	0.443299	20	Pancreas	0.0345423
ENSG00000204528	6	PSORS1C3	31141512	rs9380221	6	31150873	C	T	0.198807	0.0864946	0.0188602	4.51621e-06	0.999168	0.0790064	1.16722e-36	0.0865666	0.0200787	1.62248e-05	7.95346e-08	0.0281163	20	Pancreas	0.00519411
ENSG00000234745	6	HLA-B	31321649	rs2394907	6	31217943	T	C	0.523857	0.0922674	0.0165526	2.48679e-08	0.332223	0.045039	1.62696e-13	0.277727	0.0624501	8.7001e-06	1.9663e-08	0.168378	20	Pancreas	0.00298414
ENSG00000204396	6	VWA7	31733367	rs3094595	6	31530574	T	G	0.595427	0.0900286	0.0176246	3.25377e-07	-0.272046	0.048497	2.02856e-08	-0.330932	0.0876212	0.000158829	0.000158829	0.186777	5	Pancreas	0.0381348
ENSG00000204385	6	SLC44A4	31830969	rs2075798	6	31846741	A	C	0.0964215	-0.0970459	0.0232255	2.93541e-05	1.04796	0.105495	2.96914e-23	-0.0926046	0.0240434	0.000117366	0.000117366	0.0207847	20	Pancreas	0.0313107
ENSG00000204351	6	SKIV2L	31926857	rs550671	6	31944593	T	C	0.141153	-0.176382	0.0326664	6.68295e-08	0.900397	0.058609	2.90859e-53	-0.195894	0.0384556	3.50543e-07	3.50543e-07	0.26385	20	Pancreas	0.000140276
ENSG00000198502	6	HLA-DRB5	32485120	rs9271466	6	32588606	G	C	0.856859	0.199778	0.0244152	2.77956e-16	-1.35524	0.0802532	5.60332e-64	-0.147412	0.0200189	1.78974e-13	5.56934e-12	0.132813	20	Pancreas	1.22776e-10
ENSG00000229391	6	HLA-DRB6	32520490	rs9272323	6	32604151	T	C	0.336978	0.209326	0.0185732	1.8389e-29	0.920223	0.0657806	1.81268e-44	0.227473	0.0259186	1.68724e-18	1.68212e-20	0.999983	20	Pancreas	2.70072e-15
ENSG00000196126	6	HLA-DRB1	32546546	rs9271718	6	32593465	T	A	0.365805	0.203276	0.0183409	1.51351e-28	-0.455211	0.0454448	1.28601e-23	-0.446553	0.0600898	1.07423e-13	2.60881e-14	0.304232	20	Pancreas	8.59745e-11
ENSG00000196735	6	HLA-DQA1	32595956	rs12527758	6	32620286	C	T	0.441352	0.203872	0.0165595	7.85663e-35	-0.607869	0.0524885	5.14505e-31	-0.335388	0.0397595	3.3e-17	5.05233e-16	0.136128	20	Pancreas	3.96165e-14
ENSG00000179344	6	HLA-DQB1	32627244	rs17843565	6	32614847	G	A	0.385686	0.175217	0.0166124	5.22432e-26	-0.956444	0.0588471	2.12525e-59	-0.183196	0.0207057	8.94018e-19	3.46018e-20	1	20	Pancreas	2.14654e-15
ENSG00000223534	6	HLA-DQB1-AS1	32627657	rs9274639	6	32636146	C	T	0.727634	0.194101	0.0188879	8.99593e-25	-0.649171	0.0684232	2.36448e-21	-0.298998	0.0428919	3.14772e-12	3.14772e-12	0.100186	20	Pancreas	1.88942e-09
ENSG00000232629	6	HLA-DQB2	32723875	rs3828811	6	32636221	G	T	0.589463	0.175472	0.016589	3.78483e-26	0.988908	0.058139	6.99647e-65	0.17744	0.0197542	2.6489e-19	1.71657e-19	1	20	Pancreas	1.272e-15
ENSG00000137312	6	FLOT1	30695486	rs3129972	6	30717258	T	C	0.0785288	0.127442	0.0293903	1.44972e-05	0.532411	0.0674902	3.05321e-15	0.239368	0.062992	0.000144714	0.000144714	0.0213176	20	Pituitary	0.0425252
ENSG00000137310	6	TCF19	31126319	rs17197101	6	31126409	T	G	0.116302	-0.100002	0.0235745	2.2158e-05	1.17094	0.102952	5.65459e-30	-0.0854032	0.0214876	7.05202e-05	7.05202e-05	0.0673511	20	Pituitary	0.0223169
ENSG00000204351	6	SKIV2L	31926857	rs389512	6	31947594	C	G	0.141153	-0.175413	0.033112	1.17357e-07	0.78771	0.0676077	2.26273e-31	-0.222687	0.0461769	1.41783e-06	1.41783e-06	0.128102	20	Pituitary	0.00048608
ENSG00000198502	6	HLA-DRB5	32485120	rs35083819	6	32526526	G	A	0.852883	0.198855	0.024406	3.70631e-16	-1.29506	0.0830027	6.98552e-55	-0.153549	0.0212603	5.11064e-13	1.1714e-11	0.0454101	20	Pituitary	3.50419e-10
ENSG00000196126	6	HLA-DRB1	32546546	rs9271229	6	32579515	T	A	0.729622	0.132232	0.0178733	1.37941e-13	-0.413939	0.0496627	7.74915e-17	-0.319448	0.0577345	3.14711e-08	9.87359e-10	0.954634	20	Pituitary	1.43858e-05
ENSG00000196735	6	HLA-DQA1	32595956	rs9272293	6	32603742	G	A	0.544732	0.193756	0.0165401	1.07653e-31	-0.439964	0.0514436	1.20595e-17	-0.440391	0.0637566	4.937e-12	3.53385e-11	0.949163	20	Pituitary	2.90154e-09
ENSG00000179344	6	HLA-DQB1	32627244	rs12527758	6	32620286	C	T	0.441352	0.203872	0.0165595	7.85663e-35	-0.88092	0.0660316	1.33865e-40	-0.231431	0.0255793	1.46153e-19	2.89466e-22	0.0463966	20	Pituitary	6.01273e-16
ENSG00000223534	6	HLA-DQB1-AS1	32627657	rs9272339	6	32604274	G	A	0.678926	0.196968	0.0187253	7.07565e-26	-0.855119	0.0673627	6.36333e-37	-0.23034	0.0284388	5.51901e-16	1.00124e-16	0.160153	20	Pituitary	5.6763e-13
ENSG00000232629	6	HLA-DQB2	32723875	rs3104363	6	32604000	T	G	0.577535	0.176226	0.016601	2.52751e-26	0.949517	0.0687481	2.17146e-43	0.185595	0.0220511	3.87497e-17	9.05035e-17	1	20	Pituitary	5.31387e-14
ENSG00000206341	6	HLA-H	29855350	rs2975031	6	29832919	G	A	0.685885	0.0709546	0.0173367	4.26306e-05	0.731292	0.0906707	7.30171e-16	0.0970264	0.0265846	0.000262524	0.000262524	0.430528	20	Prostate	0.0402187
ENSG00000243753	6	HLA-L	30227361	rs3095255	6	31221581	C	A	0.604374	0.0982001	0.0175661	2.26653e-08	0.544585	0.0751876	4.38823e-13	0.180321	0.0407462	9.62314e-06	7.92415e-05	0.0503289	20	Prostate	0.00210609
ENSG00000204528	6	PSORS1C3	31141512	rs9357113	6	31149091	T	G	0.198807	0.0864943	0.0188602	4.51656e-06	1.08623	0.0889749	2.80783e-34	0.079628	0.0185477	1.76153e-05	6.84729e-07	0.166065	20	Prostate	0.00359822
ENSG00000204351	6	SKIV2L	31926857	rs389512	6	31947594	C	G	0.141153	-0.175413	0.033112	1.17357e-07	0.703808	0.0772464	8.14722e-20	-0.249234	0.0544214	4.65629e-06	4.65629e-06	0.35231	20	Prostate	0.00109745
ENSG00000244731	6	C4A	31949801	rs3132941	6	32131972	C	G	0.0765408	0.192665	0.0268394	7.05118e-13	-1.00354	0.114747	2.21621e-18	-0.191985	0.0346001	2.87817e-08	2.87817e-08	0.0130986	20	Prostate	9.79857e-06
ENSG00000231852	6	CYP21A2	32006042	rs3094006	6	31461558	C	T	0.733598	0.0945726	0.0181837	1.98267e-07	0.454815	0.0783445	6.42423e-09	0.207936	0.0536785	0.000107179	2.52564e-07	0.426964	12	Prostate	0.0193174
ENSG00000198502	6	HLA-DRB5	32485120	rs9271466	6	32588606	G	C	0.856859	0.199778	0.0244152	2.77956e-16	-1.31992	0.0875936	2.60235e-51	-0.151356	0.0210487	6.44297e-13	3.56163e-09	0.0412505	20	Prostate	3.29021e-10
ENSG00000229391	6	HLA-DRB6	32520490	rs28366316	6	32561246	C	T	0.300199	0.221103	0.0186378	1.83925e-32	1.07688	0.0790816	3.15924e-42	0.205318	0.0229538	3.7249e-19	2.6324e-21	0.934046	20	Prostate	1.14131e-15
ENSG00000196126	6	HLA-DRB1	32546546	rs9271007	6	32574624	G	A	0.712724	0.131968	0.0178526	1.4454e-13	-0.38596	0.0550548	2.37529e-12	-0.341921	0.0672186	3.64327e-07	3.08561e-10	0.999999	20	Prostate	0.00011163
ENSG00000196735	6	HLA-DQA1	32595956	rs9272293	6	32603742	G	A	0.544732	0.193756	0.0165401	1.07653e-31	-0.488304	0.0565839	6.14944e-18	-0.396794	0.0571095	3.70639e-12	3.70639e-12	0.713307	20	Prostate	1.62234e-09
ENSG00000179344	6	HLA-DQB1	32627244	rs3134993	6	32637778	A	G	0.592445	0.175382	0.0165894	4.02126e-26	-0.882718	0.0585607	2.41762e-51	-0.198684	0.0229551	4.91424e-18	1.11316e-18	0.999694	20	Prostate	7.52862e-15
ENSG00000223534	6	HLA-DQB1-AS1	32627657	rs9274639	6	32636146	C	T	0.727634	0.194101	0.0188879	8.99593e-25	-0.688484	0.0622394	1.92075e-28	-0.281925	0.0374456	5.11611e-14	1.2509e-15	0.133537	20	Prostate	3.91894e-11
ENSG00000232629	6	HLA-DQB2	32723875	rs3828789	6	32635754	T	G	0.590457	0.174307	0.0166135	9.41273e-26	0.931327	0.0740268	2.68783e-36	0.18716	0.0232276	7.77777e-16	7.77777e-16	0.999996	20	Prostate	7.94369e-13
ENSG00000204257	6	HLA-DMA	32916390	rs73409691	6	32963948	T	G	0.0516899	0.196923	0.0305404	1.13373e-10	0.878083	0.129577	1.23095e-11	0.224265	0.0480097	2.99398e-06	2.99398e-06	0.0136109	5	Prostate	0.000764462
ENSG00000137310	6	TCF19	31126319	rs1265160	6	31138371	A	G	0.130219	0.153352	0.0233811	5.42418e-11	0.534057	0.0582152	4.56469e-20	0.287145	0.0538184	9.53084e-08	4.49133e-07	0.0269142	20	Skin_Not_Sun_Exposed_Suprapubic	4.30009e-05
ENSG00000204528	6	PSORS1C3	31141512	rs9380221	6	31150873	C	T	0.198807	0.0864946	0.0188602	4.51621e-06	1.17714	0.0628078	2.25291e-78	0.0734786	0.0164948	8.40242e-06	2.20546e-08	0.0270338	20	Skin_Not_Sun_Exposed_Suprapubic	0.00292939
ENSG00000206337	6	HCP5	31368479	rs3094012	6	31434520	C	G	0.0934394	0.16702	0.0270553	6.68867e-10	-0.231911	0.0392138	3.33864e-09	-0.72019	0.168641	1.94985e-05	1.94985e-05	0.08278	19	Skin_Not_Sun_Exposed_Suprapubic	0.00575207
ENSG00000204371	6	EHMT2	31847536	rs3020644	6	31894626	G	A	0.392644	0.104634	0.0170614	8.63506e-10	-0.146887	0.0257222	1.1264e-08	-0.712343	0.170447	2.9246e-05	2.9246e-05	0.342385	20	Skin_Not_Sun_Exposed_Suprapubic	0.00801133
ENSG00000204356	6	NELFE	31919864	rs547154	6	31910938	T	G	0.0884692	-0.18758	0.0354058	1.17077e-07	-0.324869	0.0403219	7.82619e-16	0.577402	0.130436	9.5689e-06	9.5689e-06	0.927387	18	Skin_Not_Sun_Exposed_Suprapubic	0.00319102
ENSG00000204351	6	SKIV2L	31926857	rs377370	6	31942514	G	A	0.141153	-0.176363	0.0326667	6.7065e-08	0.742864	0.0435901	4.00654e-65	-0.23741	0.0461279	2.6501e-07	3.54794e-09	0.126877	20	Skin_Not_Sun_Exposed_Suprapubic	0.00010698
ENSG00000244731	6	C4A	31949801	rs1269852	6	32080191	C	G	0.0755467	0.190857	0.0272703	2.58325e-12	-1.13498	0.0926376	1.64254e-34	-0.168159	0.027671	1.22389e-09	8.43265e-11	0.0444517	20	Skin_Not_Sun_Exposed_Suprapubic	9.38723e-07
ENSG00000248290	6	TNXA	31976391	rs2894232	6	32011644	G	A	0.115308	-0.181221	0.0312339	6.55046e-09	0.725689	0.0783095	1.91571e-20	-0.249723	0.0507804	8.75681e-07	8.75681e-07	0.0199773	16	Skin_Not_Sun_Exposed_Suprapubic	0.000335824
ENSG00000224389	6	C4B	31982539	rs389884	6	31940897	G	A	0.0735586	0.195322	0.0272331	7.3787e-13	0.995612	0.0904806	3.67208e-28	0.196183	0.0326507	1.87201e-09	1.87201e-09	0.0298598	20	Skin_Not_Sun_Exposed_Suprapubic	1.3053e-06
ENSG00000231852	6	CYP21A2	32006042	rs1269852	6	32080191	C	G	0.0755467	0.190857	0.0272703	2.58325e-12	1.05509	0.098767	1.22764e-26	0.180892	0.0308994	4.79277e-09	3.53243e-12	0.156847	20	Skin_Not_Sun_Exposed_Suprapubic	3.06338e-06
ENSG00000204305	6	AGER	32148745	rs204995	6	32154285	G	A	0.2167	0.105379	0.0225131	2.85777e-06	0.266607	0.0382384	3.11953e-12	0.39526	0.101708	0.000101811	0.000101811	0.0156138	7	Skin_Not_Sun_Exposed_Suprapubic	0.0260298
ENSG00000228962	6	HCG23	32358287	rs4713515	6	32240875	G	A	0.549702	0.107006	0.0166625	1.34526e-10	0.341894	0.0570232	2.02611e-09	0.31298	0.071415	1.17297e-05	1.17297e-05	0.046526	20	Skin_Not_Sun_Exposed_Suprapubic	0.00374861
ENSG00000198502	6	HLA-DRB5	32485120	rs35083819	6	32526526	G	A	0.852883	0.198855	0.024406	3.70631e-16	-1.34449	0.0615155	6.80086e-106	-0.147904	0.019373	2.26626e-14	6.78505e-15	0.0174958	20	Skin_Not_Sun_Exposed_Suprapubic	2.53038e-11
ENSG00000229391	6	HLA-DRB6	32520490	rs28366333	6	32561887	C	G	0.236581	0.220279	0.0186278	2.88929e-32	1.02992	0.0564315	2.03893e-74	0.21388	0.0215513	3.26715e-23	4.51632e-26	0.991228	20	Skin_Not_Sun_Exposed_Suprapubic	2.5059e-19
ENSG00000196735	6	HLA-DQA1	32595956	rs9272998	6	32611474	A	G	0.262425	0.208502	0.0185208	2.12175e-29	-0.670738	0.0412821	2.32082e-59	-0.310855	0.0335931	2.17222e-20	3.18831e-26	1	20	Skin_Not_Sun_Exposed_Suprapubic	5.55364e-17
ENSG00000179344	6	HLA-DQB1	32627244	rs3828811	6	32636221	G	T	0.589463	0.175472	0.016589	3.78483e-26	-0.968768	0.0378306	1.24049e-144	-0.181129	0.0185271	1.42137e-22	2.87587e-28	1	20	Skin_Not_Sun_Exposed_Suprapubic	5.45096e-19
ENSG00000213780	6	GTF2H4	30875961	rs3218808	6	30876017	T	C	0.026839	0.214264	0.0357533	2.06201e-09	-0.702603	0.101937	5.48246e-12	-0.304957	0.0674321	6.11318e-06	4.04492e-05	0.0295595	10	Skin_Sun_Exposed_Lower_leg	0.00202652
ENSG00000137310	6	TCF19	31126319	rs1265090	6	31108169	A	G	0.130219	0.152356	0.0233921	7.35963e-11	0.459387	0.0534091	7.88269e-18	0.331651	0.0638718	2.07556e-07	8.13454e-07	0.0392464	20	Skin_Sun_Exposed_Lower_leg	9.41539e-05
ENSG00000206337	6	HCP5	31368479	rs3094012	6	31434520	C	G	0.0934394	0.16702	0.0270553	6.68867e-10	-0.379059	0.0465859	4.05954e-16	-0.440617	0.0895921	8.74161e-07	8.74161e-07	0.0504697	20	Skin_Sun_Exposed_Lower_leg	0.000327582
ENSG00000204356	6	NELFE	31919864	rs7772063	6	31906334	A	T	0.0894632	-0.186844	0.0354053	1.31109e-07	-0.445885	0.0398301	4.32974e-29	0.419041	0.0877852	1.81073e-06	1.43698e-07	0.322866	20	Skin_Sun_Exposed_Lower_leg	0.000624267
ENSG00000204351	6	SKIV2L	31926857	rs377370	6	31942514	G	A	0.141153	-0.176363	0.0326667	6.7065e-08	0.582151	0.0387116	4.12851e-51	-0.302951	0.0596204	3.74819e-07	7.69664e-07	0.0161966	20	Skin_Sun_Exposed_Lower_leg	0.000146844
ENSG00000248290	6	TNXA	31976391	rs2894232	6	32011644	G	A	0.115308	-0.181221	0.0312339	6.55046e-09	0.685613	0.0623293	3.828e-28	-0.26432	0.0515051	2.86815e-07	2.86815e-07	0.0370132	20	Skin_Sun_Exposed_Lower_leg	0.000117717
ENSG00000224389	6	C4B	31982539	rs389884	6	31940897	G	A	0.0735586	0.195322	0.0272331	7.3787e-13	1.0481	0.0844469	2.26791e-35	0.186358	0.0300098	5.30129e-10	1.72097e-08	0.0196609	20	Skin_Sun_Exposed_Lower_leg	5.07686e-07
ENSG00000231852	6	CYP21A2	32006042	rs389884	6	31940897	G	A	0.0735586	0.195322	0.0272331	7.3787e-13	1.01943	0.0971648	9.42526e-26	0.191599	0.0323595	3.20067e-09	4.76814e-11	0.0565864	20	Skin_Sun_Exposed_Lower_leg	2.50787e-06
ENSG00000196735	6	HLA-DQA1	32595956	rs9271498	6	32589282	A	G	0.293241	0.209002	0.0185436	1.82812e-29	-0.722354	0.03981	1.40568e-73	-0.289335	0.0302203	1.02678e-21	7.45719e-29	1	20	Skin_Sun_Exposed_Lower_leg	4.42489e-18
ENSG00000179344	6	HLA-DQB1	32627244	rs3828811	6	32636221	G	T	0.589463	0.175472	0.016589	3.78483e-26	-1.08481	0.0232096	0	-0.161754	0.0156788	5.92107e-25	3.09627e-35	1	20	Skin_Sun_Exposed_Lower_leg	5.10337e-21
ENSG00000204528	6	PSORS1C3	31141512	rs9380220	6	31146584	T	G	0.200795	0.0856638	0.0188577	5.55533e-06	0.824414	0.0790364	1.79352e-25	0.103909	0.0249491	3.11592e-05	9.86878e-07	0.155256	20	Small_Intestine_Terminal_Ileum	0.00550627
ENSG00000204351	6	SKIV2L	31926857	rs2734326	6	31943585	C	T	0.141153	-0.176382	0.0326663	6.68233e-08	0.834241	0.0846279	6.34502e-23	-0.211428	0.0446461	2.18361e-06	2.18361e-06	0.0903445	12	Small_Intestine_Terminal_Ileum	0.000491113
ENSG00000231852	6	CYP21A2	32006042	rs3130683	6	31888367	T	C	0.892644	0.148939	0.0248266	1.98328e-09	0.674774	0.105016	1.31479e-10	0.220724	0.050336	1.15977e-05	1.15977e-05	0.282045	20	Small_Intestine_Terminal_Ileum	0.00220714
ENSG00000196301	6	HLA-DRB9	32427598	rs9271418	6	32587832	G	A	0.66501	0.146861	0.0168459	2.8339e-18	0.737951	0.0927474	1.76876e-15	0.199012	0.0338634	4.18009e-09	1.26064e-10	0.415354	20	Small_Intestine_Terminal_Ileum	1.32224e-06
ENSG00000198502	6	HLA-DRB5	32485120	rs9269448	6	32542011	T	C	0.833002	0.196895	0.0244051	7.15874e-16	-1.22341	0.103524	3.16487e-32	-0.16094	0.0241538	2.68083e-11	1.12282e-08	0.435097	20	Small_Intestine_Terminal_Ileum	1.65809e-08
ENSG00000229391	6	HLA-DRB6	32520490	rs2105898	6	32590498	G	T	0.800199	0.173183	0.0197981	2.18217e-18	0.966616	0.102679	4.77932e-21	0.179164	0.0279592	1.47384e-10	5.62984e-15	0.287832	20	Small_Intestine_Terminal_Ileum	6.13246e-08
ENSG00000196126	6	HLA-DRB1	32546546	rs9271718	6	32593465	T	A	0.365805	0.203276	0.0183409	1.51351e-28	-0.405368	0.0588044	5.44382e-12	-0.50146	0.0856668	4.81009e-09	1.0894e-10	0.752554	20	Small_Intestine_Terminal_Ileum	1.32224e-06
ENSG00000196735	6	HLA-DQA1	32595956	rs9272357	6	32604522	A	C	0.531809	0.179336	0.0166977	6.59287e-27	-0.30508	0.0436027	2.61847e-12	-0.587833	0.10027	4.55913e-09	4.55913e-09	0.997021	20	Small_Intestine_Terminal_Ileum	1.32224e-06
ENSG00000179344	6	HLA-DQB1	32627244	rs9272350	6	32604410	A	T	0.54672	0.176509	0.0166299	2.56652e-26	-0.713522	0.0617076	6.34918e-31	-0.247377	0.0316371	5.31578e-15	7.65765e-12	1	20	Small_Intestine_Terminal_Ileum	6.57562e-12
ENSG00000223534	6	HLA-DQB1-AS1	32627657	rs9274639	6	32636146	C	T	0.727634	0.194101	0.0188879	8.99593e-25	-0.502231	0.0612928	2.5277e-16	-0.386478	0.0603242	1.48726e-10	1.48726e-10	0.0498658	20	Small_Intestine_Terminal_Ileum	6.13246e-08
ENSG00000232629	6	HLA-DQB2	32723875	rs9273438	6	32627523	G	A	0.491054	0.190309	0.0165176	1.02699e-30	0.852495	0.0666535	1.8659e-37	0.223238	0.026078	1.12486e-17	1.12486e-17	0.930947	20	Small_Intestine_Terminal_Ileum	2.78291e-14
ENSG00000137312	6	FLOT1	30695486	rs2517546	6	31009055	T	C	0.0964215	0.139741	0.0259241	7.03051e-08	0.298164	0.0480997	5.68668e-10	0.468672	0.115221	4.75002e-05	4.75002e-05	0.106761	20	Spleen	0.0138611
ENSG00000204528	6	PSORS1C3	31141512	rs9380221	6	31150873	C	T	0.198807	0.0864946	0.0188602	4.51621e-06	1.10375	0.0983148	3.01543e-29	0.0783643	0.0184581	2.18084e-05	2.81735e-06	0.387267	20	Spleen	0.00706636
ENSG00000204351	6	SKIV2L	31926857	rs389512	6	31947594	C	G	0.141153	-0.175413	0.033112	1.17357e-07	0.978562	0.0813698	2.59104e-33	-0.179256	0.0369749	1.24689e-06	1.24689e-06	0.0598524	20	Spleen	0.000485143
ENSG00000250535	6	STK19P	31981047	rs2395149	6	32325562	A	G	0.0785288	0.182983	0.0267441	7.80978e-12	-0.841389	0.145462	7.28341e-09	-0.217477	0.0492336	9.99634e-06	9.99634e-06	0.136104	8	Spleen	0.00359023
ENSG00000196301	6	HLA-DRB9	32427598	rs9271719	6	32593479	T	C	0.777336	0.174537	0.0198968	1.75343e-18	0.896941	0.0956134	6.54045e-21	0.194591	0.0303705	1.48174e-10	4.93828e-12	0.478386	20	Spleen	8.64783e-08
ENSG00000229391	6	HLA-DRB6	32520490	rs28366333	6	32561887	C	G	0.236581	0.220279	0.0186278	2.88929e-32	1.19058	0.0861281	1.84272e-43	0.185018	0.0205898	2.5661e-19	4.17004e-19	0.999992	20	Spleen	4.72756e-16
ENSG00000196735	6	HLA-DQA1	32595956	rs28383313	6	32587117	G	C	0.32008	0.198374	0.0184606	6.20188e-27	-0.536524	0.0571029	5.68184e-21	-0.369739	0.0522729	1.51353e-12	3.70572e-14	0.183451	20	Spleen	1.17778e-09
ENSG00000179344	6	HLA-DQB1	32627244	rs28724234	6	32627535	T	G	0.487078	0.17534	0.0166292	5.40864e-26	-0.970386	0.0557237	6.43297e-68	-0.180691	0.0200332	1.88802e-19	3.5726e-18	1	20	Spleen	4.72756e-16
ENSG00000223534	6	HLA-DQB1-AS1	32627657	rs9272339	6	32604274	G	A	0.678926	0.196968	0.0187253	7.07565e-26	-0.790965	0.0680261	2.99164e-31	-0.249022	0.031924	6.16745e-15	1.41019e-10	0.086888	20	Spleen	7.19896e-12
ENSG00000232629	6	HLA-DQB2	32723875	rs9274660	6	32636434	G	A	0.595427	0.176053	0.0165804	2.45403e-26	1.06943	0.0638638	6.10913e-63	0.164623	0.0183581	3.03763e-19	7.87659e-19	1	20	Spleen	4.72756e-16
ENSG00000137288	6	UQCC2	33662070	rs9368772	6	33649013	C	T	0.234592	0.0776519	0.0178002	1.28633e-05	-0.398168	0.0430887	2.44981e-20	-0.195023	0.0494366	7.98292e-05	7.98292e-05	0.202357	20	Spleen	0.0219249
ENSG00000204531	6	POU5F1	31132119	rs1052989	6	31146403	T	C	0.200795	0.0858859	0.0188559	5.24216e-06	0.482335	0.0463806	2.49248e-25	0.178063	0.0426782	3.01651e-05	0.00015869	0.0874994	20	Stomach	0.00720769
ENSG00000204528	6	PSORS1C3	31141512	rs9380221	6	31150873	C	T	0.198807	0.0864946	0.0188602	4.51621e-06	0.941787	0.0621711	7.77433e-52	0.0918409	0.0209236	1.13691e-05	4.8505e-10	0.0353137	20	Stomach	0.00355242
ENSG00000234745	6	HLA-B	31321649	rs3095257	6	31220318	T	G	0.583499	0.0879605	0.0168364	1.74698e-07	0.276664	0.0413432	2.20322e-11	0.317933	0.0772046	3.82091e-05	3.82091e-05	0.0813133	20	Stomach	0.00862253
ENSG00000204351	6	SKIV2L	31926857	rs2734326	6	31943585	C	T	0.141153	-0.176382	0.0326663	6.68233e-08	0.900094	0.0629275	2.07604e-46	-0.19596	0.0387918	4.38197e-07	3.33565e-05	0.277858	20	Stomach	0.000161814
ENSG00000229391	6	HLA-DRB6	32520490	rs9271638	6	32592142	T	C	0.611332	0.161111	0.0166817	4.54882e-22	0.698376	0.0520283	4.43371e-41	0.230694	0.0294268	4.52026e-15	2.27368e-24	0.0140408	20	Stomach	3.67226e-12
ENSG00000196735	6	HLA-DQA1	32595956	rs9273319	6	32623050	T	C	0.40159	0.176059	0.0165988	2.77282e-26	-0.500887	0.0422729	2.18057e-32	-0.351494	0.0444767	2.72518e-15	3.92217e-15	1	20	Stomach	2.76742e-12
ENSG00000179344	6	HLA-DQB1	32627244	rs9274561	6	32634953	G	A	0.56163	0.175831	0.0166013	3.26671e-26	-0.902972	0.0538051	3.2901e-63	-0.194725	0.0217404	3.34174e-19	1.14229e-23	0.999974	20	Stomach	6.78707e-16
ENSG00000223534	6	HLA-DQB1-AS1	32627657	rs9273394	6	32627082	G	A	0.685885	0.193523	0.0188915	1.26025e-24	-0.806901	0.0627195	7.06318e-38	-0.239835	0.0299277	1.11216e-15	1.13492e-16	0.131907	20	Stomach	1.50587e-12
ENSG00000232629	6	HLA-DQB2	32723875	rs17843611	6	32620531	C	T	0.411531	0.176152	0.0166661	4.1278e-26	0.925364	0.0516836	1.08972e-71	0.19036	0.0209144	8.87997e-20	5.30902e-20	1	20	Stomach	3.60704e-16
ENSG00000137310	6	TCF19	31126319	rs17197101	6	31126409	T	G	0.116302	-0.100002	0.0235745	2.2158e-05	0.688559	0.0813488	2.5773e-17	-0.145234	0.0382964	0.000149222	8.53449e-05	0.177233	20	Testis	0.0493179
ENSG00000204444	6	APOM	31620193	rs9267549	6	31677391	A	G	0.0745527	0.192219	0.0273092	1.94157e-12	-0.31825	0.0513542	5.74934e-10	-0.603987	0.129855	3.29933e-06	3.29933e-06	0.25035	20	Testis	0.00160695
ENSG00000204351	6	SKIV2L	31926857	rs550671	6	31944593	T	C	0.141153	-0.176382	0.0326664	6.68295e-08	0.490428	0.0389177	2.06685e-36	-0.359649	0.0724647	6.93796e-07	6.14884e-06	0.293675	20	Testis	0.000401274
ENSG00000244731	6	C4A	31949801	rs9267544	6	31671557	A	C	0.0745527	0.19055	0.0272965	2.93612e-12	-1.31756	0.106525	3.86922e-35	-0.144623	0.0237894	1.20696e-09	1.00265e-10	0.0799422	20	Testis	1.01539e-06
ENSG00000224389	6	C4B	31982539	rs389884	6	31940897	G	A	0.0735586	0.195322	0.0272331	7.3787e-13	0.678444	0.105902	1.49068e-10	0.287897	0.0602563	1.77157e-06	2.37973e-05	0.0108912	20	Testis	0.000910785
ENSG00000231852	6	CYP21A2	32006042	rs3134603	6	32126002	G	A	0.89165	0.161636	0.0275865	4.64983e-09	0.672998	0.0986551	8.99552e-12	0.240173	0.0540348	8.79793e-06	5.26452e-09	0.028915	20	Testis	0.00353983
ENSG00000198502	6	HLA-DRB5	32485120	rs35083819	6	32526526	G	A	0.852883	0.198855	0.024406	3.70631e-16	-1.49435	0.0839319	6.54303e-71	-0.133071	0.0179611	1.27407e-13	4.98022e-13	0.0679672	20	Testis	1.96503e-10
ENSG00000196126	6	HLA-DRB1	32546546	rs35083819	6	32526526	G	A	0.852883	0.198855	0.024406	3.70631e-16	-0.972099	0.071789	8.94899e-42	-0.204562	0.0293011	2.92251e-12	2.05499e-16	0.165404	20	Testis	3.38061e-09
ENSG00000196735	6	HLA-DQA1	32595956	rs9271383	6	32587391	T	C	0.518887	0.211874	0.0166264	3.40031e-37	-0.469581	0.0552504	1.90984e-17	-0.451198	0.0638116	1.54064e-12	1.75937e-13	0.613614	20	Testis	2.03672e-09
ENSG00000179344	6	HLA-DQB1	32627244	rs3134993	6	32637778	A	G	0.592445	0.175382	0.0165894	4.02126e-26	-0.982113	0.0639592	3.26314e-53	-0.178576	0.0205078	3.10098e-18	1.38412e-18	0.999999	20	Testis	1.43482e-14
ENSG00000223534	6	HLA-DQB1-AS1	32627657	rs9274639	6	32636146	C	T	0.727634	0.194101	0.0188879	8.99593e-25	-0.752034	0.0684337	4.30573e-28	-0.258101	0.0343865	6.10074e-14	1.38344e-15	0.387241	20	Testis	1.12912e-10
ENSG00000232629	6	HLA-DQB2	32723875	rs1063355	6	32627714	G	T	0.595427	0.175703	0.0165943	3.38196e-26	0.993853	0.0666536	2.80709e-50	0.17679	0.0204784	5.97745e-18	9.31042e-15	1	20	Testis	1.84384e-14
ENSG00000137288	6	UQCC2	33662070	rs9380374	6	33677556	A	C	0.238569	0.079086	0.0177595	8.46133e-06	-0.80936	0.0443566	2.19956e-74	-0.0977142	0.0225867	1.5171e-05	0.00153015	0.0103383	20	Testis	0.0056157
ENSG00000206341	6	HLA-H	29855350	rs2975031	6	29832919	G	A	0.685885	0.0709546	0.0173367	4.26306e-05	0.679022	0.0507394	7.64818e-41	0.104495	0.0266992	9.08544e-05	0.00169103	0.0917613	20	Thyroid	0.0328578
ENSG00000137312	6	FLOT1	30695486	rs1264372	6	30769726	T	C	0.208748	0.0775863	0.0178588	1.39638e-05	0.394987	0.0296069	1.33537e-40	0.196427	0.0475506	3.61316e-05	4.22558e-09	0.0770499	20	Thyroid	0.0135898
ENSG00000204387	6	C6orf48	31802385	rs3828922	6	31713454	T	C	0.182903	-0.10665	0.018421	7.05593e-09	-0.1988	0.0286968	4.28059e-12	0.536469	0.12076	8.89415e-06	8.89415e-06	0.0455462	17	Thyroid	0.00380144
ENSG00000204356	6	NELFE	31919864	rs2734335	6	31893944	A	G	0.515905	0.0841951	0.0166306	4.13443e-07	0.127512	0.0218134	5.04811e-09	0.660292	0.172538	0.000129749	0.000129749	0.16786	6	Thyroid	0.0451864
ENSG00000204351	6	SKIV2L	31926857	rs377370	6	31942514	G	A	0.141153	-0.176363	0.0326667	6.7065e-08	0.711259	0.037988	3.20019e-78	-0.247959	0.0477992	2.13128e-07	4.07179e-08	0.0996874	20	Thyroid	0.000133603
ENSG00000248290	6	TNXA	31976391	rs8283	6	32083300	G	A	0.207753	-0.137341	0.0241658	1.32136e-08	0.396489	0.0546359	3.95957e-13	-0.346393	0.0774161	7.66146e-06	7.66146e-06	0.080366	20	Thyroid	0.00343051
ENSG00000204308	6	RNF5	32146131	rs3132965	6	32146997	G	A	0.199801	0.106781	0.0225113	2.10119e-06	-0.31858	0.031866	1.56311e-23	-0.335178	0.0782115	1.82301e-05	5.99298e-08	0.0124876	20	Thyroid	0.00745294
ENSG00000225914	6	XXbac-BPG154L12.4	32223488	rs9270959	6	32573267	A	G	0.741551	0.129841	0.0179394	4.56169e-13	0.359321	0.0619214	6.5196e-09	0.361351	0.0798142	5.97125e-06	5.97125e-06	0.258183	20	Thyroid	0.00280738
ENSG00000196301	6	HLA-DRB9	32427598	rs9271418	6	32587832	G	A	0.66501	0.146861	0.0168459	2.8339e-18	0.66413	0.0564534	5.96761e-32	0.221133	0.0315711	2.48238e-12	6.10397e-17	0.132959	20	Thyroid	2.59354e-09
ENSG00000198502	6	HLA-DRB5	32485120	rs35083819	6	32526526	G	A	0.852883	0.198855	0.024406	3.70631e-16	-1.39312	0.0543159	4.3944e-145	-0.142741	0.0183817	8.13975e-15	2.08046e-15	0.0430701	20	Thyroid	9.56725e-12
ENSG00000196126	6	HLA-DRB1	32546546	rs34276369	6	32614037	T	C	0.227634	0.210153	0.0187033	2.70956e-29	-0.465741	0.0331602	8.24568e-45	-0.451223	0.0514275	1.72497e-18	5.95514e-22	0.657907	20	Thyroid	3.24399e-15
ENSG00000196735	6	HLA-DQA1	32595956	rs9272320	6	32604124	A	G	0.497018	0.20422	0.0165523	5.66397e-35	-0.547551	0.0334431	3.00073e-60	-0.37297	0.0378519	6.62687e-23	1.00509e-25	0.343457	20	Thyroid	3.11562e-19
ENSG00000179344	6	HLA-DQB1	32627244	rs9273156	6	32613050	A	G	0.452286	0.176017	0.0166031	2.93383e-26	-0.959332	0.0375048	2.62121e-144	-0.183479	0.0187345	1.19937e-22	1.72781e-28	1	20	Thyroid	3.75924e-19
ENSG00000232629	6	HLA-DQB2	32723875	rs1049057	6	32634350	C	T	0.575547	0.175597	0.0165934	3.59857e-26	0.978304	0.0407205	1.52842e-127	0.179491	0.0185339	3.50986e-22	1.04513e-19	1	20	Thyroid	8.2508e-19
ENSG00000242574	6	HLA-DMB	32902406	rs75301392	6	32904051	T	C	0.055666	0.197807	0.0304168	7.86211e-11	-0.410063	0.055826	2.05182e-13	-0.482382	0.0990698	1.12099e-06	1.12099e-06	0.0540418	9	Thyroid	0.000658794
ENSG00000137288	6	UQCC2	33662070	rs9380374	6	33677556	A	C	0.238569	0.079086	0.0177595	8.46133e-06	-0.448816	0.0311563	4.79323e-47	-0.17621	0.0414173	2.09503e-05	1.56257e-05	0.0807076	20	Thyroid	0.00820815
ENSG00000204528	6	PSORS1C3	31141512	rs9380220	6	31146584	T	G	0.200795	0.0856638	0.0188577	5.55533e-06	0.858043	0.128367	2.32002e-11	0.0998363	0.0265724	0.000171869	0.000171869	0.230122	20	Uterus	0.024182
ENSG00000204351	6	SKIV2L	31926857	rs377370	6	31942514	G	A	0.141153	-0.176363	0.0326667	6.7065e-08	0.7196	0.126235	1.19474e-08	-0.245085	0.0625238	8.85991e-05	8.85991e-05	0.667731	3	Uterus	0.013851
ENSG00000198502	6	HLA-DRB5	32485120	rs9271466	6	32588606	G	C	0.856859	0.199778	0.0244152	2.77956e-16	-1.24915	0.123561	5.01143e-24	-0.159931	0.0251454	2.01419e-10	1.29941e-09	0.873106	20	Uterus	5.66792e-08
ENSG00000229391	6	HLA-DRB6	32520490	rs28366270	6	32559934	G	A	0.32505	0.221539	0.0186499	1.52486e-32	1.02548	0.111343	3.25811e-20	0.216034	0.0296807	3.37266e-13	1.66068e-17	0.999657	20	Uterus	1.58178e-10
ENSG00000196735	6	HLA-DQA1	32595956	rs12527758	6	32620286	C	T	0.441352	0.203872	0.0165595	7.85663e-35	-0.509658	0.0934164	4.87618e-08	-0.400017	0.0801968	6.10245e-07	6.10245e-07	0.749717	20	Uterus	0.000107327
ENSG00000179344	6	HLA-DQB1	32627244	rs3134993	6	32637778	A	G	0.592445	0.175382	0.0165894	4.02126e-26	-1.04899	0.0934413	3.03268e-29	-0.167191	0.0217233	1.39962e-14	1.39962e-14	0.999998	20	Uterus	1.96927e-11
ENSG00000232629	6	HLA-DQB2	32723875	rs17843611	6	32620531	C	T	0.411531	0.176152	0.0166661	4.1278e-26	0.979182	0.0970335	6.0439e-24	0.179897	0.0246476	2.90398e-13	2.90398e-13	0.999568	20	Uterus	1.58178e-10
ENSG00000204528	6	PSORS1C3	31141512	rs9380221	6	31150873	C	T	0.198807	0.0864946	0.0188602	4.51621e-06	1.03806	0.121199	1.08118e-17	0.0833233	0.0206093	5.27727e-05	5.27727e-05	0.0518856	20	Vagina	0.00576542
ENSG00000204351	6	SKIV2L	31926857	rs391165	6	31947086	A	G	0.141153	-0.173774	0.0331223	1.5507e-07	0.948203	0.14881	1.86676e-10	-0.183267	0.0452488	5.11733e-05	5.11733e-05	0.171719	3	Vagina	0.00576542
ENSG00000244731	6	C4A	31949801	rs389884	6	31940897	G	A	0.0735586	0.195322	0.0272331	7.3787e-13	-0.960357	0.141711	1.22822e-11	-0.203385	0.0412897	8.4014e-07	8.4014e-07	0.122311	20	Vagina	0.000137678
ENSG00000248290	6	TNXA	31976391	rs2894232	6	32011644	G	A	0.115308	-0.181221	0.0312339	6.55046e-09	0.833229	0.14501	9.13741e-09	-0.217492	0.0532715	4.45125e-05	4.45125e-05	0.587156	4	Vagina	0.00576542
ENSG00000198502	6	HLA-DRB5	32485120	rs9269438	6	32541881	T	C	0.827038	0.197845	0.0244205	5.42433e-16	-1.26171	0.108113	1.80866e-31	-0.156807	0.0235618	2.83026e-11	1.00396e-10	0.853426	20	Vagina	1.23682e-08
ENSG00000229391	6	HLA-DRB6	32520490	rs28895223	6	32435550	A	G	0.321074	0.217956	0.0185737	8.46688e-32	1.02888	0.118418	3.67141e-18	0.211838	0.0303371	2.89318e-12	4.93267e-16	0.93308	20	Vagina	1.89648e-09
ENSG00000196735	6	HLA-DQA1	32595956	rs12527758	6	32620286	C	T	0.441352	0.203872	0.0165595	7.85663e-35	-0.572527	0.0907902	2.8626e-10	-0.356092	0.0634448	1.99284e-08	1.99284e-08	0.901696	20	Vagina	3.73231e-06
ENSG00000179344	6	HLA-DQB1	32627244	rs9273382	6	32626925	G	A	0.550696	0.17972	0.0167012	5.26515e-27	-0.937925	0.078712	9.77987e-33	-0.191614	0.0239929	1.39036e-15	4.12912e-15	0.0808047	20	Vagina	1.82277e-12
ENSG00000223534	6	HLA-DQB1-AS1	32627657	rs9272339	6	32604274	G	A	0.678926	0.196968	0.0187253	7.07565e-26	-0.579476	0.0872847	3.15992e-11	-0.339907	0.0605439	1.97443e-08	1.97443e-08	0.745435	20	Vagina	3.73231e-06
ENSG00000164535	7	DAGLB	6448757	rs13235365	7	6456091	T	C	0.238569	-0.0735779	0.0196137	0.000175883	0.764479	0.0796595	8.24378e-22	-0.0962458	0.0275468	0.00047601	0.00047601	0.401517	20	Vagina	0.0480038
ENSG00000229390	6	MICD	29938578	rs2975031	6	29832919	G	A	0.685885	0.0709546	0.0173367	4.26306e-05	0.451991	0.0457992	5.67394e-23	0.156982	0.0415238	0.00015649	2.47706e-05	0.238069	20	Whole_Blood	0.0369586
ENSG00000137310	6	TCF19	31126319	rs17197101	6	31126409	T	G	0.116302	-0.100002	0.0235745	2.2158e-05	0.311177	0.0299469	2.72598e-25	-0.321367	0.0818288	8.59026e-05	0.000354112	0.0609497	20	Whole_Blood	0.0235339
ENSG00000204528	6	PSORS1C3	31141512	rs9380220	6	31146584	T	G	0.200795	0.0856638	0.0188577	5.55533e-06	0.634634	0.0394818	3.8768e-58	0.134981	0.0308781	1.23435e-05	1.85757e-08	0.0423682	20	Whole_Blood	0.00497299
ENSG00000213722	6	DDAH2	31694815	rs3130487	6	31723389	T	C	0.894632	0.134053	0.025094	9.19094e-08	-0.134431	0.02282	3.84025e-09	-0.997188	0.25199	7.58181e-05	7.58181e-05	0.0115787	20	Whole_Blood	0.0220671
ENSG00000204351	6	SKIV2L	31926857	rs377370	6	31942514	G	A	0.141153	-0.176363	0.0326667	6.7065e-08	0.446225	0.0269489	1.39727e-61	-0.395233	0.0769999	2.85297e-07	5.37898e-05	0.0713629	20	Whole_Blood	0.000139572
ENSG00000224389	6	C4B	31982539	rs3132941	6	32131972	C	G	0.0765408	0.192665	0.0268394	7.05118e-13	1.16831	0.0900904	1.85327e-38	0.164909	0.0262575	3.37601e-10	1.86659e-08	0.220467	20	Whole_Blood	2.31223e-07
ENSG00000231852	6	CYP21A2	32006042	rs3134971	6	32654149	C	A	0.105368	0.204378	0.0260653	4.46975e-15	0.734374	0.0779248	4.33655e-21	0.278302	0.0461718	1.66478e-09	2.39288e-11	0.0100148	20	Whole_Blood	1.03655e-06
ENSG00000204301	6	NOTCH4	32162620	rs112126458	6	31235200	T	C	0.138171	-0.0945092	0.0232176	4.68954e-05	1.44967	0.0641005	3.04388e-113	-0.0651936	0.0162731	6.17013e-05	1.70204e-09	0.0106036	20	Whole_Blood	0.0201234
ENSG00000196301	6	HLA-DRB9	32427598	rs9271418	6	32587832	G	A	0.66501	0.146861	0.0168459	2.8339e-18	0.654765	0.044074	6.35801e-50	0.224296	0.029831	5.52435e-14	3.89305e-20	0.114675	20	Whole_Blood	4.20403e-11
ENSG00000229391	6	HLA-DRB6	32520490	rs28366333	6	32561887	C	G	0.236581	0.220279	0.0186278	2.88929e-32	0.829607	0.041248	5.71576e-90	0.265522	0.0260472	2.11168e-24	2.51088e-24	0.999618	20	Whole_Blood	4.82096e-21
ENSG00000196126	6	HLA-DRB1	32546546	rs113568276	6	32513127	A	G	0.257455	0.222646	0.0193714	1.42161e-30	-0.235707	0.0189896	2.23712e-35	-0.944588	0.112007	3.35973e-17	2.46171e-16	0.405862	20	Whole_Blood	3.83513e-14
ENSG00000196735	6	HLA-DQA1	32595956	rs17843580	6	32615551	G	A	0.506958	0.175688	0.0165827	3.15499e-26	-0.356525	0.0205582	2.25929e-67	-0.492779	0.0545049	1.55237e-19	4.48776e-26	1	20	Whole_Blood	2.65805e-16
ENSG00000179344	6	HLA-DQB1	32627244	rs3134993	6	32637778	A	G	0.592445	0.175382	0.0165894	4.02126e-26	-0.775797	0.0178434	0	-0.226067	0.0220068	9.36359e-25	6.65061e-32	1	20	Whole_Blood	3.70483e-21
ENSG00000223534	6	HLA-DQB1-AS1	32627657	rs9274639	6	32636146	C	T	0.727634	0.194101	0.0188879	8.99593e-25	-0.514926	0.0308888	2.15482e-62	-0.376949	0.0430904	2.17424e-18	1.74744e-19	0.18472	20	Whole_Blood	2.97827e-15
ENSG00000232629	6	HLA-DQB2	32723875	rs9274660	6	32636434	G	A	0.595427	0.176053	0.0165804	2.45403e-26	0.972685	0.0244622	0	0.180997	0.0176433	1.08186e-24	5.03323e-26	1	20	Whole_Blood	3.70483e-21
ENSG00000204257	6	HLA-DMA	32916390	rs59576053	6	32936120	T	C	0.0516899	0.197316	0.0304574	9.26846e-11	0.204231	0.0370324	3.48918e-08	0.966141	0.230067	2.67628e-05	2.67628e-05	0.160609	4	Whole_Blood	0.0101832
ENSG00000164535	7	DAGLB	6448757	rs13235365	7	6456091	T	C	0.238569	-0.0735779	0.0196137	0.000175883	0.608313	0.0274858	1.5598e-108	-0.120954	0.0327027	0.000216794	0.00383964	0.596091	20	Whole_Blood	0.049494
