# Supplementary material for: A Cross-Tissue Transcriptome-Wide Association Study Identifies Novel Susceptibility Genes for Glomerular Diseases
Source: Biomedicines. 2026 May 8;14(5):1072. doi: 10.3390/biomedicines14051072 (PMC13203945; doi:10.3390/biomedicines14051072)
Supplement: Supplementary file 1 [file biomedicines-14-01072-s001.zip › Supplementary Files/Supplementary Table S4.xlsx]

## Sheet: Sheet1
Supplementary Table S4. FUSION identified 68 genes that were significant in the cross-tissue sCCA analysis
gene	Ensembl_id	chr	Count a	Tissue
ABHD16A	ENSG00000204427	6	5	Artery_Tibial,Breast_Mammary_Tissue,Colon_Sigmoid,Esophagus_Mucosa,Thyroid
AGER	ENSG00000204305	6	16	Adipose_Subcutaneous,Adipose_Visceral_Omentum,Adrenal_Gland,Artery_Aorta,Artery_Tibial,Cells_Cultured_fibroblasts,Cells_EBV-transformed_lymphocytes,Colon_Sigmoid,Esophagus_Gastroesophageal_Junction,Esophagus_Muscularis,Heart_Left_Ventricle,Nerve_Tibial,Pancreas,Skin_Sun_Exposed_Lower_leg,Stomach,Whole_Blood
AGPAT1	ENSG00000204310	6	3	Heart_Left_Ventricle,Liver,Nerve_Tibial
AL662844.4	ENSG00000272501	6	32	Adipose_Subcutaneous,Adipose_Visceral_Omentum,Adrenal_Gland,Artery_Coronary,Artery_Tibial,Brain_Caudate_basal_ganglia,Brain_Cerebellar_Hemisphere,Brain_Cerebellum,Brain_Substantia_nigra,Breast_Mammary_Tissue,Cells_EBV-transformed_lymphocytes,Colon_Transverse,Esophagus_Gastroesophageal_Junction,Esophagus_Mucosa,Esophagus_Muscularis,Heart_Atrial_Appendage,Heart_Left_Ventricle,Liver,Lung,Muscle_Skel…
APOM	ENSG00000204444	6	10	Adipose_Subcutaneous,Cells_Cultured_fibroblasts,Colon_Transverse,Lung,Muscle_Skeletal,Pancreas,Pituitary,Skin_Sun_Exposed_Lower_leg,Stomach,Testis
ATF6B	ENSG00000213676	6	18	Adipose_Subcutaneous,Adipose_Visceral_Omentum,Artery_Aorta,Artery_Tibial,Brain_Anterior_cingulate_cortex_BA24,Brain_Frontal_Cortex_BA9,Brain_Hippocampus,Esophagus_Mucosa,Esophagus_Muscularis,Heart_Left_Ventricle,Liver,Minor_Salivary_Gland,Nerve_Tibial,Pancreas,Small_Intestine_Terminal_Ileum,Stomach,Uterus,Whole_Blood
C2	ENSG00000166278	6	5	Adipose_Subcutaneous,Brain_Nucleus_accumbens_basal_ganglia,Esophagus_Gastroesophageal_Junction,Testis,Whole_Blood
C4A	ENSG00000244731	6	49	Adipose_Subcutaneous,Adipose_Visceral_Omentum,Adrenal_Gland,Artery_Aorta,Artery_Coronary,Artery_Tibial,Brain_Amygdala,Brain_Anterior_cingulate_cortex_BA24,Brain_Caudate_basal_ganglia,Brain_Cerebellar_Hemisphere,Brain_Cerebellum,Brain_Cortex,Brain_Frontal_Cortex_BA9,Brain_Hippocampus,Brain_Hypothalamus,Brain_Nucleus_accumbens_basal_ganglia,Brain_Putamen_basal_ganglia,Brain_Spinal_cord_cervical_c-1…
C4B	ENSG00000224389	6	19	Adipose_Subcutaneous,Adipose_Visceral_Omentum,Artery_Aorta,Brain_Cerebellar_Hemisphere,Brain_Cerebellum,Brain_Cortex,Brain_Hypothalamus,Brain_Spinal_cord_cervical_c-1,Cells_Cultured_fibroblasts,Cells_EBV-transformed_lymphocytes,Esophagus_Mucosa,Minor_Salivary_Gland,Muscle_Skeletal,Skin_Not_Sun_Exposed_Suprapubic,Skin_Sun_Exposed_Lower_leg,Spleen,Testis,Thyroid,Whole_Blood
C6orf48	ENSG00000204387	6	18	Adipose_Subcutaneous,Adipose_Visceral_Omentum,Adrenal_Gland,Artery_Aorta,Artery_Tibial,Breast_Mammary_Tissue,Colon_Transverse,Esophagus_Gastroesophageal_Junction,Esophagus_Mucosa,Esophagus_Muscularis,Lung,Nerve_Tibial,Ovary,Skin_Sun_Exposed_Lower_leg,Spleen,Stomach,Thyroid,Uterus
CLIC1	ENSG00000213719	6	6	Adipose_Visceral_Omentum,Esophagus_Mucosa,Lung,Nerve_Tibial,Ovary,Testis
CSNK2B	ENSG00000204435	6	11	Adipose_Visceral_Omentum,Brain_Putamen_basal_ganglia,Colon_Sigmoid,Esophagus_Mucosa,Esophagus_Muscularis,Heart_Atrial_Appendage,Heart_Left_Ventricle,Lung,Muscle_Skeletal,Prostate,Thyroid
CYP21A2	ENSG00000231852	6	39	Adipose_Subcutaneous,Adipose_Visceral_Omentum,Artery_Aorta,Artery_Coronary,Artery_Tibial,Brain_Amygdala,Brain_Anterior_cingulate_cortex_BA24,Brain_Caudate_basal_ganglia,Brain_Cerebellar_Hemisphere,Brain_Cerebellum,Brain_Cortex,Brain_Frontal_Cortex_BA9,Brain_Hippocampus,Brain_Hypothalamus,Brain_Nucleus_accumbens_basal_ganglia,Brain_Putamen_basal_ganglia,Breast_Mammary_Tissue,Cells_Cultured_fibrobl…
DDAH2	ENSG00000213722	6	6	Adipose_Visceral_Omentum,Brain_Hypothalamus,Cells_Cultured_fibroblasts,Pituitary,Spleen,Whole_Blood
DDR1	ENSG00000204580	6	3	Artery_Aorta,Prostate,Thyroid
DDX39B	ENSG00000198563	6	8	Adipose_Subcutaneous,Artery_Tibial,Brain_Anterior_cingulate_cortex_BA24,Heart_Left_Ventricle,Lung,Skin_Not_Sun_Exposed_Suprapubic,Skin_Sun_Exposed_Lower_leg,Whole_Blood
EFEMP1	ENSG00000115380	2	1	Adipose_Subcutaneous
EHMT2	ENSG00000204371	6	6	Adipose_Subcutaneous,Nerve_Tibial,Skin_Not_Sun_Exposed_Suprapubic,Skin_Sun_Exposed_Lower_leg,Testis,Thyroid
FANCF	ENSG00000183161	11	10	Adrenal_Gland,Artery_Tibial,Breast_Mammary_Tissue,Colon_Transverse,Esophagus_Gastroesophageal_Junction,Esophagus_Muscularis,Lung,Prostate,Stomach,Uterus
FLOT1	ENSG00000137312	6	19	Adipose_Subcutaneous,Adipose_Visceral_Omentum,Artery_Aorta,Brain_Caudate_basal_ganglia,Brain_Cerebellar_Hemisphere,Brain_Cerebellum,Breast_Mammary_Tissue,Colon_Transverse,Esophagus_Gastroesophageal_Junction,Esophagus_Muscularis,Lung,Pancreas,Pituitary,Prostate,Small_Intestine_Terminal_Ileum,Spleen,Stomach,Thyroid,Whole_Blood
GLYCTK	ENSG00000168237	3	13	Adrenal_Gland,Artery_Tibial,Brain_Cerebellum,Brain_Hippocampus,Esophagus_Gastroesophageal_Junction,Esophagus_Mucosa,Esophagus_Muscularis,Lung,Pituitary,Skin_Not_Sun_Exposed_Suprapubic,Skin_Sun_Exposed_Lower_leg,Thyroid,Whole_Blood
GPANK1	ENSG00000204438	6	11	Adipose_Subcutaneous,Adipose_Visceral_Omentum,Artery_Tibial,Brain_Hippocampus,Colon_Sigmoid,Heart_Atrial_Appendage,Heart_Left_Ventricle,Lung,Muscle_Skeletal,Nerve_Tibial,Thyroid
GTF2H4	ENSG00000213780	6	2	Brain_Amygdala,Skin_Sun_Exposed_Lower_leg
HCG27	ENSG00000206344	6	26	Adipose_Subcutaneous,Adrenal_Gland,Artery_Aorta,Artery_Tibial,Brain_Anterior_cingulate_cortex_BA24,Brain_Hippocampus,Brain_Substantia_nigra,Cells_Cultured_fibroblasts,Cells_EBV-transformed_lymphocytes,Esophagus_Mucosa,Esophagus_Muscularis,Heart_Atrial_Appendage,Heart_Left_Ventricle,Liver,Lung,Minor_Salivary_Gland,Muscle_Skeletal,Nerve_Tibial,Ovary,Pancreas,Pituitary,Prostate,Skin_Not_Sun_Exposed_…
HCP5	ENSG00000206337	6	10	Adipose_Subcutaneous,Artery_Aorta,Artery_Tibial,Cells_Cultured_fibroblasts,Esophagus_Muscularis,Lung,Nerve_Tibial,Skin_Sun_Exposed_Lower_leg,Testis,Thyroid
HLA-DMA	ENSG00000204257	6	22	Artery_Tibial,Brain_Cerebellar_Hemisphere,Brain_Cerebellum,Brain_Cortex,Brain_Hippocampus,Brain_Nucleus_accumbens_basal_ganglia,Cells_Cultured_fibroblasts,Colon_Transverse,Esophagus_Mucosa,Esophagus_Muscularis,Heart_Atrial_Appendage,Heart_Left_Ventricle,Liver,Muscle_Skeletal,Ovary,Pancreas,Pituitary,Skin_Not_Sun_Exposed_Suprapubic,Skin_Sun_Exposed_Lower_leg,Stomach,Testis,Thyroid
HLA-DMB	ENSG00000242574	6	2	Cells_Cultured_fibroblasts,Thyroid
HLA-DOB	ENSG00000241106	6	25	Adipose_Subcutaneous,Adipose_Visceral_Omentum,Adrenal_Gland,Artery_Aorta,Artery_Tibial,Brain_Amygdala,Brain_Anterior_cingulate_cortex_BA24,Brain_Caudate_basal_ganglia,Brain_Cerebellar_Hemisphere,Brain_Cerebellum,Brain_Cortex,Brain_Frontal_Cortex_BA9,Brain_Nucleus_accumbens_basal_ganglia,Brain_Putamen_basal_ganglia,Brain_Spinal_cord_cervical_c-1,Cells_Cultured_fibroblasts,Colon_Sigmoid,Esophagus_G…
HLA-DPA1	ENSG00000231389	6	3	Artery_Aorta,Brain_Frontal_Cortex_BA9,Thyroid
HLA-DQA1	ENSG00000196735	6	39	Adipose_Subcutaneous,Adipose_Visceral_Omentum,Artery_Aorta,Artery_Coronary,Artery_Tibial,Brain_Amygdala,Brain_Anterior_cingulate_cortex_BA24,Brain_Caudate_basal_ganglia,Brain_Cortex,Brain_Frontal_Cortex_BA9,Brain_Hippocampus,Brain_Nucleus_accumbens_basal_ganglia,Brain_Putamen_basal_ganglia,Brain_Spinal_cord_cervical_c-1,Breast_Mammary_Tissue,Cells_EBV-transformed_lymphocytes,Colon_Sigmoid,Colon_T…
HLA-DQB1	ENSG00000179344	6	48	Adipose_Subcutaneous,Adipose_Visceral_Omentum,Adrenal_Gland,Artery_Aorta,Artery_Coronary,Artery_Tibial,Brain_Amygdala,Brain_Anterior_cingulate_cortex_BA24,Brain_Caudate_basal_ganglia,Brain_Cerebellar_Hemisphere,Brain_Cerebellum,Brain_Cortex,Brain_Frontal_Cortex_BA9,Brain_Hippocampus,Brain_Hypothalamus,Brain_Nucleus_accumbens_basal_ganglia,Brain_Putamen_basal_ganglia,Brain_Spinal_cord_cervical_c-1…
HLA-DRA	ENSG00000204287	6	6	Adipose_Subcutaneous,Brain_Frontal_Cortex_BA9,Esophagus_Gastroesophageal_Junction,Esophagus_Muscularis,Muscle_Skeletal,Thyroid
HLA-DRB1	ENSG00000196126	6	42	Adipose_Subcutaneous,Adipose_Visceral_Omentum,Artery_Aorta,Artery_Coronary,Artery_Tibial,Brain_Amygdala,Brain_Anterior_cingulate_cortex_BA24,Brain_Caudate_basal_ganglia,Brain_Cerebellar_Hemisphere,Brain_Cerebellum,Brain_Cortex,Brain_Frontal_Cortex_BA9,Brain_Hippocampus,Brain_Hypothalamus,Brain_Nucleus_accumbens_basal_ganglia,Brain_Putamen_basal_ganglia,Brain_Spinal_cord_cervical_c-1,Brain_Substan…
HLA-DRB5	ENSG00000198502	6	42	Adipose_Subcutaneous,Adipose_Visceral_Omentum,Adrenal_Gland,Artery_Aorta,Artery_Coronary,Artery_Tibial,Brain_Amygdala,Brain_Anterior_cingulate_cortex_BA24,Brain_Caudate_basal_ganglia,Brain_Cerebellum,Brain_Cortex,Brain_Frontal_Cortex_BA9,Brain_Hippocampus,Brain_Hypothalamus,Brain_Nucleus_accumbens_basal_ganglia,Brain_Putamen_basal_ganglia,Brain_Spinal_cord_cervical_c-1,Brain_Substantia_nigra,Brea…
HSD17B1	ENSG00000108786	17	1	Breast_Mammary_Tissue
HSD17B8	ENSG00000204228	6	14	Adipose_Subcutaneous,Adrenal_Gland,Artery_Aorta,Artery_Coronary,Artery_Tibial,Cells_Cultured_fibroblasts,Colon_Sigmoid,Colon_Transverse,Esophagus_Gastroesophageal_Junction,Esophagus_Mucosa,Muscle_Skeletal,Pituitary,Skin_Not_Sun_Exposed_Suprapubic,Skin_Sun_Exposed_Lower_leg
HSPA1L	ENSG00000204390	6	2	Brain_Cerebellum,Brain_Nucleus_accumbens_basal_ganglia
IER3	ENSG00000137331	6	2	Spleen,Whole_Blood
LIF	ENSG00000128342	22	2	Artery_Tibial,Muscle_Skeletal
LST1	ENSG00000204482	6	9	Adipose_Visceral_Omentum,Adrenal_Gland,Artery_Tibial,Breast_Mammary_Tissue,Colon_Transverse,Esophagus_Muscularis,Muscle_Skeletal,Nerve_Tibial,Spleen
LTA	ENSG00000226979	6	2	Artery_Coronary,Brain_Cortex
LY6G6C	ENSG00000204421	6	3	Colon_Transverse,Heart_Atrial_Appendage,Stomach
MAGI3	ENSG00000081026	1	4	Brain_Cerebellar_Hemisphere,Brain_Cerebellum,Esophagus_Muscularis,Spleen
MICA	ENSG00000204520	6	12	Artery_Coronary,Brain_Anterior_cingulate_cortex_BA24,Brain_Caudate_basal_ganglia,Brain_Cortex,Brain_Frontal_Cortex_BA9,Brain_Putamen_basal_ganglia,Brain_Substantia_nigra,Cells_Cultured_fibroblasts,Cells_EBV-transformed_lymphocytes,Heart_Atrial_Appendage,Pancreas,Stomach
MICB	ENSG00000204516	6	43	Adipose_Subcutaneous,Adipose_Visceral_Omentum,Adrenal_Gland,Artery_Aorta,Artery_Coronary,Artery_Tibial,Brain_Amygdala,Brain_Anterior_cingulate_cortex_BA24,Brain_Caudate_basal_ganglia,Brain_Cerebellar_Hemisphere,Brain_Cerebellum,Brain_Cortex,Brain_Frontal_Cortex_BA9,Brain_Hippocampus,Brain_Hypothalamus,Brain_Putamen_basal_ganglia,Brain_Substantia_nigra,Breast_Mammary_Tissue,Cells_Cultured_fibrobla…
MSH5	ENSG00000204410	6	10	Adipose_Subcutaneous,Artery_Aorta,Artery_Tibial,Brain_Frontal_Cortex_BA9,Brain_Putamen_basal_ganglia,Liver,Pancreas,Prostate,Testis,Thyroid
NELFE	ENSG00000204356	6	20	Adipose_Subcutaneous,Artery_Aorta,Artery_Tibial,Brain_Anterior_cingulate_cortex_BA24,Brain_Hippocampus,Brain_Hypothalamus,Breast_Mammary_Tissue,Cells_Cultured_fibroblasts,Colon_Sigmoid,Esophagus_Gastroesophageal_Junction,Esophagus_Muscularis,Heart_Left_Ventricle,Lung,Muscle_Skeletal,Nerve_Tibial,Pancreas,Skin_Not_Sun_Exposed_Suprapubic,Skin_Sun_Exposed_Lower_leg,Thyroid,Whole_Blood
NEU1	ENSG00000204386	6	1	Whole_Blood
NFKBIL1	ENSG00000204498	6	2	Adipose_Subcutaneous,Cells_Cultured_fibroblasts
NOTCH4	ENSG00000204301	6	28	Adipose_Subcutaneous,Adipose_Visceral_Omentum,Artery_Aorta,Artery_Tibial,Brain_Cerebellum,Brain_Frontal_Cortex_BA9,Brain_Hippocampus,Brain_Nucleus_accumbens_basal_ganglia,Brain_Putamen_basal_ganglia,Breast_Mammary_Tissue,Cells_EBV-transformed_lymphocytes,Colon_Sigmoid,Colon_Transverse,Esophagus_Gastroesophageal_Junction,Esophagus_Mucosa,Esophagus_Muscularis,Heart_Atrial_Appendage,Heart_Left_Ventr…
PBX2	ENSG00000204304	6	4	Cells_Cultured_fibroblasts,Esophagus_Gastroesophageal_Junction,Nerve_Tibial,Skin_Sun_Exposed_Lower_leg
PPP1R18	ENSG00000146112	6	8	Adrenal_Gland,Artery_Aorta,Artery_Tibial,Cells_Cultured_fibroblasts,Esophagus_Muscularis,Nerve_Tibial,Prostate,Thyroid
PRRC2A	ENSG00000204469	6	4	Lung,Muscle_Skeletal,Thyroid,Whole_Blood
PRRT1	ENSG00000204314	6	12	Adipose_Subcutaneous,Adipose_Visceral_Omentum,Adrenal_Gland,Breast_Mammary_Tissue,Colon_Transverse,Esophagus_Mucosa,Nerve_Tibial,Pancreas,Prostate,Skin_Not_Sun_Exposed_Suprapubic,Skin_Sun_Exposed_Lower_leg,Small_Intestine_Terminal_Ileum
PSMB8	ENSG00000204264	6	1	Whole_Blood
PSMB8-AS1	ENSG00000204261	6	2	Skin_Sun_Exposed_Lower_leg,Testis
PSMD2	ENSG00000175166	3	4	Pancreas,Pituitary,Testis,Thyroid
RING1	ENSG00000204227	6	1	Cells_Cultured_fibroblasts
RNF5	ENSG00000204308	6	20	Adipose_Subcutaneous,Artery_Tibial,Brain_Cerebellar_Hemisphere,Brain_Cerebellum,Brain_Cortex,Brain_Frontal_Cortex_BA9,Cells_EBV-transformed_lymphocytes,Colon_Sigmoid,Colon_Transverse,Esophagus_Muscularis,Liver,Lung,Pancreas,Prostate,Skin_Not_Sun_Exposed_Suprapubic,Skin_Sun_Exposed_Lower_leg,Spleen,Stomach,Testis,Thyroid
SAPCD1	ENSG00000228727	6	1	Nerve_Tibial
SKIV2L	ENSG00000204351	6	43	Adipose_Subcutaneous,Adipose_Visceral_Omentum,Artery_Aorta,Artery_Coronary,Artery_Tibial,Brain_Amygdala,Brain_Anterior_cingulate_cortex_BA24,Brain_Caudate_basal_ganglia,Brain_Cerebellar_Hemisphere,Brain_Cerebellum,Brain_Cortex,Brain_Frontal_Cortex_BA9,Brain_Hippocampus,Brain_Hypothalamus,Brain_Nucleus_accumbens_basal_ganglia,Brain_Putamen_basal_ganglia,Brain_Substantia_nigra,Breast_Mammary_Tissue…
TAP1	ENSG00000168394	6	15	Adipose_Subcutaneous,Adrenal_Gland,Artery_Aorta,Artery_Tibial,Brain_Cerebellar_Hemisphere,Brain_Cerebellum,Cells_Cultured_fibroblasts,Colon_Sigmoid,Colon_Transverse,Esophagus_Gastroesophageal_Junction,Esophagus_Muscularis,Muscle_Skeletal,Nerve_Tibial,Skin_Sun_Exposed_Lower_leg,Testis
TCF19	ENSG00000137310	6	11	Brain_Anterior_cingulate_cortex_BA24,Brain_Cerebellar_Hemisphere,Brain_Cerebellum,Brain_Hypothalamus,Cells_Cultured_fibroblasts,Cells_EBV-transformed_lymphocytes,Esophagus_Mucosa,Pituitary,Skin_Not_Sun_Exposed_Suprapubic,Skin_Sun_Exposed_Lower_leg,Stomach
TPST1	ENSG00000169902	7	4	Adipose_Subcutaneous,Lung,Nerve_Tibial,Thyroid
TRAF3	ENSG00000131323	14	7	Brain_Anterior_cingulate_cortex_BA24,Brain_Cortex,Brain_Hypothalamus,Brain_Spinal_cord_cervical_c-1,Breast_Mammary_Tissue,Muscle_Skeletal,Spleen
UQCC2	ENSG00000137288	6	14	Adipose_Subcutaneous,Cells_Cultured_fibroblasts,Cells_EBV-transformed_lymphocytes,Colon_Sigmoid,Colon_Transverse,Esophagus_Mucosa,Heart_Atrial_Appendage,Heart_Left_Ventricle,Lung,Minor_Salivary_Gland,Nerve_Tibial,Spleen,Stomach,Thyroid
VWA7	ENSG00000204396	6	3	Heart_Atrial_Appendage,Heart_Left_Ventricle,Muscle_Skeletal
ZBTB12	ENSG00000204366	6	2	Esophagus_Gastroesophageal_Junction,Esophagus_Muscularis
a The number of tissues with FDR corrected PFUSION < 0.05.
