# Supplementary material for: A Cross-Tissue Transcriptome-Wide Association Study Identifies Novel Susceptibility Genes for Glomerular Diseases
Source: Biomedicines. 2026 May 8;14(5):1072. doi: 10.3390/biomedicines14051072 (PMC13203945; doi:10.3390/biomedicines14051072)
Supplement: Supplementary file 1 [file biomedicines-14-01072-s001.zip › Supplementary Files/Supplementary Table S8.xlsx]

## Sheet: Sheet1
Supplementary Table S8. FOCUS fine-mapping results of gene-trait associations
block	ens_gene_id	mol_name	tissue	type	chrom	tx_start	tx_stop	block_genes	cv.R2_pop1	cv.R2.pval_pop1	ldregion_pop1	twas_z_pop1	pips_pop1	in_cred_set_pop1
6:32682664-6:33236497	ENSG00000204287	HLA-DRA	GTExv8.ALL.Adipose_Subcutaneous	protein_coding	6	32439841	32439842	35	0.119658	5.40777e-18	6:32682664-6:33236497	-10.6	1	1
6:33236497-6:35455756	ENSG00000137288	UQCC2	GTExv8.ALL.Adipose_Subcutaneous	protein_coding	6	33711726	33711727	77	0.0597658	1.41413e-09	6:33236497-6:35454791	-4.03	0.845	1
6:32682664-6:33236497	ENSG00000228962.1	ENSG00000228962.1	GTExv8.ALL.Adipose_Subcutaneous		6	32390509	32390510	35	0.0744444	1.34217e-11	6:32682664-6:33236497	-2.14	0.817	1
6:30798168-6:31571218	ENSG00000206344	HCG27	GTExv8.ALL.Adipose_Subcutaneous	lncRNA	6	31198137	31198138	61	0.364447	3.41368e-59	6:30798168-6:31570931	3.55	0.868	1
6:30798168-6:31571218	ENSG00000204498	NFKBIL1	GTExv8.ALL.Adipose_Subcutaneous	protein_coding	6	31546869	31546870	61	0.0413653	4.57015e-07	6:30798168-6:31570931	9.34	0.991	1
6:30798168-6:31571218	ENSG00000204387	SNHG32	GTExv8.ALL.Adrenal_Gland	lncRNA	6	31834607	31834608	61	0.0900281	1.85286e-06	6:30798168-6:31570931	-7.2	1	1
6:32682664-6:33236497	ENSG00000168394	TAP1	GTExv8.ALL.Adrenal_Gland	protein_coding	6	32853977	32853978	35	0.0269175	0.00695224	6:32682664-6:33236497	-6.37	0.997	1
6:31571218-6:32682664	ENSG00000248290	TNXA	GTExv8.ALL.Adrenal_Gland	unprocessed_pseudogene	6	32012471	32012472	92	0.550866	3.01726e-42	6:31571337-6:32682664	-3.36	0.982	1
6:31571218-6:32682664	ENSG00000204351	SKIC2	GTExv8.ALL.Adrenal_Gland	protein_coding	6	31959110	31959111	92	0.0725822	1.82432e-05	6:31571337-6:32682664	-1.98	0.997	1
6:33236497-6:35455756	ENSG00000197251	LINC00336	GTExv8.ALL.Adrenal_Gland	lncRNA	6	33593337	33593338	77	0.196814	7.10011e-13	6:33236497-6:35454791	3.72	0.825	1
6:28917608-6:29737971	ENSG00000281831	HCP5B	GTExv8.ALL.Adrenal_Gland	lncRNA	6	29873782	29873783	58	0.41229	1.07098e-28	6:28917832-6:29737971	4.25	0.9	1
6:32682664-6:33236497	ENSG00000204228	HSD17B8	GTExv8.ALL.Adrenal_Gland	protein_coding	6	33204641	33204642	35	0.0987771	5.82642e-07	6:32682664-6:33236497	4.68	0.999	1
6:30798168-6:31571218	ENSG00000204516	MICB	GTExv8.ALL.Adrenal_Gland	protein_coding	6	31494880	31494881	61	0.23444	2.56298e-15	6:30798168-6:31570931	8.16	1	1
6:32682664-6:33236497	ENSG00000229391	HLA-DRB6	GTExv8.ALL.Adrenal_Gland	transcribed_unprocessed_pseudogene	6	32560021	32560022	35	0.402417	7.4223e-28	6:32682664-6:33236497	8.53	0.999	1
6:31571218-6:32682664	ENSG00000229391	HLA-DRB6	GTExv8.ALL.Adrenal_Gland	transcribed_unprocessed_pseudogene	6	32560021	32560022	92	0.402417	7.4223e-28	6:31571337-6:32682664	13.5	1	1
6:31571218-6:32682664	ENSG00000248290	TNXA	GTExv8.ALL.Artery_Coronary	unprocessed_pseudogene	6	32012471	32012472	92	0.133127	2.4902e-08	6:31571337-6:32682664	-7.1	0.966	1
6:32682664-6:33236497	ENSG00000232629	HLA-DQB2	GTExv8.ALL.Artery_Coronary	protein_coding	6	32763533	32763534	35	0.570653	8.00715e-41	6:32682664-6:33236497	-6.58	1	1
6:30798168-6:31571218	ENSG00000272501	ENSG00000272501.1	GTExv8.ALL.Artery_Coronary	lncRNA	6	31198036	31198037	61	0.23316	4.62909e-14	6:30798168-6:31570931	-5.5	0.874	1
6:30798168-6:31571218	ENSG00000204351	SKIC2	GTExv8.ALL.Artery_Coronary	protein_coding	6	31959110	31959111	61	0.286331	2.14157e-17	6:30798168-6:31570931	-4.66	0.847	1
6:32682664-6:33236497	ENSG00000237541	HLA-DQA2	GTExv8.ALL.Artery_Coronary	protein_coding	6	32741341	32741342	35	0.642271	3.28908e-49	6:32682664-6:33236497	-4.56	0.996	1
6:28917608-6:29737971	ENSG00000281831	HCP5B	GTExv8.ALL.Artery_Coronary	lncRNA	6	29873782	29873783	58	0.251102	3.67698e-15	6:28917832-6:29737971	4.02	0.863	1
6:30798168-6:31571218	ENSG00000204516	MICB	GTExv8.ALL.Artery_Coronary	protein_coding	6	31494880	31494881	61	0.327422	3.85312e-20	6:30798168-6:31570931	5.9	1	1
6:32682664-6:33236497	ENSG00000229391	HLA-DRB6	GTExv8.ALL.Artery_Coronary	transcribed_unprocessed_pseudogene	6	32560021	32560022	35	0.613915	1.05144e-45	6:32682664-6:33236497	6.27	1	1
6:31571218-6:32682664	ENSG00000237541	HLA-DQA2	GTExv8.ALL.Artery_Coronary	protein_coding	6	32741341	32741342	92	0.642271	3.28908e-49	6:31571337-6:32682664	13.2	0.998	1
6:31571218-6:32682664	ENSG00000244731	C4A	GTExv8.ALL.Brain_Amygdala	protein_coding	6	31982023	31982024	92	0.173121	5.61181e-07	6:31571337-6:32682664	-8.16	0.901	1
6:30798168-6:31571218	ENSG00000204351	SKIC2	GTExv8.ALL.Brain_Amygdala	protein_coding	6	31959110	31959111	61	0.0870661	0.000403529	6:30798168-6:31570931	-2.32	0.941	1
6:32682664-6:33236497	ENSG00000229391	HLA-DRB6	GTExv8.ALL.Brain_Amygdala	transcribed_unprocessed_pseudogene	6	32560021	32560022	35	0.567659	4.23658e-25	6:32682664-6:33236497	1.35	0.999	1
6:30798168-6:31571218	ENSG00000204531	POU5F1	GTExv8.ALL.Brain_Amygdala	protein_coding	6	31180730	31180731	61	0.0932426	0.000255055	6:30798168-6:31570931	3.32	0.905	1
6:32682664-6:33236497	ENSG00000241106	HLA-DOB	GTExv8.ALL.Brain_Amygdala	protein_coding	6	32817047	32817048	35	0.445876	3.32044e-18	6:32682664-6:33236497	5.54	1	1
6:31571218-6:32682664	ENSG00000204463	BAG6	GTExv8.ALL.Brain_Amygdala	protein_coding	6	31652704	31652705	92	0.138302	8.49571e-06	6:31571337-6:32682664	5.83	0.913	1
6:30798168-6:31571218	ENSG00000204516	MICB	GTExv8.ALL.Brain_Amygdala	protein_coding	6	31494880	31494881	61	0.120801	3.22713e-05	6:30798168-6:31570931	9.25	0.981	1
6:31571218-6:32682664	ENSG00000237541	HLA-DQA2	GTExv8.ALL.Brain_Amygdala	protein_coding	6	32741341	32741342	92	0.51855	4.10125e-22	6:31571337-6:32682664	11.9	0.904	1
6:31571218-6:32682664	ENSG00000248290	TNXA	GTExv8.ALL.Brain_Caudate_basal_ganglia	unprocessed_pseudogene	6	32012471	32012472	92	0.0255641	0.0146834	6:31571337-6:32682664	-9.42	0.998	1
6:31571218-6:32682664	ENSG00000204351	SKIC2	GTExv8.ALL.Brain_Caudate_basal_ganglia	protein_coding	6	31959110	31959111	92	0.399424	3.01995e-23	6:31571337-6:32682664	-4.1	0.846	1
6:28017819-6:28917608	ENSG00000219891	ZSCAN12P1	GTExv8.ALL.Brain_Caudate_basal_ganglia	transcribed_unprocessed_pseudogene	6	28091153	28091154	46	0.00378639	0.189527	6:28018353-6:28917091	-4.01	0.9	1
6:31571218-6:32682664	ENSG00000237541	HLA-DQA2	GTExv8.ALL.Brain_Caudate_basal_ganglia	protein_coding	6	32741341	32741342	92	0.485432	9.8865e-30	6:31571337-6:32682664	13.6	0.985	1
6:31571218-6:32682664	ENSG00000204252	HLA-DOA	GTExv8.ALL.Brain_Cerebellum	protein_coding	6	33009611	33009612	92	0.496954	6.19364e-33	6:31571337-6:32682664	-7.1	0.997	1
6:32682664-6:33236497	ENSG00000223865	HLA-DPB1	GTExv8.ALL.Brain_Cerebellum	protein_coding	6	33075925	33075926	35	0.0126224	0.0571462	6:32682664-6:33236497	-5.51	1	1
6:30798168-6:31571218	ENSG00000234745	HLA-B	GTExv8.ALL.Brain_Cerebellum	protein_coding	6	31356441	31356442	61	0.186442	4.01602e-11	6:30798168-6:31570931	4.77	0.996	1
6:32682664-6:33236497	ENSG00000229391	HLA-DRB6	GTExv8.ALL.Brain_Cerebellum	transcribed_unprocessed_pseudogene	6	32560021	32560022	35	0.506487	8.47117e-34	6:32682664-6:33236497	5.61	1	1
6:32682664-6:33236497	ENSG00000204267	TAP2	GTExv8.ALL.Brain_Cerebellum	protein_coding	6	32838779	32838780	35	0.32993	5.81922e-20	6:32682664-6:33236497	8.76	1	1
6:30798168-6:31571218	ENSG00000204516	MICB	GTExv8.ALL.Brain_Cerebellum	protein_coding	6	31494880	31494881	61	0.72721	1.59596e-60	6:30798168-6:31570931	8.99	1	1
6:31571218-6:32682664	ENSG00000237541	HLA-DQA2	GTExv8.ALL.Brain_Cerebellum	protein_coding	6	32741341	32741342	92	0.423833	8.43023e-27	6:31571337-6:32682664	13	0.998	1
6:31571218-6:32682664	ENSG00000223534	HLA-DQB1-AS1	GTExv8.ALL.Brain_Frontal_Cortex_BA9	lncRNA	6	32660354	32660355	92	0.202461	2.51326e-10	6:31571337-6:32682664	-13.7	0.999	1
6:32682664-6:33236497	ENSG00000223534	HLA-DQB1-AS1	GTExv8.ALL.Brain_Frontal_Cortex_BA9	lncRNA	6	32660354	32660355	35	0.202461	2.51326e-10	6:32682664-6:33236497	-11.8	1	1
6:30798168-6:31571218	ENSG00000228022	HCG20	GTExv8.ALL.Brain_Frontal_Cortex_BA9	lncRNA	6	30766824	30766825	61	0.0297491	0.0127468	6:30798168-6:31570931	-6.12	0.978	1
6:30798168-6:31571218	ENSG00000231852	CYP21A2	GTExv8.ALL.Brain_Frontal_Cortex_BA9	protein_coding	6	32038264	32038265	61	0.0967164	1.66265e-05	6:30798168-6:31570931	-2.9	0.822	1
6:31571218-6:32682664	ENSG00000204256	BRD2	GTExv8.ALL.Brain_Frontal_Cortex_BA9	protein_coding	6	32968659	32968660	92	0.1695	9.05636e-09	6:31571337-6:32682664	0.94	0.999	1
6:30798168-6:31571218	ENSG00000204348	DXO	GTExv8.ALL.Brain_Frontal_Cortex_BA9	protein_coding	6	31972291	31972292	61	0.0835649	6.17664e-05	6:30798168-6:31570931	7.53	0.842	1
6:31571218-6:32682664	ENSG00000237541	HLA-DQA2	GTExv8.ALL.Brain_Frontal_Cortex_BA9	protein_coding	6	32741341	32741342	92	0.510264	7.76303e-29	6:31571337-6:32682664	13.2	1	1
6:30798168-6:31571218	ENSG00000137310	TCF19	GTExv8.ALL.Brain_Hypothalamus	protein_coding	6	31158541	31158542	61	0.273653	1.51306e-13	6:30798168-6:31570931	-5.1	0.867	1
6:31571218-6:32682664	ENSG00000204351	SKIC2	GTExv8.ALL.Brain_Hypothalamus	protein_coding	6	31959110	31959111	92	0.287629	2.88991e-14	6:31571337-6:32682664	-5.09	0.827	1
6:31571218-6:32682664	ENSG00000248290	TNXA	GTExv8.ALL.Brain_Hypothalamus	unprocessed_pseudogene	6	32012471	32012472	92	0.161691	3.27517e-08	6:31571337-6:32682664	-3.66	0.829	1
6:32682664-6:33236497	ENSG00000204267	TAP2	GTExv8.ALL.Brain_Hypothalamus	protein_coding	6	32838779	32838780	35	0.255032	1.31124e-12	6:32682664-6:33236497	2.13	0.891	1
6:32682664-6:33236497	ENSG00000241106	HLA-DOB	GTExv8.ALL.Brain_Hypothalamus	protein_coding	6	32817047	32817048	35	0.515011	2.06134e-28	6:32682664-6:33236497	3.37	0.93	1
6:30798168-6:31571218	ENSG00000250535	STK19B	GTExv8.ALL.Brain_Hypothalamus	unprocessed_pseudogene	6	32013269	32013270	61	0.214525	1.21388e-10	6:30798168-6:31570931	5.33	0.991	1
6:30798168-6:31571218	ENSG00000204516	MICB	GTExv8.ALL.Brain_Hypothalamus	protein_coding	6	31494880	31494881	61	0.148314	1.28722e-07	6:30798168-6:31570931	8.18	1	1
6:31571218-6:32682664	ENSG00000244731	C4A	GTExv8.ALL.Brain_Putamen_basal_ganglia	protein_coding	6	31982023	31982024	92	0.160291	3.78274e-08	6:31571337-6:32682664	-9.59	1	1
6:31571218-6:32682664	ENSG00000204351	SKIC2	GTExv8.ALL.Brain_Putamen_basal_ganglia	protein_coding	6	31959110	31959111	92	0.342882	3.01636e-17	6:31571337-6:32682664	-5.36	0.996	1
6:32682664-6:33236497	ENSG00000196126	HLA-DRB1	GTExv8.ALL.Brain_Putamen_basal_ganglia	protein_coding	6	32589847	32589848	35	0.34112	3.78622e-17	6:32682664-6:33236497	-4.1	0.991	1
6:33236497-6:35455756	ENSG00000197251	LINC00336	GTExv8.ALL.Brain_Putamen_basal_ganglia	lncRNA	6	33593337	33593338	77	0.155155	6.407e-08	6:33236497-6:35454791	4.45	0.97	1
6:32682664-6:33236497	ENSG00000198502	HLA-DRB5	GTExv8.ALL.Brain_Putamen_basal_ganglia	protein_coding	6	32530286	32530287	35	0.564772	2.21544e-32	6:32682664-6:33236497	7.07	1	1
6:30798168-6:31571218	ENSG00000231852	CYP21A2	GTExv8.ALL.Brain_Putamen_basal_ganglia	protein_coding	6	32038264	32038265	61	0.142855	2.23874e-07	6:30798168-6:31570931	7.27	1	1
6:32682664-6:33236497	ENSG00000241106	HLA-DOB	GTExv8.ALL.Brain_Putamen_basal_ganglia	protein_coding	6	32817047	32817048	35	0.4114	2.65785e-21	6:32682664-6:33236497	7.34	0.99	1
6:30798168-6:31571218	ENSG00000204516	MICB	GTExv8.ALL.Brain_Putamen_basal_ganglia	protein_coding	6	31494880	31494881	61	0.140968	2.70921e-07	6:30798168-6:31570931	8.3	1	1
6:31571218-6:32682664	ENSG00000237541	HLA-DQA2	GTExv8.ALL.Brain_Putamen_basal_ganglia	protein_coding	6	32741341	32741342	92	0.461447	1.44172e-24	6:31571337-6:32682664	13.2	1	1
6:31571218-6:32682664	ENSG00000244731	C4A	GTExv8.ALL.Brain_Substantia_nigra	protein_coding	6	31982023	31982024	92	0.0495606	0.00986575	6:31571337-6:32682664	-7.45	0.999	1
6:31571218-6:32682664	ENSG00000204351	SKIC2	GTExv8.ALL.Brain_Substantia_nigra	protein_coding	6	31959110	31959111	92	0.0645118	0.00369687	6:31571337-6:32682664	-5.2	0.999	1
6:30798168-6:31571218	ENSG00000272221	ENSG00000272221.1	GTExv8.ALL.Brain_Substantia_nigra	lncRNA	6	31395494	31395495	61	0.172712	2.5431e-06	6:30798168-6:31570931	-3.92	0.965	1
6:32682664-6:33236497	ENSG00000229391	HLA-DRB6	GTExv8.ALL.Brain_Substantia_nigra	transcribed_unprocessed_pseudogene	6	32560021	32560022	35	0.585605	2.22638e-23	6:32682664-6:33236497	-3.59	0.814	1
6:32682664-6:33236497	ENSG00000179344	HLA-DQB1	GTExv8.ALL.Brain_Substantia_nigra	protein_coding	6	32668382	32668383	35	0.481684	6.76238e-18	6:32682664-6:33236497	-2.24	0.991	1
6:30798168-6:31571218	ENSG00000204520	MICA	GTExv8.ALL.Brain_Substantia_nigra	protein_coding	6	31399783	31399784	61	0.0410824	0.01727	6:30798168-6:31570931	3.5	0.992	1
6:28917608-6:29737971	ENSG00000281831	HCP5B	GTExv8.ALL.Brain_Substantia_nigra	lncRNA	6	29873782	29873783	58	0.114413	0.000137236	6:28917832-6:29737971	4.05	0.879	1
6:30798168-6:31571218	ENSG00000204516	MICB	GTExv8.ALL.Brain_Substantia_nigra	protein_coding	6	31494880	31494881	61	0.0637416	0.00388832	6:30798168-6:31570931	8.1	1	1
6:31571218-6:32682664	ENSG00000237541	HLA-DQA2	GTExv8.ALL.Brain_Substantia_nigra	protein_coding	6	32741341	32741342	92	0.514285	1.72454e-19	6:31571337-6:32682664	13.3	0.978	1
6:32682664-6:33236497	ENSG00000168394	TAP1	GTExv8.ALL.Cells_Cultured_fibroblasts	protein_coding	6	32853977	32853978	35	0.151063	4.37868e-19	6:32682664-6:33236497	-8.92	1	1
6:33236497-6:35455756	ENSG00000137288	UQCC2	GTExv8.ALL.Cells_Cultured_fibroblasts	protein_coding	6	33711726	33711727	77	0.138054	1.77203e-17	6:33236497-6:35454791	-4.65	0.846	1
6:32682664-6:33236497	ENSG00000204257	HLA-DMA	GTExv8.ALL.Cells_Cultured_fibroblasts	protein_coding	6	32969093	32969094	35	0.358091	1.82675e-48	6:32682664-6:33236497	6.58	0.985	1
6:30798168-6:31571218	ENSG00000204528	PSORS1C3	GTExv8.ALL.Cells_Cultured_fibroblasts	lncRNA	6	31177898	31177899	61	0.255265	7.12422e-33	6:30798168-6:31570931	6.88	0.973	1
6:31571218-6:32682664	ENSG00000223865	HLA-DPB1	GTExv8.ALL.Cells_Cultured_fibroblasts	protein_coding	6	33075925	33075926	92	0.300254	2.04208e-39	6:31571337-6:32682664	7.28	1	1
6:31571218-6:32682664	ENSG00000231852	CYP21A2	GTExv8.ALL.Cells_Cultured_fibroblasts	protein_coding	6	32038264	32038265	92	0.0445904	1.69226e-06	6:31571337-6:32682664	8.48	1	1
6:31571218-6:32682664	ENSG00000225914	HCG23	GTExv8.ALL.Cells_Cultured_fibroblasts	lncRNA	6	32255710	32255711	92	0.0444161	1.77123e-06	6:31571337-6:32682664	9.63	1	1
6:30798168-6:31571218	ENSG00000244731	C4A	GTExv8.ALL.Colon_Sigmoid	protein_coding	6	31982023	31982024	61	0.246228	2.1733e-21	6:30798168-6:31570931	-8.35	0.973	1
6:32682664-6:33236497	ENSG00000168394	TAP1	GTExv8.ALL.Colon_Sigmoid	protein_coding	6	32853977	32853978	35	0.00753471	0.0658699	6:32682664-6:33236497	-4.56	1	1
6:33236497-6:35455756	ENSG00000137288	UQCC2	GTExv8.ALL.Colon_Sigmoid	protein_coding	6	33711726	33711727	77	0.0576302	8.9455e-06	6:33236497-6:35454791	-4.37	0.957	1
6:31571218-6:32682664	ENSG00000204338	CYP21A1P	GTExv8.ALL.Colon_Sigmoid	transcribed_unprocessed_pseudogene	6	32005688	32005689	92	0.280337	1.35626e-24	6:31571337-6:32682664	-2.65	0.999	1
6:32682664-6:33236497	ENSG00000231925	TAPBP	GTExv8.ALL.Colon_Sigmoid	protein_coding	6	33314386	33314387	35	0.161879	5.04176e-14	6:32682664-6:33236497	-1.71	0.831	1
6:32682664-6:33236497	ENSG00000240065	PSMB9	GTExv8.ALL.Colon_Sigmoid	protein_coding	6	32854160	32854161	35	0.142178	2.10593e-12	6:32682664-6:33236497	0.718	0.836	1
6:31571218-6:32682664	ENSG00000204427	ABHD16A	GTExv8.ALL.Colon_Sigmoid	protein_coding	6	31703443	31703444	92	0.0272979	0.0018137	6:31571337-6:32682664	6.54	1	1
6:30798168-6:31571218	ENSG00000204528	PSORS1C3	GTExv8.ALL.Colon_Sigmoid	lncRNA	6	31177898	31177899	61	0.292685	8.62419e-26	6:30798168-6:31570931	6.67	0.993	1
6:31571218-6:32682664	ENSG00000229391	HLA-DRB6	GTExv8.ALL.Colon_Sigmoid	transcribed_unprocessed_pseudogene	6	32560021	32560022	92	0.615457	9.12974e-68	6:31571337-6:32682664	12.3	0.938	1
6:30798168-6:31571218	ENSG00000204356	NELFE	GTExv8.ALL.Esophagus_Gastroesophageal_Junction	protein_coding	6	31959078	31959079	61	0.0596208	4.29324e-06	6:30798168-6:31570931	-9.3	1	1
6:32682664-6:33236497	ENSG00000168394	TAP1	GTExv8.ALL.Esophagus_Gastroesophageal_Junction	protein_coding	6	32853977	32853978	35	0.137691	1.96931e-12	6:32682664-6:33236497	-6.02	0.92	1
6:30798168-6:31571218	ENSG00000137411	VARS2	GTExv8.ALL.Esophagus_Gastroesophageal_Junction	protein_coding	6	30914204	30914205	61	0.0601416	3.9055e-06	6:30798168-6:31570931	-3.91	0.894	1
6:30798168-6:31571218	ENSG00000204528	PSORS1C3	GTExv8.ALL.Esophagus_Gastroesophageal_Junction	lncRNA	6	31177898	31177899	61	0.297573	3.37381e-27	6:30798168-6:31570931	4.34	0.947	1
6:31571218-6:32682664	ENSG00000272221	ENSG00000272221.1	GTExv8.ALL.Esophagus_Gastroesophageal_Junction	lncRNA	6	31395494	31395495	92	0.522615	7.95165e-55	6:31571337-6:32682664	7.55	0.983	1
6:32682664-6:33236497	ENSG00000228962.1	ENSG00000228962.1	GTExv8.ALL.Esophagus_Gastroesophageal_Junction		6	32390509	32390510	35	0.0566502	7.36381e-06	6:32682664-6:33236497	9.21	1	1
6:32682664-6:33236497	ENSG00000237541	HLA-DQA2	GTExv8.ALL.Esophagus_Gastroesophageal_Junction	protein_coding	6	32741341	32741342	35	0.62139	2.25187e-71	6:32682664-6:33236497	11.9	1	1
6:31571218-6:32682664	ENSG00000237541	HLA-DQA2	GTExv8.ALL.Esophagus_Gastroesophageal_Junction	protein_coding	6	32741341	32741342	92	0.62139	2.25187e-71	6:31571337-6:32682664	13.2	0.993	1
6:30798168-6:31571218	ENSG00000206337	HCP5	GTExv8.ALL.Esophagus_Muscularis	lncRNA	6	31463370	31463371	61	0.0589399	6.89467e-08	6:30798168-6:31570931	-9.75	1	1
6:32682664-6:33236497	ENSG00000228962.1	ENSG00000228962.1	GTExv8.ALL.Esophagus_Muscularis		6	32390509	32390510	35	0.0531487	2.98931e-07	6:32682664-6:33236497	-8.69	0.994	1
6:32682664-6:33236497	ENSG00000179344	HLA-DQB1	GTExv8.ALL.Esophagus_Muscularis	protein_coding	6	32668382	32668383	35	0.629101	5.42788e-102	6:32682664-6:33236497	-8.11	1	1
6:31571218-6:32682664	ENSG00000248290	TNXA	GTExv8.ALL.Esophagus_Muscularis	unprocessed_pseudogene	6	32012471	32012472	92	0.276915	1.07043e-34	6:31571337-6:32682664	-6.94	0.999	1
1:113273306-1:114873845	ENSG00000081026	MAGI3	GTExv8.ALL.Esophagus_Muscularis	protein_coding	1	113390748	113390749	36	0.0183968	0.00196105	1:113273306-1:114873724	-4.19	0.957	1
6:32682664-6:33236497	ENSG00000231925	TAPBP	GTExv8.ALL.Esophagus_Muscularis	protein_coding	6	33314386	33314387	35	0.129298	7.36127e-16	6:32682664-6:33236497	4.06	0.994	1
6:30798168-6:31571218	ENSG00000204516	MICB	GTExv8.ALL.Esophagus_Muscularis	protein_coding	6	31494880	31494881	61	0.357263	1.35761e-46	6:30798168-6:31570931	5.59	0.986	1
6:30798168-6:31571218	ENSG00000204482	LST1	GTExv8.ALL.Esophagus_Muscularis	protein_coding	6	31586123	31586124	61	0.0343856	3.39801e-05	6:30798168-6:31570931	7.03	0.856	1
6:31571218-6:32682664	ENSG00000237541	HLA-DQA2	GTExv8.ALL.Esophagus_Muscularis	protein_coding	6	32741341	32741342	92	0.678557	2.13892e-116	6:31571337-6:32682664	13	0.952	1
6:32682664-6:33236497	ENSG00000179344	HLA-DQB1	GTExv8.ALL.Heart_Left_Ventricle	protein_coding	6	32668382	32668383	35	0.623095	1.35192e-83	6:32682664-6:33236497	-8.8	1	1
6:30798168-6:31571218	ENSG00000204438	GPANK1	GTExv8.ALL.Heart_Left_Ventricle	protein_coding	6	31666282	31666283	61	0.0286643	0.000490661	6:30798168-6:31570931	-7.22	1	1
6:31571218-6:32682664	ENSG00000204435	CSNK2B	GTExv8.ALL.Heart_Left_Ventricle	protein_coding	6	31665390	31665391	92	0.0552658	1.79749e-06	6:31571337-6:32682664	-6.01	0.98	1
6:33236497-6:35455756	ENSG00000137288	UQCC2	GTExv8.ALL.Heart_Left_Ventricle	protein_coding	6	33711726	33711727	77	0.0305849	0.00032685	6:33236497-6:35454791	-4.05	0.966	1
6:30798168-6:31571218	ENSG00000198563	DDX39B	GTExv8.ALL.Heart_Left_Ventricle	protein_coding	6	31542447	31542448	61	0.0489742	6.77897e-06	6:30798168-6:31570931	-3.65	1	1
6:32682664-6:33236497	ENSG00000240065	PSMB9	GTExv8.ALL.Heart_Left_Ventricle	protein_coding	6	32854160	32854161	35	0.177774	2.74403e-18	6:32682664-6:33236497	0.508	0.804	1
6:33236497-6:35455756	ENSG00000204257	HLA-DMA	GTExv8.ALL.Heart_Left_Ventricle	protein_coding	6	32969093	32969094	77	0.0619065	4.41141e-07	6:33236497-6:35454791	3.29	0.847	1
6:32682664-6:33236497	ENSG00000204257	HLA-DMA	GTExv8.ALL.Heart_Left_Ventricle	protein_coding	6	32969093	32969094	35	0.0619065	4.41141e-07	6:32682664-6:33236497	5.66	1	1
6:31571218-6:32682664	ENSG00000204257	HLA-DMA	GTExv8.ALL.Heart_Left_Ventricle	protein_coding	6	32969093	32969094	92	0.0619065	4.41141e-07	6:31571337-6:32682664	7.56	0.992	1
6:31571218-6:32682664	ENSG00000204267	TAP2	GTExv8.ALL.Heart_Left_Ventricle	protein_coding	6	32838779	32838780	92	0.243913	2.39724e-25	6:31571337-6:32682664	14.3	0.998	1
6:32682664-6:33236497	ENSG00000229391	HLA-DRB6	GTExv8.ALL.Liver	transcribed_unprocessed_pseudogene	6	32560021	32560022	35	0.624284	6.89963e-46	6:32682664-6:33236497	-7.04	0.989	1
6:32682664-6:33236497	ENSG00000204257	HLA-DMA	GTExv8.ALL.Liver	protein_coding	6	32969093	32969094	35	0.197851	1.01353e-11	6:32682664-6:33236497	4.74	0.999	1
6:30798168-6:31571218	ENSG00000204528	PSORS1C3	GTExv8.ALL.Liver	lncRNA	6	31177898	31177899	61	0.333928	3.8249e-20	6:30798168-6:31570931	5.16	0.993	1
6:30798168-6:31571218	ENSG00000204516	MICB	GTExv8.ALL.Liver	protein_coding	6	31494880	31494881	61	0.346634	5.16721e-21	6:30798168-6:31570931	8.45	1	1
6:31571218-6:32682664	ENSG00000237541	HLA-DQA2	GTExv8.ALL.Liver	protein_coding	6	32741341	32741342	92	0.576434	1.65243e-40	6:31571337-6:32682664	14	0.913	1
6:31571218-6:32682664	ENSG00000244731	C4A	GTExv8.ALL.Minor_Salivary_Gland	protein_coding	6	31982023	31982024	92	0.223275	1.34383e-09	6:31571337-6:32682664	-7.68	0.895	1
6:32682664-6:33236497	ENSG00000231925	TAPBP	GTExv8.ALL.Minor_Salivary_Gland	protein_coding	6	33314386	33314387	35	0.0131016	0.0908555	6:32682664-6:33236497	-4.44	0.995	1
6:33236497-6:35455756	ENSG00000137288	UQCC2	GTExv8.ALL.Minor_Salivary_Gland	protein_coding	6	33711726	33711727	77	0.026298	0.0290604	6:33236497-6:35454791	-4.1	0.897	1
6:30798168-6:31571218	ENSG00000204542	C6orf15	GTExv8.ALL.Minor_Salivary_Gland	protein_coding	6	31112558	31112559	61	0.239988	2.77467e-10	6:30798168-6:31570931	6.93	0.961	1
6:30798168-6:31571218	ENSG00000204516	MICB	GTExv8.ALL.Minor_Salivary_Gland	protein_coding	6	31494880	31494881	61	0.155483	6.01754e-07	6:30798168-6:31570931	8.17	1	1
6:31571218-6:32682664	ENSG00000237541	HLA-DQA2	GTExv8.ALL.Minor_Salivary_Gland	protein_coding	6	32741341	32741342	92	0.62254	4.642e-32	6:31571337-6:32682664	13.1	1	1
6:31571218-6:32682664	ENSG00000204371	EHMT2	GTExv8.ALL.Nerve_Tibial	protein_coding	6	31897683	31897684	92	0.0248852	0.000152459	6:31571337-6:32682664	-8.66	0.911	1
6:30798168-6:31571218	ENSG00000228727	SAPCD1	GTExv8.ALL.Nerve_Tibial	protein_coding	6	31762834	31762835	61	0.0094269	0.0141981	6:30798168-6:31570931	-8.54	0.992	1
6:32682664-6:33236497	ENSG00000179344	HLA-DQB1	GTExv8.ALL.Nerve_Tibial	protein_coding	6	32668382	32668383	35	0.646944	3.93654e-122	6:32682664-6:33236497	-7.49	0.889	1
6:31571218-6:32682664	ENSG00000248290	TNXA	GTExv8.ALL.Nerve_Tibial	unprocessed_pseudogene	6	32012471	32012472	92	0.385789	2.70258e-58	6:31571337-6:32682664	-5.48	0.909	1
6:33236497-6:35455756	ENSG00000137288	UQCC2	GTExv8.ALL.Nerve_Tibial	protein_coding	6	33711726	33711727	77	0.0390305	2.61661e-06	6:33236497-6:35454791	-4.3	0.928	1
6:30798168-6:31571218	ENSG00000204528	PSORS1C3	GTExv8.ALL.Nerve_Tibial	lncRNA	6	31177898	31177899	61	0.339689	6.13923e-50	6:30798168-6:31570931	6.24	0.966	1
6:30798168-6:31571218	ENSG00000204482	LST1	GTExv8.ALL.Nerve_Tibial	protein_coding	6	31586123	31586124	61	0.0997864	5.17709e-14	6:30798168-6:31570931	7.11	0.999	1
6:31571218-6:32682664	ENSG00000229391	HLA-DRB6	GTExv8.ALL.Nerve_Tibial	transcribed_unprocessed_pseudogene	6	32560021	32560022	92	0.70515	6.95609e-143	6:31571337-6:32682664	12.7	0.978	1
6:31571218-6:32682664	ENSG00000196126	HLA-DRB1	GTExv8.ALL.Pancreas	protein_coding	6	32589847	32589848	92	0.270925	8.55011e-23	6:31571337-6:32682664	-12.4	0.957	1
6:30798168-6:31571218	ENSG00000204444	APOM	GTExv8.ALL.Pancreas	protein_coding	6	31655470	31655471	61	0.0134626	0.0239696	6:30798168-6:31570931	-8.19	0.995	1
6:31571218-6:32682664	ENSG00000244731	C4A	GTExv8.ALL.Pancreas	protein_coding	6	31982023	31982024	92	0.234396	1.50981e-19	6:31571337-6:32682664	-7.78	0.893	1
6:32682664-6:33236497	ENSG00000179344	HLA-DQB1	GTExv8.ALL.Pancreas	protein_coding	6	32668382	32668383	35	0.65273	8.8453e-72	6:32682664-6:33236497	-5.48	0.999	1
6:33236497-6:35455756	ENSG00000204209	DAXX	GTExv8.ALL.Pancreas	protein_coding	6	33329285	33329286	77	0.0153159	0.0173003	6:33236497-6:35454791	-3.74	0.853	1
6:32682664-6:33236497	ENSG00000237541	HLA-DQA2	GTExv8.ALL.Pancreas	protein_coding	6	32741341	32741342	35	0.56017	3.35627e-56	6:32682664-6:33236497	-2.09	1	1
6:28917608-6:29737971	ENSG00000281831	HCP5B	GTExv8.ALL.Pancreas	lncRNA	6	29873782	29873783	58	0.212992	1.03055e-17	6:28917832-6:29737971	4.15	0.884	1
6:32682664-6:33236497	ENSG00000198502	HLA-DRB5	GTExv8.ALL.Pancreas	protein_coding	6	32530286	32530287	35	0.625211	9.40832e-67	6:32682664-6:33236497	4.35	1	1
6:30798168-6:31571218	ENSG00000206344	HCG27	GTExv8.ALL.Pancreas	lncRNA	6	31198137	31198138	61	0.278293	1.81177e-23	6:30798168-6:31570931	4.72	0.906	1
6:32682664-6:33236497	ENSG00000237541	HLA-DQA2	GTExv8.ALL.Prostate	protein_coding	6	32741341	32741342	35	0.603056	4.82306e-46	6:32682664-6:33236497	-2.05	0.97	1
6:30798168-6:31571218	ENSG00000204540	PSORS1C1	GTExv8.ALL.Prostate	protein_coding	6	31114749	31114750	61	0.509568	5.97745e-36	6:30798168-6:31570931	3.03	0.977	1
6:28917608-6:29737971	ENSG00000281831	HCP5B	GTExv8.ALL.Prostate	lncRNA	6	29873782	29873783	58	0.364103	1.58395e-23	6:28917832-6:29737971	3.94	0.846	1
6:32682664-6:33236497	ENSG00000096433	ITPR3	GTExv8.ALL.Prostate	protein_coding	6	33620364	33620365	35	0.242073	4.29432e-15	6:32682664-6:33236497	5.14	0.989	1
6:32682664-6:33236497	ENSG00000228962.1	ENSG00000228962.1	GTExv8.ALL.Prostate		6	32390509	32390510	35	0.0203579	0.0191301	6:32682664-6:33236497	6.18	1	1
6:30798168-6:31571218	ENSG00000256166	LINC02571	GTExv8.ALL.Prostate	lncRNA	6	31301641	31301642	61	0.0970589	1.38284e-06	6:30798168-6:31570931	6.65	0.98	1
6:31571218-6:32682664	ENSG00000204267	TAP2	GTExv8.ALL.Prostate	protein_coding	6	32838779	32838780	92	0.155284	7.56329e-10	6:31571337-6:32682664	13.9	0.998	1
6:31571218-6:32682664	ENSG00000196735	HLA-DQA1	GTExv8.ALL.Skin_Sun_Exposed_Lower_leg	protein_coding	6	32628178	32628179	92	0.455911	5.86846e-82	6:31571337-6:32682664	-14.1	1	1
6:32682664-6:33236497	ENSG00000196301	HLA-DRB9	GTExv8.ALL.Skin_Sun_Exposed_Lower_leg	unprocessed_pseudogene	6	32473499	32473500	35	0.0831811	2.82979e-13	6:32682664-6:33236497	-8.34	1	1
6:31571218-6:32682664	ENSG00000204315	FKBPL	GTExv8.ALL.Skin_Sun_Exposed_Lower_leg	protein_coding	6	32130290	32130291	92	0.0703	2.05582e-11	6:31571337-6:32682664	1.87	0.999	1
6:33236497-6:35455756	ENSG00000137288	UQCC2	GTExv8.ALL.Spleen	protein_coding	6	33711726	33711727	77	0.267804	3.61224e-17	6:33236497-6:35454791	-4.04	0.953	1
6:28917608-6:29737971	ENSG00000281831	HCP5B	GTExv8.ALL.Spleen	lncRNA	6	29873782	29873783	58	0.420035	1.19085e-28	6:28917832-6:29737971	4.05	0.819	1
6:32682664-6:33236497	ENSG00000237541	HLA-DQA2	GTExv8.ALL.Spleen	protein_coding	6	32741341	32741342	35	0.619971	2.18834e-49	6:32682664-6:33236497	9.04	1	1
6:32682664-6:33236497	ENSG00000204261	PSMB8-AS1	GTExv8.ALL.Testis	lncRNA	6	32844085	32844086	35	0.0349991	0.000434061	6:32682664-6:33236497	-11.8	0.929	1
6:32682664-6:33236497	ENSG00000204267	TAP2	GTExv8.ALL.Testis	protein_coding	6	32838779	32838780	35	0.156089	1.07764e-13	6:32682664-6:33236497	-9.95	0.836	1
6:30798168-6:31571218	ENSG00000213719	CLIC1	GTExv8.ALL.Testis	protein_coding	6	31739762	31739763	61	0.0974813	6.21176e-09	6:30798168-6:31570931	-7.86	0.957	1
6:31571218-6:32682664	ENSG00000204351	SKIC2	GTExv8.ALL.Testis	protein_coding	6	31959110	31959111	92	0.359432	5.02629e-33	6:31571337-6:32682664	-5.58	0.995	1
6:31571218-6:32682664	ENSG00000248290	TNXA	GTExv8.ALL.Testis	unprocessed_pseudogene	6	32012471	32012472	92	0.246798	1.08615e-21	6:31571337-6:32682664	-5.37	1	1
6:33236497-6:35455756	ENSG00000204267	TAP2	GTExv8.ALL.Testis	protein_coding	6	32838779	32838780	77	0.156089	1.07764e-13	6:33236497-6:35454791	-4.34	0.947	1
6:30798168-6:31571218	ENSG00000204528	PSORS1C3	GTExv8.ALL.Testis	lncRNA	6	31177898	31177899	61	0.410111	8.83305e-39	6:30798168-6:31570931	5.05	0.937	1
6:32682664-6:33236497	ENSG00000229391	HLA-DRB6	GTExv8.ALL.Uterus	transcribed_unprocessed_pseudogene	6	32560021	32560022	35	0.633447	1.12683e-29	6:32682664-6:33236497	-5.16	0.979	1
6:31571218-6:32682664	ENSG00000204315	FKBPL	GTExv8.ALL.Uterus	protein_coding	6	32130290	32130291	92	0.0757167	0.000934653	6:31571337-6:32682664	-5.13	0.961	1
6:30798168-6:31571218	ENSG00000204338	CYP21A1P	GTExv8.ALL.Uterus	transcribed_unprocessed_pseudogene	6	32005688	32005689	61	0.23981	2.325e-09	6:30798168-6:31570931	-5.08	0.919	1
6:30798168-6:31571218	ENSG00000271581	ENSG00000271581.1	GTExv8.ALL.Uterus	unprocessed_pseudogene	6	31356646	31356647	61	0.0179513	0.0699716	6:30798168-6:31570931	-3.92	0.949	1
6:31571218-6:32682664	ENSG00000204338	CYP21A1P	GTExv8.ALL.Uterus	transcribed_unprocessed_pseudogene	6	32005688	32005689	92	0.23981	2.325e-09	6:31571337-6:32682664	-0.704	0.956	1
6:32682664-6:33236497	ENSG00000237541	HLA-DQA2	GTExv8.ALL.Uterus	protein_coding	6	32741341	32741342	35	0.647505	9.30589e-31	6:32682664-6:33236497	2.22	0.999	1
6:30798168-6:31571218	ENSG00000204538	PSORS1C2	GTExv8.ALL.Uterus	protein_coding	6	31139349	31139350	61	0.404884	3.22998e-16	6:30798168-6:31570931	3.79	0.998	1
6:28917608-6:29737971	ENSG00000281831	HCP5B	GTExv8.ALL.Uterus	lncRNA	6	29873782	29873783	58	0.241877	1.94806e-09	6:28917832-6:29737971	4.11	0.904	1
6:32682664-6:33236497	ENSG00000030110	BAK1	GTExv8.ALL.Uterus	protein_coding	6	33580292	33580293	35	0.195566	9.25909e-08	6:32682664-6:33236497	4.84	0.957	1
6:31571218-6:32682664	ENSG00000237541	HLA-DQA2	GTExv8.ALL.Uterus	protein_coding	6	32741341	32741342	92	0.647505	9.30589e-31	6:31571337-6:32682664	13.3	1	1
6:31571218-6:32682664	ENSG00000196126	HLA-DRB1	GTExv8.ALL.Whole_Blood	protein_coding	6	32589847	32589848	92	0.190627	8.91251e-33	6:31571337-6:32682664	-10.5	0.994	1
6:30798168-6:31571218	ENSG00000198563	DDX39B	GTExv8.ALL.Whole_Blood	protein_coding	6	31542447	31542448	61	0.209843	2.77997e-36	6:30798168-6:31570931	-4.41	0.942	1
6:31571218-6:32682664	ENSG00000204252	HLA-DOA	GTExv8.ALL.Whole_Blood	protein_coding	6	33009611	33009612	92	0.0862009	5.23439e-15	6:31571337-6:32682664	0.94	0.995	1
6:30798168-6:31571218	ENSG00000204528	PSORS1C3	GTExv8.ALL.Whole_Blood	lncRNA	6	31177898	31177899	61	0.239967	5.98774e-42	6:30798168-6:31570931	5.28	0.996	1
6:30798168-6:31571218	ENSG00000166278	C2	GTExv8.ALL.Whole_Blood	protein_coding	6	31897784	31897785	61	0.0123188	0.00232634	6:30798168-6:31570931	8.57	0.99	1
6:31571218-6:32682664	ENSG00000231852	CYP21A2	GTExv8.ALL.Whole_Blood	protein_coding	6	32038264	32038265	92	0.145406	7.82336e-25	6:31571337-6:32682664	8.79	0.994	1
6:31571218-6:32682664	ENSG00000213760	ATP6V1G2	GTExv8.ALL.Adipose_Visceral_Omentum	protein_coding	6	31546847	31546848	92	0.261081	9.02057e-33	6:31571337-6:32682664	-8.46	1	1
6:32682664-6:33236497	ENSG00000196301	HLA-DRB9	GTExv8.ALL.Adipose_Visceral_Omentum	unprocessed_pseudogene	6	32473499	32473500	35	0.292383	3.48079e-37	6:32682664-6:33236497	-8.24	1	1
6:31571218-6:32682664	ENSG00000204338	CYP21A1P	GTExv8.ALL.Adipose_Visceral_Omentum	transcribed_unprocessed_pseudogene	6	32005688	32005689	92	0.195142	4.83979e-24	6:31571337-6:32682664	-3.15	1	1
6:32682664-6:33236497	ENSG00000204267	TAP2	GTExv8.ALL.Adipose_Visceral_Omentum	protein_coding	6	32838779	32838780	35	0.097191	2.9898e-12	6:32682664-6:33236497	-1.48	0.808	1
6:32682664-6:33236497	ENSG00000241106	HLA-DOB	GTExv8.ALL.Adipose_Visceral_Omentum	protein_coding	6	32817047	32817048	35	0.475247	1.31695e-67	6:32682664-6:33236497	3.64	0.809	1
6:30798168-6:31571218	ENSG00000204528	PSORS1C3	GTExv8.ALL.Adipose_Visceral_Omentum	lncRNA	6	31177898	31177899	61	0.352167	3.55468e-46	6:30798168-6:31570931	7.89	1	1
6:31571218-6:32682664	ENSG00000237541	HLA-DQA2	GTExv8.ALL.Adipose_Visceral_Omentum	protein_coding	6	32741341	32741342	92	0.665863	1.87944e-113	6:31571337-6:32682664	13.4	0.993	1
6:31571218-6:32682664	ENSG00000277402	MIR6891	GTExv8.ALL.Artery_Aorta	miRNA	6	31355315	31355316	92	0.345883	1.35852e-37	6:31571337-6:32682664	-8.68	0.889	1
6:30798168-6:31571218	ENSG00000244731	C4A	GTExv8.ALL.Artery_Aorta	protein_coding	6	31982023	31982024	61	0.301918	3.98369e-32	6:30798168-6:31570931	-7.78	0.994	1
6:32682664-6:33236497	ENSG00000168394	TAP1	GTExv8.ALL.Artery_Aorta	protein_coding	6	32853977	32853978	35	0.0997854	1.22961e-10	6:32682664-6:33236497	-7.63	1	1
6:28917608-6:29737971	ENSG00000281831	HCP5B	GTExv8.ALL.Artery_Aorta	lncRNA	6	29873782	29873783	58	0.24545	1.40264e-25	6:28917832-6:29737971	4.07	0.842	1
6:30798168-6:31571218	ENSG00000206344	HCG27	GTExv8.ALL.Artery_Aorta	lncRNA	6	31198137	31198138	61	0.191907	8.509e-20	6:30798168-6:31570931	5.64	0.921	1
6:32682664-6:33236497	ENSG00000196126	HLA-DRB1	GTExv8.ALL.Artery_Aorta	protein_coding	6	32589847	32589848	35	0.229999	7.16548e-24	6:32682664-6:33236497	9.22	1	1
6:32682664-6:33236497	ENSG00000198502	HLA-DRB5	GTExv8.ALL.Artery_Aorta	protein_coding	6	32530286	32530287	35	0.62633	1.57286e-84	6:32682664-6:33236497	9.37	1	1
6:31571218-6:32682664	ENSG00000237541	HLA-DQA2	GTExv8.ALL.Artery_Aorta	protein_coding	6	32741341	32741342	92	0.621344	2.02509e-83	6:31571337-6:32682664	13.5	0.951	1
6:32682664-6:33236497	ENSG00000179344	HLA-DQB1	GTExv8.ALL.Artery_Tibial	protein_coding	6	32668382	32668383	35	0.589968	5.57229e-115	6:32682664-6:33236497	-11.9	1	1
6:32682664-6:33236497	ENSG00000168394	TAP1	GTExv8.ALL.Artery_Tibial	protein_coding	6	32853977	32853978	35	0.0685731	7.80192e-11	6:32682664-6:33236497	-8.51	0.96	1
6:32682664-6:33236497	ENSG00000237541	HLA-DQA2	GTExv8.ALL.Artery_Tibial	protein_coding	6	32741341	32741342	35	0.699879	1.87323e-154	6:32682664-6:33236497	-7.29	0.912	1
6:30798168-6:31571218	ENSG00000204516	MICB	GTExv8.ALL.Artery_Tibial	protein_coding	6	31494880	31494881	61	0.645323	2.50113e-133	6:30798168-6:31570931	6.7	0.812	1
6:31571218-6:32682664	ENSG00000229391	HLA-DRB6	GTExv8.ALL.Artery_Tibial	transcribed_unprocessed_pseudogene	6	32560021	32560022	92	0.633593	3.26688e-129	6:31571337-6:32682664	13.6	1	1
6:31571218-6:32682664	ENSG00000196126	HLA-DRB1	GTExv8.ALL.Brain_Anterior_cingulate_cortex_BA24	protein_coding	6	32589847	32589848	92	0.376421	8.68532e-17	6:31571337-6:32682664	-13.6	1	1
6:31571218-6:32682664	ENSG00000244731	C4A	GTExv8.ALL.Brain_Anterior_cingulate_cortex_BA24	protein_coding	6	31982023	31982024	92	0.158166	3.64534e-07	6:31571337-6:32682664	-7.39	1	1
6:30798168-6:31571218	ENSG00000137310	TCF19	GTExv8.ALL.Brain_Anterior_cingulate_cortex_BA24	protein_coding	6	31158541	31158542	61	0.127184	5.51238e-06	6:30798168-6:31570931	-4.12	1	1
6:33236497-6:35455756	ENSG00000204188	GGNBP1	GTExv8.ALL.Brain_Anterior_cingulate_cortex_BA24	transcribed_unitary_pseudogene	6	33540045	33540046	77	0.0351585	0.0130295	6:33236497-6:35454791	-4	0.846	1
6:32682664-6:33236497	ENSG00000223534	HLA-DQB1-AS1	GTExv8.ALL.Brain_Anterior_cingulate_cortex_BA24	lncRNA	6	32660354	32660355	35	0.308605	1.69827e-13	6:32682664-6:33236497	0.454	0.935	1
6:32682664-6:33236497	ENSG00000204267	TAP2	GTExv8.ALL.Brain_Anterior_cingulate_cortex_BA24	protein_coding	6	32838779	32838780	35	0.219709	1.27912e-09	6:32682664-6:33236497	0.773	0.958	1
6:32682664-6:33236497	ENSG00000241106	HLA-DOB	GTExv8.ALL.Brain_Anterior_cingulate_cortex_BA24	protein_coding	6	32817047	32817048	35	0.474786	3.05818e-22	6:32682664-6:33236497	4.65	1	1
6:30798168-6:31571218	ENSG00000204516	MICB	GTExv8.ALL.Brain_Anterior_cingulate_cortex_BA24	protein_coding	6	31494880	31494881	61	0.331061	1.49981e-14	6:30798168-6:31570931	6.86	0.999	1
6:30798168-6:31571218	ENSG00000198563	DDX39B	GTExv8.ALL.Brain_Anterior_cingulate_cortex_BA24	protein_coding	6	31542447	31542448	61	0.10056	5.38279e-05	6:30798168-6:31570931	7.48	0.977	1
6:30798168-6:31571218	ENSG00000213722	DDAH2	GTExv8.ALL.Brain_Cerebellar_Hemisphere	protein_coding	6	31730579	31730580	61	0.143712	1.37436e-07	6:30798168-6:31570931	-9.17	1	1
6:30798168-6:31571218	ENSG00000250535	STK19B	GTExv8.ALL.Brain_Cerebellar_Hemisphere	unprocessed_pseudogene	6	32013269	32013270	61	0.335262	2.85206e-17	6:30798168-6:31570931	-6.63	0.962	1
6:33236497-6:35455756	ENSG00000204248	COL11A2	GTExv8.ALL.Brain_Cerebellar_Hemisphere	protein_coding	6	33192498	33192499	77	0.154617	4.38836e-08	6:33236497-6:35454791	-4.04	0.809	1
6:32682664-6:33236497	ENSG00000030110	BAK1	GTExv8.ALL.Brain_Cerebellar_Hemisphere	protein_coding	6	33580292	33580293	35	0.134733	3.48747e-07	6:32682664-6:33236497	3.75	0.917	1
6:32682664-6:33236497	ENSG00000241106	HLA-DOB	GTExv8.ALL.Brain_Cerebellar_Hemisphere	protein_coding	6	32817047	32817048	35	0.543305	1.78976e-31	6:32682664-6:33236497	5.55	1	1
6:30798168-6:31571218	ENSG00000204528	PSORS1C3	GTExv8.ALL.Brain_Cerebellar_Hemisphere	lncRNA	6	31177898	31177899	61	0.20778	1.39204e-10	6:30798168-6:31570931	6.06	0.999	1
6:32682664-6:33236497	ENSG00000204267	TAP2	GTExv8.ALL.Brain_Cerebellar_Hemisphere	protein_coding	6	32838779	32838780	35	0.273372	6.93996e-14	6:32682664-6:33236497	6.91	1	1
6:31571218-6:32682664	ENSG00000204267	TAP2	GTExv8.ALL.Brain_Cerebellar_Hemisphere	protein_coding	6	32838779	32838780	92	0.273372	6.93996e-14	6:31571337-6:32682664	8	0.844	1
6:32682664-6:33236497	ENSG00000223534	HLA-DQB1-AS1	GTExv8.ALL.Brain_Cortex	lncRNA	6	32660354	32660355	35	0.268129	1.1183e-15	6:32682664-6:33236497	-7.84	1	1
6:33236497-6:35455756	ENSG00000204188	GGNBP1	GTExv8.ALL.Brain_Cortex	transcribed_unitary_pseudogene	6	33540045	33540046	77	0.0852402	1.28208e-05	6:33236497-6:35454791	-4.33	0.814	1
6:32682664-6:33236497	ENSG00000196735	HLA-DQA1	GTExv8.ALL.Brain_Cortex	protein_coding	6	32628178	32628179	35	0.126598	9.83436e-08	6:32682664-6:33236497	0.402	0.999	1
6:31571218-6:32682664	ENSG00000232629	HLA-DQB2	GTExv8.ALL.Brain_Cortex	protein_coding	6	32763533	32763534	92	0.600533	1.54862e-42	6:31571337-6:32682664	4.34	0.97	1
6:28917608-6:29737971	ENSG00000281831	HCP5B	GTExv8.ALL.Brain_Cortex	lncRNA	6	29873782	29873783	58	0.227605	2.86936e-13	6:28917832-6:29737971	4.36	0.952	1
6:32682664-6:33236497	ENSG00000179344	HLA-DQB1	GTExv8.ALL.Brain_Cortex	protein_coding	6	32668382	32668383	35	0.495908	3.05432e-32	6:32682664-6:33236497	5.01	1	1
6:30798168-6:31571218	ENSG00000226979	LTA	GTExv8.ALL.Brain_Cortex	protein_coding	6	31572053	31572054	61	0.0115386	0.0673986	6:30798168-6:31570931	7.39	1	1
6:31571218-6:32682664	ENSG00000231852	CYP21A2	GTExv8.ALL.Brain_Cortex	protein_coding	6	32038264	32038265	92	0.112998	4.96564e-07	6:31571337-6:32682664	8.99	0.971	1
6:31571218-6:32682664	ENSG00000237541	HLA-DQA2	GTExv8.ALL.Brain_Cortex	protein_coding	6	32741341	32741342	92	0.4342	4.01234e-27	6:31571337-6:32682664	12.7	0.983	1
6:31571218-6:32682664	ENSG00000204256	BRD2	GTExv8.ALL.Brain_Hippocampus	protein_coding	6	32968659	32968660	92	0.00442589	0.190376	6:31571337-6:32682664	-12.4	1	1
6:31571218-6:32682664	ENSG00000248290	TNXA	GTExv8.ALL.Brain_Hippocampus	unprocessed_pseudogene	6	32012471	32012472	92	0.0998316	2.11241e-05	6:31571337-6:32682664	-7.02	0.958	1
6:31571218-6:32682664	ENSG00000204351	SKIC2	GTExv8.ALL.Brain_Hippocampus	protein_coding	6	31959110	31959111	92	0.308932	5.57404e-15	6:31571337-6:32682664	-5.18	0.958	1
6:30798168-6:31571218	ENSG00000204540	PSORS1C1	GTExv8.ALL.Brain_Hippocampus	protein_coding	6	31114749	31114750	61	0.239719	1.50063e-11	6:30798168-6:31570931	-4.07	0.826	1
6:32682664-6:33236497	ENSG00000223534	HLA-DQB1-AS1	GTExv8.ALL.Brain_Hippocampus	lncRNA	6	32660354	32660355	35	0.253779	3.19185e-12	6:32682664-6:33236497	-3.22	0.989	1
6:32682664-6:33236497	ENSG00000196126	HLA-DRB1	GTExv8.ALL.Brain_Hippocampus	protein_coding	6	32589847	32589848	35	0.155205	9.85215e-08	6:32682664-6:33236497	0.899	0.988	1
6:30798168-6:31571218	ENSG00000204538	PSORS1C2	GTExv8.ALL.Brain_Hippocampus	protein_coding	6	31139349	31139350	61	0.0592147	0.000954821	6:30798168-6:31570931	3.28	0.997	1
6:33236497-6:35455756	ENSG00000197251	LINC00336	GTExv8.ALL.Brain_Hippocampus	lncRNA	6	33593337	33593338	77	0.0862861	7.58916e-05	6:33236497-6:35454791	3.79	0.807	1
6:32682664-6:33236497	ENSG00000204257	HLA-DMA	GTExv8.ALL.Brain_Hippocampus	protein_coding	6	32969093	32969094	35	0.0733381	0.000255505	6:32682664-6:33236497	6.81	1	1
6:30798168-6:31571218	ENSG00000204516	MICB	GTExv8.ALL.Brain_Hippocampus	protein_coding	6	31494880	31494881	61	0.149383	1.7543e-07	6:30798168-6:31570931	8.17	1	1
6:32682664-6:33236497	ENSG00000204267	TAP2	GTExv8.ALL.Brain_Nucleus_accumbens_basal_ganglia	protein_coding	6	32838779	32838780	35	0.362592	1.55164e-21	6:32682664-6:33236497	-0.603	0.809	1
6:30798168-6:31571218	ENSG00000137312	FLOT1	GTExv8.ALL.Brain_Nucleus_accumbens_basal_ganglia	protein_coding	6	30742732	30742733	61	0.0305801	0.00732686	6:30798168-6:31570931	-0.532	0.823	1
6:30798168-6:31571218	ENSG00000240053	LY6G5B	GTExv8.ALL.Brain_Nucleus_accumbens_basal_ganglia	protein_coding	6	31670166	31670167	61	0.0236691	0.0162664	6:30798168-6:31570931	2.07	0.988	1
6:33236497-6:35455756	ENSG00000197251	LINC00336	GTExv8.ALL.Brain_Nucleus_accumbens_basal_ganglia	lncRNA	6	33593337	33593338	77	0.176599	2.86852e-10	6:33236497-6:35454791	4.24	0.825	1
6:32682664-6:33236497	ENSG00000204248	COL11A2	GTExv8.ALL.Brain_Nucleus_accumbens_basal_ganglia	protein_coding	6	33192498	33192499	35	0.0162529	0.0389247	6:32682664-6:33236497	5.35	0.998	1
6:32682664-6:33236497	ENSG00000241106	HLA-DOB	GTExv8.ALL.Brain_Nucleus_accumbens_basal_ganglia	protein_coding	6	32817047	32817048	35	0.533241	3.77857e-35	6:32682664-6:33236497	5.56	0.811	1
6:30798168-6:31571218	ENSG00000204421	LY6G6C	GTExv8.ALL.Brain_Nucleus_accumbens_basal_ganglia	protein_coding	6	31721844	31721845	61	0.11619	4.12156e-07	6:30798168-6:31570931	6.79	0.998	1
6:31571218-6:32682664	ENSG00000237541	HLA-DQA2	GTExv8.ALL.Brain_Nucleus_accumbens_basal_ganglia	protein_coding	6	32741341	32741342	92	0.504232	1.61317e-32	6:31571337-6:32682664	13.4	0.975	1
6:31571218-6:32682664	ENSG00000277402	MIR6891	GTExv8.ALL.Brain_Spinal_cord_cervical_c-1	miRNA	6	31355315	31355316	92	0.0222649	0.0520915	6:31571337-6:32682664	-7.15	0.998	1
6:31571218-6:32682664	ENSG00000225914	HCG23	GTExv8.ALL.Brain_Spinal_cord_cervical_c-1	lncRNA	6	32255710	32255711	92	0.0608666	0.00309981	6:31571337-6:32682664	-3.3	0.999	1
6:32682664-6:33236497	ENSG00000168394	TAP1	GTExv8.ALL.Brain_Spinal_cord_cervical_c-1	protein_coding	6	32853977	32853978	35	0.0998074	0.000184941	6:32682664-6:33236497	-2.34	0.956	1
6:30798168-6:31571218	ENSG00000204528	PSORS1C3	GTExv8.ALL.Brain_Spinal_cord_cervical_c-1	lncRNA	6	31177898	31177899	61	0.285448	7.04843e-11	6:30798168-6:31570931	5.29	1	1
6:32682664-6:33236497	ENSG00000232629	HLA-DQB2	GTExv8.ALL.Brain_Spinal_cord_cervical_c-1	protein_coding	6	32763533	32763534	35	0.536708	1.12676e-22	6:32682664-6:33236497	6.74	1	1
6:31571218-6:32682664	ENSG00000229391	HLA-DRB6	GTExv8.ALL.Brain_Spinal_cord_cervical_c-1	transcribed_unprocessed_pseudogene	6	32560021	32560022	92	0.463053	1.13545e-18	6:31571337-6:32682664	14.1	0.995	1
6:30798168-6:31571218	ENSG00000204351	SKIC2	GTExv8.ALL.Breast_Mammary_Tissue	protein_coding	6	31959110	31959111	61	0.356026	9.02451e-40	6:30798168-6:31570931	-8.56	0.941	1
6:32682664-6:33236497	ENSG00000229391	HLA-DRB6	GTExv8.ALL.Breast_Mammary_Tissue	transcribed_unprocessed_pseudogene	6	32560021	32560022	35	0.63529	1.54269e-88	6:32682664-6:33236497	-7.84	1	1
6:32682664-6:33236497	ENSG00000204252	HLA-DOA	GTExv8.ALL.Breast_Mammary_Tissue	protein_coding	6	33009611	33009612	35	0.0424685	2.12467e-05	6:32682664-6:33236497	-3.54	1	1
6:32682664-6:33236497	ENSG00000196735	HLA-DQA1	GTExv8.ALL.Breast_Mammary_Tissue	protein_coding	6	32628178	32628179	35	0.257062	1.79915e-27	6:32682664-6:33236497	-2.26	1	1
6:30798168-6:31571218	ENSG00000204528	PSORS1C3	GTExv8.ALL.Breast_Mammary_Tissue	lncRNA	6	31177898	31177899	61	0.369527	1.36379e-41	6:30798168-6:31570931	7.54	0.997	1
6:31571218-6:32682664	ENSG00000196735	HLA-DQA1	GTExv8.ALL.Cells_EBV-transformed_lymphocytes	protein_coding	6	32628178	32628179	92	0.430569	1.12415e-19	6:31571337-6:32682664	-13.2	1	1
6:31571218-6:32682664	ENSG00000277402	MIR6891	GTExv8.ALL.Cells_EBV-transformed_lymphocytes	miRNA	6	31355315	31355316	92	0.442277	2.46105e-20	6:31571337-6:32682664	-8.69	1	1
6:30798168-6:31571218	ENSG00000204387	SNHG32	GTExv8.ALL.Cells_EBV-transformed_lymphocytes	lncRNA	6	31834607	31834608	61	0.0375346	0.0106583	6:30798168-6:31570931	-8.26	1	1
6:32682664-6:33236497	ENSG00000242574	HLA-DMB	GTExv8.ALL.Cells_EBV-transformed_lymphocytes	protein_coding	6	32941069	32941070	35	0.00491254	0.191667	6:32682664-6:33236497	-4.02	0.846	1
6:31571218-6:32682664	ENSG00000221988	PPT2	GTExv8.ALL.Cells_EBV-transformed_lymphocytes	protein_coding	6	32153998	32153999	92	0.0657195	0.00100609	6:31571337-6:32682664	-0.986	0.994	1
6:30798168-6:31571218	ENSG00000204528	PSORS1C3	GTExv8.ALL.Cells_EBV-transformed_lymphocytes	lncRNA	6	31177898	31177899	61	0.295085	7.06099e-13	6:30798168-6:31570931	5.17	1	1
6:32682664-6:33236497	ENSG00000196301	HLA-DRB9	GTExv8.ALL.Cells_EBV-transformed_lymphocytes	unprocessed_pseudogene	6	32473499	32473500	35	0.502449	5.88784e-24	6:32682664-6:33236497	7.16	1	1
6:32682664-6:33236497	ENSG00000179344	HLA-DQB1	GTExv8.ALL.Colon_Transverse	protein_coding	6	32668382	32668383	35	0.604069	7.51271e-76	6:32682664-6:33236497	-7.81	0.998	1
6:30798168-6:31571218	ENSG00000137411	VARS2	GTExv8.ALL.Colon_Transverse	protein_coding	6	30914204	30914205	61	0.113281	2.03071e-11	6:30798168-6:31570931	-5.66	0.998	1
6:31571218-6:32682664	ENSG00000196126	HLA-DRB1	GTExv8.ALL.Colon_Transverse	protein_coding	6	32589847	32589848	92	0.184548	3.53423e-18	6:31571337-6:32682664	-4.99	1	1
1:113273306-1:114873845	ENSG00000116793	PHTF1	GTExv8.ALL.Colon_Transverse	protein_coding	1	113759488	113759489	36	0.00589529	0.075538	1:113273306-1:114873724	-3.72	0.865	1
6:28917608-6:29737971	ENSG00000281831	HCP5B	GTExv8.ALL.Colon_Transverse	lncRNA	6	29873782	29873783	58	0.334449	1.90348e-34	6:28917832-6:29737971	3.98	0.831	1
6:30798168-6:31571218	ENSG00000204528	PSORS1C3	GTExv8.ALL.Colon_Transverse	lncRNA	6	31177898	31177899	61	0.32271	4.75118e-33	6:30798168-6:31570931	5.88	0.993	1
6:30798168-6:31571218	ENSG00000204482	LST1	GTExv8.ALL.Colon_Transverse	protein_coding	6	31586123	31586124	61	0.0125759	0.017727	6:30798168-6:31570931	7.09	0.996	1
6:31571218-6:32682664	ENSG00000204257	HLA-DMA	GTExv8.ALL.Colon_Transverse	protein_coding	6	32969093	32969094	92	0.0301339	0.000482884	6:31571337-6:32682664	7.56	0.99	1
6:31571218-6:32682664	ENSG00000229391	HLA-DRB6	GTExv8.ALL.Colon_Transverse	transcribed_unprocessed_pseudogene	6	32560021	32560022	92	0.593308	1.02513e-73	6:31571337-6:32682664	12.3	1	1
6:32682664-6:33236497	ENSG00000179344	HLA-DQB1	GTExv8.ALL.Esophagus_Mucosa	protein_coding	6	32668382	32668383	35	0.637824	1.84907e-111	6:32682664-6:33236497	-11.4	1	1
6:30798168-6:31571218	ENSG00000204385	SLC44A4	GTExv8.ALL.Esophagus_Mucosa	protein_coding	6	31879045	31879046	61	0.0407843	3.37838e-06	6:30798168-6:31570931	-6.8	0.962	1
6:32682664-6:33236497	ENSG00000229391	HLA-DRB6	GTExv8.ALL.Esophagus_Mucosa	transcribed_unprocessed_pseudogene	6	32560021	32560022	35	0.594541	2.6085e-99	6:32682664-6:33236497	-1.37	1	1
6:31571218-6:32682664	ENSG00000241106	HLA-DOB	GTExv8.ALL.Esophagus_Mucosa	protein_coding	6	32817047	32817048	92	0.474614	2.07205e-71	6:31571337-6:32682664	0.94	0.925	1
6:32682664-6:33236497	ENSG00000196126	HLA-DRB1	GTExv8.ALL.Esophagus_Mucosa	protein_coding	6	32589847	32589848	35	0.180458	2.05269e-23	6:32682664-6:33236497	2.25	1	1
6:28917608-6:29737971	ENSG00000281831	HCP5B	GTExv8.ALL.Esophagus_Mucosa	lncRNA	6	29873782	29873783	58	0.256328	6.25482e-34	6:28917832-6:29737971	4.08	0.811	1
6:30798168-6:31571218	ENSG00000204427	ABHD16A	GTExv8.ALL.Esophagus_Mucosa	protein_coding	6	31703443	31703444	61	0.0111947	0.0104005	6:30798168-6:31570931	4.79	0.959	1
6:31571218-6:32682664	ENSG00000204387	SNHG32	GTExv8.ALL.Esophagus_Mucosa	lncRNA	6	31834607	31834608	92	0.0404841	3.66224e-06	6:31571337-6:32682664	6.71	0.921	1
6:30798168-6:31571218	ENSG00000204538	PSORS1C2	GTExv8.ALL.Esophagus_Mucosa	protein_coding	6	31139349	31139350	61	0.551343	2.06269e-88	6:30798168-6:31570931	6.97	0.996	1
6:31571218-6:32682664	ENSG00000229391	HLA-DRB6	GTExv8.ALL.Esophagus_Mucosa	transcribed_unprocessed_pseudogene	6	32560021	32560022	92	0.594541	2.6085e-99	6:31571337-6:32682664	13.7	0.993	1
6:31571218-6:32682664	ENSG00000204438	GPANK1	GTExv8.ALL.Heart_Atrial_Appendage	protein_coding	6	31666282	31666283	92	0.022304	0.00225193	6:31571337-6:32682664	-9.33	1	1
6:31571218-6:32682664	ENSG00000231389	HLA-DPA1	GTExv8.ALL.Heart_Atrial_Appendage	protein_coding	6	33073771	33073772	92	0.0505748	7.07086e-06	6:31571337-6:32682664	-8.33	0.945	1
6:30798168-6:31571218	ENSG00000204438	GPANK1	GTExv8.ALL.Heart_Atrial_Appendage	protein_coding	6	31666282	31666283	61	0.022304	0.00225193	6:30798168-6:31570931	-8.32	1	1
6:30798168-6:31571218	ENSG00000272501	ENSG00000272501.1	GTExv8.ALL.Heart_Atrial_Appendage	lncRNA	6	31198036	31198037	61	0.355202	2.32088e-37	6:30798168-6:31570931	-6.31	0.998	1
6:32682664-6:33236497	ENSG00000196126	HLA-DRB1	GTExv8.ALL.Heart_Atrial_Appendage	protein_coding	6	32589847	32589848	35	0.436288	3.3433e-48	6:32682664-6:33236497	-5.63	1	1
6:33236497-6:35455756	ENSG00000137288	UQCC2	GTExv8.ALL.Heart_Atrial_Appendage	protein_coding	6	33711726	33711727	77	0.0573813	1.76752e-06	6:33236497-6:35454791	-4.28	0.961	1
6:32682664-6:33236497	ENSG00000204257	HLA-DMA	GTExv8.ALL.Heart_Atrial_Appendage	protein_coding	6	32969093	32969094	35	0.109029	3.91812e-11	6:32682664-6:33236497	1.79	0.93	1
6:32682664-6:33236497	ENSG00000241106	HLA-DOB	GTExv8.ALL.Heart_Atrial_Appendage	protein_coding	6	32817047	32817048	35	0.417388	1.52488e-45	6:32682664-6:33236497	3.29	1	1
6:31571218-6:32682664	ENSG00000237541	HLA-DQA2	GTExv8.ALL.Heart_Atrial_Appendage	protein_coding	6	32741341	32741342	92	0.53392	1.58693e-63	6:31571337-6:32682664	12.8	0.999	1
6:32682664-6:33236497	ENSG00000179344	HLA-DQB1	GTExv8.ALL.Kidney_Cortex	protein_coding	6	32668382	32668383	35	0.359554	1.24855e-08	6:32682664-6:33236497	-8.76	1	1
6:30798168-6:31571218	ENSG00000244731	C4A	GTExv8.ALL.Kidney_Cortex	protein_coding	6	31982023	31982024	61	0.292206	4.76415e-07	6:30798168-6:31570931	-6.59	1	1
6:30798168-6:31571218	ENSG00000248290	TNXA	GTExv8.ALL.Kidney_Cortex	unprocessed_pseudogene	6	32012471	32012472	61	0.0222691	0.108642	6:30798168-6:31570931	-6.38	0.902	1
6:31571218-6:32682664	ENSG00000231852	CYP21A2	GTExv8.ALL.Kidney_Cortex	protein_coding	6	32038264	32038265	92	0.0301952	0.0760315	6:31571337-6:32682664	-3.65	1	1
6:30798168-6:31571218	ENSG00000204536	CCHCR1	GTExv8.ALL.Kidney_Cortex	protein_coding	6	31158237	31158238	61	0.313563	1.55636e-07	6:30798168-6:31570931	-3.1	1	1
6:32682664-6:33236497	ENSG00000237541	HLA-DQA2	GTExv8.ALL.Kidney_Cortex	protein_coding	6	32741341	32741342	35	0.238104	7.11493e-06	6:32682664-6:33236497	5.56	0.978	1
6:32682664-6:33236497	ENSG00000229391	HLA-DRB6	GTExv8.ALL.Kidney_Cortex	transcribed_unprocessed_pseudogene	6	32560021	32560022	35	0.252204	3.57634e-06	6:32682664-6:33236497	6.65	0.972	1
6:30798168-6:31571218	ENSG00000204444	APOM	GTExv8.ALL.Lung	protein_coding	6	31655470	31655471	61	0.0256248	0.000155701	6:30798168-6:31570931	-9.43	0.997	1
6:31571218-6:32682664	ENSG00000244731	C4A	GTExv8.ALL.Lung	protein_coding	6	31982023	31982024	92	0.316921	1.31347e-44	6:31571337-6:32682664	-8.8	0.91	1
6:32682664-6:33236497	ENSG00000196301	HLA-DRB9	GTExv8.ALL.Lung	unprocessed_pseudogene	6	32473499	32473500	35	0.364764	9.98731e-53	6:32682664-6:33236497	-6.75	0.982	1
6:32682664-6:33236497	ENSG00000228962.1	ENSG00000228962.1	GTExv8.ALL.Lung		6	32390509	32390510	35	0.0517296	1.08283e-07	6:32682664-6:33236497	3.55	0.966	1
6:32682664-6:33236497	ENSG00000232629	HLA-DQB2	GTExv8.ALL.Lung	protein_coding	6	32763533	32763534	35	0.587007	8.58622e-101	6:32682664-6:33236497	5.13	0.974	1
6:30798168-6:31571218	ENSG00000206344	HCG27	GTExv8.ALL.Lung	lncRNA	6	31198137	31198138	61	0.299862	7.5493e-42	6:30798168-6:31570931	5.57	0.853	1
6:31571218-6:32682664	ENSG00000237541	HLA-DQA2	GTExv8.ALL.Lung	protein_coding	6	32741341	32741342	92	0.69669	3.24791e-135	6:31571337-6:32682664	13.2	0.991	1
6:32682664-6:33236497	ENSG00000198502	HLA-DRB5	GTExv8.ALL.Muscle_Skeletal	protein_coding	6	32530286	32530287	35	0.683591	2.69732e-178	6:32682664-6:33236497	-15	1	1
6:32682664-6:33236497	ENSG00000223534	HLA-DQB1-AS1	GTExv8.ALL.Muscle_Skeletal	lncRNA	6	32660354	32660355	35	0.294592	1.49712e-55	6:32682664-6:33236497	-6.92	1	1
6:31571218-6:32682664	ENSG00000204305	AGER	GTExv8.ALL.Muscle_Skeletal	protein_coding	6	32184323	32184324	92	0.0187095	0.000157075	6:31571337-6:32682664	2.42	0.998	1
6:30798168-6:31571218	ENSG00000204540	PSORS1C1	GTExv8.ALL.Muscle_Skeletal	protein_coding	6	31114749	31114750	61	0.136412	1.85268e-24	6:30798168-6:31570931	3.41	0.864	1
6:32682664-6:33236497	ENSG00000204257	HLA-DMA	GTExv8.ALL.Muscle_Skeletal	protein_coding	6	32969093	32969094	35	0.157092	3.40914e-28	6:32682664-6:33236497	3.95	1	1
6:31571218-6:32682664	ENSG00000204257	HLA-DMA	GTExv8.ALL.Muscle_Skeletal	protein_coding	6	32969093	32969094	92	0.157092	3.40914e-28	6:31571337-6:32682664	4.97	1	1
6:31571218-6:32682664	ENSG00000229391	HLA-DRB6	GTExv8.ALL.Muscle_Skeletal	transcribed_unprocessed_pseudogene	6	32560021	32560022	92	0.680854	5.60038e-177	6:31571337-6:32682664	12.8	1	1
6:32682664-6:33236497	ENSG00000204290	BTNL2	GTExv8.ALL.Ovary	protein_coding	6	32407127	32407128	35	0.00450334	0.18759	6:32682664-6:33236497	-10.5	1	1
6:31571218-6:32682664	ENSG00000204290	BTNL2	GTExv8.ALL.Ovary	protein_coding	6	32407127	32407128	92	0.00450334	0.18759	6:31571337-6:32682664	-9.78	0.988	1
6:30798168-6:31571218	ENSG00000204463	BAG6	GTExv8.ALL.Ovary	protein_coding	6	31652704	31652705	61	0.0688682	0.000359437	6:30798168-6:31570931	-5.82	0.969	1
6:30798168-6:31571218	ENSG00000204516	MICB	GTExv8.ALL.Ovary	protein_coding	6	31494880	31494881	61	0.164148	3.35413e-08	6:30798168-6:31570931	5.72	0.969	1
6:31571218-6:32682664	ENSG00000272221	ENSG00000272221.1	GTExv8.ALL.Ovary	lncRNA	6	31395494	31395495	92	0.268021	4.70851e-13	6:31571337-6:32682664	8.41	1	1
6:31571218-6:32682664	ENSG00000237541	HLA-DQA2	GTExv8.ALL.Ovary	protein_coding	6	32741341	32741342	92	0.610524	7.85971e-36	6:31571337-6:32682664	13.4	1	1
6:32682664-6:33236497	ENSG00000179344	HLA-DQB1	GTExv8.ALL.Pituitary	protein_coding	6	32668382	32668383	35	0.666368	3.71572e-58	6:32682664-6:33236497	-2.8	0.998	1
6:28917608-6:29737971	ENSG00000281831	HCP5B	GTExv8.ALL.Pituitary	lncRNA	6	29873782	29873783	58	0.417608	1.25282e-29	6:28917832-6:29737971	4.2	0.886	1
6:30798168-6:31571218	ENSG00000204542	C6orf15	GTExv8.ALL.Pituitary	protein_coding	6	31112558	31112559	61	0.301672	2.69301e-20	6:30798168-6:31570931	4.54	0.97	1
6:32682664-6:33236497	ENSG00000223534	HLA-DQB1-AS1	GTExv8.ALL.Pituitary	lncRNA	6	32660354	32660355	35	0.539731	1.0832e-41	6:32682664-6:33236497	6.76	1	1
6:30798168-6:31571218	ENSG00000231852	CYP21A2	GTExv8.ALL.Pituitary	protein_coding	6	32038264	32038265	61	0.12707	9.87734e-09	6:30798168-6:31570931	6.92	0.966	1
6:30798168-6:31571218	ENSG00000204516	MICB	GTExv8.ALL.Pituitary	protein_coding	6	31494880	31494881	61	0.127509	9.29578e-09	6:30798168-6:31570931	7.89	0.994	1
6:31571218-6:32682664	ENSG00000237541	HLA-DQA2	GTExv8.ALL.Pituitary	protein_coding	6	32741341	32741342	92	0.606638	9.86538e-50	6:31571337-6:32682664	13.5	0.996	1
6:31571218-6:32682664	ENSG00000196735	HLA-DQA1	GTExv8.ALL.Skin_Not_Sun_Exposed_Suprapubic	protein_coding	6	32628178	32628179	92	0.456947	1.65689e-70	6:31571337-6:32682664	-14.4	0.999	1
6:30798168-6:31571218	ENSG00000206337	HCP5	GTExv8.ALL.Skin_Not_Sun_Exposed_Suprapubic	lncRNA	6	31463370	31463371	61	0.0391291	3.4752e-06	6:30798168-6:31570931	-9.33	0.943	1
6:32682664-6:33236497	ENSG00000196735	HLA-DQA1	GTExv8.ALL.Skin_Not_Sun_Exposed_Suprapubic	protein_coding	6	32628178	32628179	35	0.456947	1.65689e-70	6:32682664-6:33236497	-9.21	1	1
6:30798168-6:31571218	ENSG00000204410	MSH5	GTExv8.ALL.Skin_Not_Sun_Exposed_Suprapubic	protein_coding	6	31739947	31739948	61	0.0405998	2.30478e-06	6:30798168-6:31570931	-6.59	0.916	1
6:32682664-6:33236497	ENSG00000204252	HLA-DOA	GTExv8.ALL.Skin_Not_Sun_Exposed_Suprapubic	protein_coding	6	33009611	33009612	35	0.0112517	0.00901478	6:32682664-6:33236497	-2.27	0.818	1
6:28917608-6:29737971	ENSG00000281831	HCP5B	GTExv8.ALL.Skin_Not_Sun_Exposed_Suprapubic	lncRNA	6	29873782	29873783	58	0.277799	1.61539e-38	6:28917832-6:29737971	3.87	0.81	1
6:31571218-6:32682664	ENSG00000204463	BAG6	GTExv8.ALL.Skin_Not_Sun_Exposed_Suprapubic	protein_coding	6	31652704	31652705	92	0.0275513	8.82786e-05	6:31571337-6:32682664	10.3	0.88	1
6:32682664-6:33236497	ENSG00000198502	HLA-DRB5	GTExv8.ALL.Small_Intestine_Terminal_Ileum	protein_coding	6	32530286	32530287	35	0.539468	5.47292e-31	6:32682664-6:33236497	-11.9	1	1
6:32682664-6:33236497	ENSG00000204267	TAP2	GTExv8.ALL.Small_Intestine_Terminal_Ileum	protein_coding	6	32838779	32838780	35	0.100587	1.19204e-05	6:32682664-6:33236497	-9.43	1	1
6:32682664-6:33236497	ENSG00000196126	HLA-DRB1	GTExv8.ALL.Small_Intestine_Terminal_Ileum	protein_coding	6	32589847	32589848	35	0.237742	5.34889e-12	6:32682664-6:33236497	-3.58	0.989	1
6:31571218-6:32682664	ENSG00000240053	LY6G5B	GTExv8.ALL.Small_Intestine_Terminal_Ileum	protein_coding	6	31670166	31670167	92	0.130047	6.07598e-07	6:31571337-6:32682664	1.27	0.986	1
6:30798168-6:31571218	ENSG00000204528	PSORS1C3	GTExv8.ALL.Small_Intestine_Terminal_Ileum	lncRNA	6	31177898	31177899	61	0.35623	2.16467e-18	6:30798168-6:31570931	5.65	1	1
6:31571218-6:32682664	ENSG00000204314	PRRT1	GTExv8.ALL.Small_Intestine_Terminal_Ileum	protein_coding	6	32153959	32153960	92	0.0399874	0.00469572	6:31571337-6:32682664	8.52	0.989	1
6:31571218-6:32682664	ENSG00000237541	HLA-DQA2	GTExv8.ALL.Small_Intestine_Terminal_Ileum	protein_coding	6	32741341	32741342	92	0.581868	1.30282e-34	6:31571337-6:32682664	12.5	0.999	1
6:30798168-6:31571218	ENSG00000204444	APOM	GTExv8.ALL.Stomach	protein_coding	6	31655470	31655471	61	0.0701998	7.83615e-07	6:30798168-6:31570931	-8.57	0.998	1
6:33236497-6:35455756	ENSG00000137288	UQCC2	GTExv8.ALL.Stomach	protein_coding	6	33711726	33711727	77	0.0718856	5.78933e-07	6:33236497-6:35454791	-4.49	0.98	1
6:32682664-6:33236497	ENSG00000231389	HLA-DPA1	GTExv8.ALL.Stomach	protein_coding	6	33073771	33073772	35	0.0503639	2.71013e-05	6:32682664-6:33236497	2.88	0.934	1
6:32682664-6:33236497	ENSG00000231500	RPS18	GTExv8.ALL.Stomach	protein_coding	6	33272047	33272048	35	0.0860782	4.46634e-08	6:32682664-6:33236497	5.57	0.97	1
6:32682664-6:33236497	ENSG00000227057	WDR46	GTExv8.ALL.Stomach	protein_coding	6	33289300	33289301	35	0.0402659	0.000163471	6:32682664-6:33236497	6.69	0.991	1
6:31571218-6:32682664	ENSG00000204257	HLA-DMA	GTExv8.ALL.Stomach	protein_coding	6	32969093	32969094	92	0.028658	0.00129819	6:31571337-6:32682664	7.44	0.998	1
6:31571218-6:32682664	ENSG00000237541	HLA-DQA2	GTExv8.ALL.Stomach	protein_coding	6	32741341	32741342	92	0.608147	1.07247e-67	6:31571337-6:32682664	13.4	0.998	1
6:32682664-6:33236497	ENSG00000196126	HLA-DRB1	GTExv8.ALL.Thyroid	protein_coding	6	32589847	32589848	35	0.352517	3.48196e-56	6:32682664-6:33236497	-12.2	1	1
6:30798168-6:31571218	ENSG00000248290	TNXA	GTExv8.ALL.Thyroid	unprocessed_pseudogene	6	32012471	32012472	61	0.106886	5.51824e-16	6:30798168-6:31570931	-4.67	0.87	1
6:33236497-6:35455756	ENSG00000204248	COL11A2	GTExv8.ALL.Thyroid	protein_coding	6	33192498	33192499	77	0.197124	2.41876e-29	6:33236497-6:35454791	-3.77	0.847	1
6:32682664-6:33236497	ENSG00000168394	TAP1	GTExv8.ALL.Thyroid	protein_coding	6	32853977	32853978	35	0.00602405	0.0348724	6:32682664-6:33236497	-3.05	1	1
6:33236497-6:35455756	ENSG00000231925	TAPBP	GTExv8.ALL.Thyroid	protein_coding	6	33314386	33314387	77	0.170994	2.46454e-25	6:33236497-6:35454791	-2.48	0.867	1
6:30798168-6:31571218	ENSG00000204528	PSORS1C3	GTExv8.ALL.Thyroid	lncRNA	6	31177898	31177899	61	0.416045	4.78063e-69	6:30798168-6:31570931	6.18	1	1
6:32682664-6:33236497	ENSG00000204257	HLA-DMA	GTExv8.ALL.Thyroid	protein_coding	6	32969093	32969094	35	0.248756	1.19726e-37	6:32682664-6:33236497	8.45	0.988	1
6:30798168-6:31571218	ENSG00000240053	LY6G5B	GTExv8.ALL.Thyroid	protein_coding	6	31670166	31670167	61	0.282339	2.34828e-43	6:30798168-6:31570931	9.79	1	1
6:32682664-6:33236497	ENSG00000179344	HLA-DQB1	GTExv8.ALL.Vagina	protein_coding	6	32668382	32668383	35	0.612891	1.17798e-30	6:32682664-6:33236497	-9.19	1	1
6:31571218-6:32682664	ENSG00000244731	C4A	GTExv8.ALL.Vagina	protein_coding	6	31982023	31982024	92	0.251448	1.44022e-10	6:31571337-6:32682664	-7.12	1	1
6:31571218-6:32682664	ENSG00000204525	HLA-C	GTExv8.ALL.Vagina	protein_coding	6	31272104	31272105	92	0.15594	7.53001e-07	6:31571337-6:32682664	-6.11	0.994	1
6:28017819-6:28917608	ENSG00000204713	TRIM27	GTExv8.ALL.Vagina	protein_coding	6	28923988	28923989	46	0.163803	3.84437e-07	6:28018353-6:28917091	-4.14	0.941	1
6:32682664-6:33236497	ENSG00000229391	HLA-DRB6	GTExv8.ALL.Vagina	transcribed_unprocessed_pseudogene	6	32560021	32560022	35	0.538867	2.39653e-25	6:32682664-6:33236497	2.46	0.855	1
6:31571218-6:32682664	ENSG00000237541	HLA-DQA2	GTExv8.ALL.Vagina	protein_coding	6	32741341	32741342	92	0.495776	1.23992e-22	6:31571337-6:32682664	13.2	1	1
6:32682664-6:33236497	ENSG00000196301	HLA-DRB9	GTExv8.ALL.Vagina	unprocessed_pseudogene	6	32473499	32473500	35	0.114976	2.31581e-05	6:32682664-6:33236497	13.8	1	1
