# Supplementary material for: A Cross-Tissue Transcriptome-Wide Association Study Identifies Novel Susceptibility Genes for Glomerular Diseases
Source: Biomedicines. 2026 May 8;14(5):1072. doi: 10.3390/biomedicines14051072 (PMC13203945; doi:10.3390/biomedicines14051072)
Supplement: Supplementary file 1 [file biomedicines-14-01072-s001.zip › Supplementary Files/Supplementary Table S9.xlsx]

## Sheet: Sheet1
Supplementary Table S9. Multi-tissue Mendelian randomization analysis results using GTEx V8 data
tissue	gene	gene_id	outcome	exposure	method	b	se	pval	lo_ci	up_ci	or	or_lci95	or_uci95	effect direction
Adipose Subcutaneous	TCF19	ENSG00000137310	finngen_R12_N14_GLOMERULAR	Adipose_Subcutaneous_ENSG00000137310	Wald ratio	-0.0189305	0.0864088	0.826587	-0.188292	0.150431	0.981248	0.828373	1.16233	Non-significant
Adipose Subcutaneous	TAP1	ENSG00000168394	finngen_R12_N14_GLOMERULAR	Adipose_Subcutaneous_ENSG00000168394	Wald ratio	-0.0678418	0.0973075	0.485684	-0.258564	0.122881	0.934408	0.772159	1.13075	Non-significant
Adipose Subcutaneous	HSD17B8	ENSG00000204228	finngen_R12_N14_GLOMERULAR	Adipose_Subcutaneous_ENSG00000204228	Wald ratio	0.235965	0.0810259	0.0035887	0.0771545	0.394776	1.26613	1.08021	1.48405	Risk
Adipose Visceral Omentum	TCF19	ENSG00000137310	finngen_R12_N14_GLOMERULAR	Adipose_Visceral_Omentum_ENSG00000137310	Wald ratio	0.383772	0.106795	0.000326227	0.174453	0.593091	1.46781	1.1906	1.80957	Risk
Adipose Visceral Omentum	HSD17B8	ENSG00000204228	finngen_R12_N14_GLOMERULAR	Adipose_Visceral_Omentum_ENSG00000204228	Wald ratio	0.22855	0.0726573	0.00165755	0.0861414	0.370958	1.25678	1.08996	1.44912	Risk
Adipose Visceral Omentum	AGER	ENSG00000204305	finngen_R12_N14_GLOMERULAR	Adipose_Visceral_Omentum_ENSG00000204305	Wald ratio	0.444766	0.20754	0.0321105	0.0379865	0.851545	1.56012	1.03872	2.34326	Risk
Adipose Visceral Omentum	CYP21A2	ENSG00000231852	finngen_R12_N14_GLOMERULAR	Adipose_Visceral_Omentum_ENSG00000231852	Wald ratio	0.260144	0.0720251	0.00030401	0.118975	0.401314	1.29712	1.12634	1.49379	Risk
Adrenal Gland	DDAH2	ENSG00000213722	finngen_R12_N14_GLOMERULAR	Adrenal_Gland_ENSG00000213722	Wald ratio	-0.0324969	0.0556022	0.558916	-0.141477	0.0764835	0.968025	0.868075	1.07948	Non-significant
Artery Aorta	HSD17B8	ENSG00000204228	finngen_R12_N14_GLOMERULAR	Artery_Aorta_ENSG00000204228	Wald ratio	0.139962	0.0495556	0.00473787	0.0428327	0.237091	1.15023	1.04376	1.26756	Risk
Artery Tibial	TCF19	ENSG00000137310	finngen_R12_N14_GLOMERULAR	Artery_Tibial_ENSG00000137310	Wald ratio	-0.0306068	0.0488182	0.530688	-0.12629	0.0650767	0.969857	0.881359	1.06724	Non-significant
Artery Tibial	HSD17B8	ENSG00000204228	finngen_R12_N14_GLOMERULAR	Artery_Tibial_ENSG00000204228	Wald ratio	0.169195	0.0565139	0.00275466	0.0584278	0.279962	1.18435	1.06017	1.32308	Risk
Brain Amygdala	TCF19	ENSG00000137310	finngen_R12_N14_GLOMERULAR	Brain_Amygdala_ENSG00000137310	Wald ratio	-0.106995	0.0252812	2.31405e-05	-0.156547	-0.0574442	0.89853	0.855092	0.944175	Protective
Brain Anterior cingulate cortex BA24	TCF19	ENSG00000137310	finngen_R12_N14_GLOMERULAR	Brain_Anterior_cingulate_cortex_BA24_ENSG00000137310	Wald ratio	-0.106416	0.0251442	2.31405e-05	-0.155698	-0.0571329	0.899051	0.855817	0.944469	Protective
Brain Caudate basal ganglia	TCF19	ENSG00000137310	finngen_R12_N14_GLOMERULAR	Brain_Caudate_basal_ganglia_ENSG00000137310	Wald ratio	-0.0977708	0.0231016	2.31405e-05	-0.14305	-0.0524917	0.906857	0.866711	0.948862	Protective
Brain Caudate basal ganglia	AGER	ENSG00000204305	finngen_R12_N14_GLOMERULAR	Brain_Caudate_basal_ganglia_ENSG00000204305	Wald ratio	0.417093	0.194628	0.0321105	0.0356231	0.798563	1.51754	1.03627	2.22235	Risk
Brain Caudate basal ganglia	EHMT2	ENSG00000204371	finngen_R12_N14_GLOMERULAR	Brain_Caudate_basal_ganglia_ENSG00000204371	Wald ratio	0.0303168	0.0664192	0.648069	-0.0998647	0.160498	1.03078	0.90496	1.1741	Non-significant
Brain Cerebellar Hemisphere	HSD17B8	ENSG00000204228	finngen_R12_N14_GLOMERULAR	Brain_Cerebellar_Hemisphere_ENSG00000204228	Wald ratio	0.0757487	0.0522969	0.147495	-0.0267532	0.178251	1.07869	0.973601	1.19512	Non-significant
Brain Cerebellum	HSD17B8	ENSG00000204228	finngen_R12_N14_GLOMERULAR	Brain_Cerebellum_ENSG00000204228	Wald ratio	0.0736673	0.0519516	0.156191	-0.0281579	0.175493	1.07645	0.972235	1.19183	Non-significant
Brain Cerebellum	DDAH2	ENSG00000213722	finngen_R12_N14_GLOMERULAR	Brain_Cerebellum_ENSG00000213722	Wald ratio	-0.0376762	0.0503105	0.453932	-0.136285	0.0609322	0.963025	0.872594	1.06283	Non-significant
Brain Cortex	TCF19	ENSG00000137310	finngen_R12_N14_GLOMERULAR	Brain_Cortex_ENSG00000137310	Wald ratio	-0.0964513	0.0227898	2.31405e-05	-0.141119	-0.0517833	0.908054	0.868386	0.949535	Protective
Brain Cortex	HSD17B8	ENSG00000204228	finngen_R12_N14_GLOMERULAR	Brain_Cortex_ENSG00000204228	Wald ratio	0.157175	0.0551759	0.0043909	0.0490306	0.26532	1.1702	1.05025	1.30385	Risk
Brain Cortex	DDAH2	ENSG00000213722	finngen_R12_N14_GLOMERULAR	Brain_Cortex_ENSG00000213722	Wald ratio	-0.0711043	0.0949482	0.453932	-0.257203	0.114994	0.931365	0.773211	1.12187	Non-significant
Brain Frontal Cortex BA9	TCF19	ENSG00000137310	finngen_R12_N14_GLOMERULAR	Brain_Frontal_Cortex_BA9_ENSG00000137310	Wald ratio	-0.103842	0.024536	2.31405e-05	-0.151932	-0.055751	0.901368	0.859047	0.945775	Protective
Brain Frontal Cortex BA9	HSD17B8	ENSG00000204228	finngen_R12_N14_GLOMERULAR	Brain_Frontal_Cortex_BA9_ENSG00000204228	Wald ratio	0.139001	0.0591725	0.0188202	0.0230224	0.254979	1.14912	1.02329	1.29043	Risk
Brain Hippocampus	TCF19	ENSG00000137310	finngen_R12_N14_GLOMERULAR	Brain_Hippocampus_ENSG00000137310	Wald ratio	-0.113797	0.0268882	2.31405e-05	-0.166497	-0.0610957	0.892439	0.846625	0.940733	Protective
Brain Hypothalamus	TCF19	ENSG00000137310	finngen_R12_N14_GLOMERULAR	Brain_Hypothalamus_ENSG00000137310	Wald ratio	-0.0721389	0.0170452	2.31405e-05	-0.105547	-0.0387303	0.930402	0.899832	0.96201	Protective
Brain Nucleus accumbens basal ganglia	TCF19	ENSG00000137310	finngen_R12_N14_GLOMERULAR	Brain_Nucleus_accumbens_basal_ganglia_ENSG00000137310	Wald ratio	-0.167284	0.0395263	2.31405e-05	-0.244755	-0.089812	0.84596	0.782896	0.914103	Protective
Brain Nucleus accumbens basal ganglia	EHMT2	ENSG00000204371	finngen_R12_N14_GLOMERULAR	Brain_Nucleus_accumbens_basal_ganglia_ENSG00000204371	Wald ratio	0.0499046	0.0658297	0.448399	-0.0791215	0.178931	1.05117	0.923928	1.19594	Non-significant
Brain Putamen basal ganglia	TCF19	ENSG00000137310	finngen_R12_N14_GLOMERULAR	Brain_Putamen_basal_ganglia_ENSG00000137310	Wald ratio	-0.112151	0.0264994	2.31405e-05	-0.16409	-0.0602123	0.893909	0.848666	0.941565	Protective
Brain Putamen basal ganglia	EHMT2	ENSG00000204371	finngen_R12_N14_GLOMERULAR	Brain_Putamen_basal_ganglia_ENSG00000204371	Wald ratio	0.04592	0.0605734	0.448399	-0.072804	0.164644	1.04699	0.929783	1.17897	Non-significant
Brain Spinal cord cervical c-1	TCF19	ENSG00000137310	finngen_R12_N14_GLOMERULAR	Brain_Spinal_cord_cervical_c-1_ENSG00000137310	Wald ratio	-0.0783985	0.0185242	2.31405e-05	-0.114706	-0.042091	0.924596	0.891628	0.958783	Protective
Brain Substantia nigra	TCF19	ENSG00000137310	finngen_R12_N14_GLOMERULAR	Brain_Substantia_nigra_ENSG00000137310	Wald ratio	-0.085615	0.0202294	2.31405e-05	-0.125265	-0.0459654	0.917948	0.882263	0.955075	Protective
Breast Mammary Tissue	HSD17B8	ENSG00000204228	finngen_R12_N14_GLOMERULAR	Breast_Mammary_Tissue_ENSG00000204228	Wald ratio	0.23361	0.0757855	0.00205262	0.0850701	0.382149	1.26315	1.08879	1.46543	Risk
Breast Mammary Tissue	HLA-DRA	ENSG00000204287	finngen_R12_N14_GLOMERULAR	Breast_Mammary_Tissue_ENSG00000204287	Wald ratio	3.79881	5.49313	0.489216	-6.96773	14.5653	44.6479	0.000941791	2.11665e+06	Non-significant
Cells Cultured fibroblasts	PRRT1	ENSG00000204314	finngen_R12_N14_GLOMERULAR	Cells_Cultured_fibroblasts_ENSG00000204314	Wald ratio	-0.702818	0.207911	0.000723845	-1.11032	-0.295313	0.495188	0.329453	0.744299	Protective
Cells Cultured fibroblasts	C6orf48	ENSG00000204387	finngen_R12_N14_GLOMERULAR	Cells_Cultured_fibroblasts_ENSG00000204387	Wald ratio	-0.561802	0.191075	0.00327976	-0.936308	-0.187296	0.570181	0.392073	0.829199	Protective
Cells Cultured fibroblasts	LST1	ENSG00000204482	finngen_R12_N14_GLOMERULAR	Cells_Cultured_fibroblasts_ENSG00000204482	Wald ratio	-0.156995	0.0712624	0.0275906	-0.29667	-0.017321	0.854708	0.743289	0.982828	Protective
Cells Cultured fibroblasts	DDAH2	ENSG00000213722	finngen_R12_N14_GLOMERULAR	Cells_Cultured_fibroblasts_ENSG00000213722	Wald ratio	-0.0694491	0.0927378	0.453932	-0.251215	0.112317	0.932908	0.777855	1.11887	Non-significant
Cells EBV-transformed lymphocytes	TCF19	ENSG00000137310	finngen_R12_N14_GLOMERULAR	Cells_EBV-transformed_lymphocytes_ENSG00000137310	Wald ratio	-0.155592	0.0464866	0.000816807	-0.246706	-0.0644786	0.855908	0.78137	0.937556	Protective
Cells EBV-transformed lymphocytes	HLA-DRB1	ENSG00000196126	finngen_R12_N14_GLOMERULAR	Cells_EBV-transformed_lymphocytes_ENSG00000196126	Wald ratio	-0.999087	1.05816	0.34508	-3.07308	1.0749	0.368215	0.0462784	2.92971	Non-significant
Colon Sigmoid	HLA-DRB1	ENSG00000196126	finngen_R12_N14_GLOMERULAR	Colon_Sigmoid_ENSG00000196126	Wald ratio	0.196664	0.0480468	4.25504e-05	0.102492	0.290836	1.21733	1.10793	1.33754	Risk
Colon Sigmoid	HSD17B8	ENSG00000204228	finngen_R12_N14_GLOMERULAR	Colon_Sigmoid_ENSG00000204228	Wald ratio	0.183993	0.0614566	0.00275466	0.0635379	0.304448	1.20201	1.0656	1.35588	Risk
Colon Transverse	TCF19	ENSG00000137310	finngen_R12_N14_GLOMERULAR	Colon_Transverse_ENSG00000137310	Wald ratio	-0.345559	0.102049	0.000708656	-0.545575	-0.145543	0.707825	0.579509	0.864553	Protective
Colon Transverse	HSD17B8	ENSG00000204228	finngen_R12_N14_GLOMERULAR	Colon_Transverse_ENSG00000204228	Wald ratio	0.267339	0.0892957	0.00275466	0.0923198	0.442359	1.30648	1.09672	1.55637	Risk
Esophagus Gastroesophageal Junction	TCF19	ENSG00000137310	finngen_R12_N14_GLOMERULAR	Esophagus_Gastroesophageal_Junction_ENSG00000137310	Wald ratio	0.064143	0.0829209	0.439201	-0.0983821	0.226668	1.06624	0.906303	1.25441	Non-significant
Esophagus Gastroesophageal Junction	TAP1	ENSG00000168394	finngen_R12_N14_GLOMERULAR	Esophagus_Gastroesophageal_Junction_ENSG00000168394	Wald ratio	-0.0422705	0.0606298	0.485684	-0.161105	0.076564	0.95861	0.851203	1.07957	Non-significant
Esophagus Gastroesophageal Junction	HLA-DRB1	ENSG00000196126	finngen_R12_N14_GLOMERULAR	Esophagus_Gastroesophageal_Junction_ENSG00000196126	Wald ratio	0.195257	0.047703	4.25504e-05	0.101759	0.288754	1.21562	1.10712	1.33476	Risk
Esophagus Gastroesophageal Junction	AGER	ENSG00000204305	finngen_R12_N14_GLOMERULAR	Esophagus_Gastroesophageal_Junction_ENSG00000204305	Wald ratio	-0.646966	0.479997	0.177705	-1.58776	0.293827	0.523632	0.204383	1.34155	Non-significant
Esophagus Gastroesophageal Junction	CYP21A2	ENSG00000231852	finngen_R12_N14_GLOMERULAR	Esophagus_Gastroesophageal_Junction_ENSG00000231852	Wald ratio	0.140577	0.0435947	0.00126138	0.055131	0.226022	1.15094	1.05668	1.2536	Risk
Esophagus Mucosa	CSNK2B	ENSG00000204435	finngen_R12_N14_GLOMERULAR	Esophagus_Mucosa_ENSG00000204435	Wald ratio	-0.463292	0.105623	1.15314e-05	-0.670314	-0.25627	0.629209	0.511548	0.773933	Protective
Esophagus Muscularis	TCF19	ENSG00000137310	finngen_R12_N14_GLOMERULAR	Esophagus_Muscularis_ENSG00000137310	Wald ratio	0.0179275	0.0719331	0.803187	-0.123061	0.158916	1.01809	0.884209	1.17224	Non-significant
Esophagus Muscularis	C6orf48	ENSG00000204387	finngen_R12_N14_GLOMERULAR	Esophagus_Muscularis_ENSG00000204387	Wald ratio	0.19544	0.063695	0.00215228	0.0705979	0.320282	1.21585	1.07315	1.37752	Risk
Heart Atrial Appendage	TCF19	ENSG00000137310	finngen_R12_N14_GLOMERULAR	Heart_Atrial_Appendage_ENSG00000137310	Wald ratio	-0.0146795	0.0711056	0.836442	-0.154046	0.124687	0.985428	0.857232	1.13279	Non-significant
Heart Atrial Appendage	TAP1	ENSG00000168394	finngen_R12_N14_GLOMERULAR	Heart_Atrial_Appendage_ENSG00000168394	Wald ratio	-0.0218221	0.0828659	0.792286	-0.184239	0.140595	0.978414	0.831737	1.15096	Non-significant
Heart Atrial Appendage	HSD17B8	ENSG00000204228	finngen_R12_N14_GLOMERULAR	Heart_Atrial_Appendage_ENSG00000204228	Wald ratio	0.154371	0.0657158	0.0188202	0.0255683	0.283174	1.16692	1.0259	1.32734	Risk
Heart Atrial Appendage	DDAH2	ENSG00000213722	finngen_R12_N14_GLOMERULAR	Heart_Atrial_Appendage_ENSG00000213722	Wald ratio	-0.0569661	0.107749	0.597017	-0.268153	0.154221	0.944626	0.764791	1.16675	Non-significant
Heart Left Ventricle	HSD17B8	ENSG00000204228	finngen_R12_N14_GLOMERULAR	Heart_Left_Ventricle_ENSG00000204228	Wald ratio	0.181094	0.0588052	0.00207305	0.0658361	0.296352	1.19853	1.06805	1.34494	Risk
Heart Left Ventricle	MICB	ENSG00000204516	finngen_R12_N14_GLOMERULAR	Heart_Left_Ventricle_ENSG00000204516	Wald ratio	0.249645	0.0905073	0.00581053	0.0722507	0.427039	1.28357	1.07492	1.53271	Risk
Heart Left Ventricle	DDAH2	ENSG00000213722	finngen_R12_N14_GLOMERULAR	Heart_Left_Ventricle_ENSG00000213722	Wald ratio	-0.0782159	0.104445	0.453932	-0.282927	0.126495	0.924765	0.753575	1.13484	Non-significant
Liver	AGER	ENSG00000204305	finngen_R12_N14_GLOMERULAR	Liver_ENSG00000204305	Wald ratio	0.511996	0.238912	0.0321105	0.0437286	0.980264	1.66862	1.0447	2.66516	Risk
Lung	TCF19	ENSG00000137310	finngen_R12_N14_GLOMERULAR	Lung_ENSG00000137310	Wald ratio	-0.33567	0.0800579	2.75483e-05	-0.492584	-0.178757	0.714859	0.611046	0.836309	Protective
Lung	HSD17B8	ENSG00000204228	finngen_R12_N14_GLOMERULAR	Lung_ENSG00000204228	Wald ratio	0.27589	0.0895874	0.00207305	0.100299	0.451481	1.3177	1.1055	1.57064	Risk
Lung	DDAH2	ENSG00000213722	finngen_R12_N14_GLOMERULAR	Lung_ENSG00000213722	Wald ratio	-0.0712901	0.121978	0.558916	-0.310366	0.167786	0.931192	0.733178	1.18268	Non-significant
Minor Salivary Gland	AGER	ENSG00000204305	finngen_R12_N14_GLOMERULAR	Minor_Salivary_Gland_ENSG00000204305	Wald ratio	-0.0691394	0.145061	0.633629	-0.353458	0.215179	0.933197	0.702255	1.24008	Non-significant
Muscle Skeletal	TCF19	ENSG00000137310	finngen_R12_N14_GLOMERULAR	Muscle_Skeletal_ENSG00000137310	Wald ratio	-0.218287	0.0515774	2.31405e-05	-0.319378	-0.117195	0.803895	0.726601	0.889412	Protective
Muscle Skeletal	HSD17B8	ENSG00000204228	finngen_R12_N14_GLOMERULAR	Muscle_Skeletal_ENSG00000204228	Wald ratio	0.187998	0.0610471	0.00207305	0.068346	0.307651	1.20683	1.07074	1.36023	Risk
Muscle Skeletal	DDAH2	ENSG00000213722	finngen_R12_N14_GLOMERULAR	Muscle_Skeletal_ENSG00000213722	Wald ratio	-0.0707619	0.121074	0.558916	-0.308067	0.166543	0.931684	0.734866	1.18121	Non-significant
Nerve Tibial	TCF19	ENSG00000137310	finngen_R12_N14_GLOMERULAR	Nerve_Tibial_ENSG00000137310	Wald ratio	-0.0197349	0.0900804	0.826587	-0.196292	0.156823	0.980459	0.821772	1.16979	Non-significant
Nerve Tibial	TAP1	ENSG00000168394	finngen_R12_N14_GLOMERULAR	Nerve_Tibial_ENSG00000168394	Wald ratio	-0.0516734	0.0756695	0.494681	-0.199986	0.0966388	0.949639	0.818743	1.10146	Non-significant
Nerve Tibial	HSD17B8	ENSG00000204228	finngen_R12_N14_GLOMERULAR	Nerve_Tibial_ENSG00000204228	Wald ratio	0.116609	0.0805067	0.147495	-0.0411843	0.274402	1.12368	0.959652	1.31574	Non-significant
Ovary	HSD17B8	ENSG00000204228	finngen_R12_N14_GLOMERULAR	Ovary_ENSG00000204228	Wald ratio	0.126487	0.0434332	0.0035887	0.041358	0.211616	1.13483	1.04223	1.23567	Risk
Pancreas	TCF19	ENSG00000137310	finngen_R12_N14_GLOMERULAR	Pancreas_ENSG00000137310	Wald ratio	-0.111548	0.0306012	0.000267153	-0.171527	-0.05157	0.894448	0.842378	0.949737	Protective
Pancreas	HSD17B8	ENSG00000204228	finngen_R12_N14_GLOMERULAR	Pancreas_ENSG00000204228	Wald ratio	0.261671	0.0831869	0.00165755	0.0986251	0.424718	1.2991	1.10365	1.52916	Risk
Pituitary	TCF19	ENSG00000137310	finngen_R12_N14_GLOMERULAR	Pituitary_ENSG00000137310	Wald ratio	-0.0852077	0.0201331	2.31405e-05	-0.124669	-0.0457467	0.918322	0.882789	0.955284	Protective
Pituitary	AGER	ENSG00000204305	finngen_R12_N14_GLOMERULAR	Pituitary_ENSG00000204305	Wald ratio	0.431179	0.201201	0.0321105	0.0368261	0.825532	1.53907	1.03751	2.2831	Risk
Pituitary	CYP21A2	ENSG00000231852	finngen_R12_N14_GLOMERULAR	Pituitary_ENSG00000231852	Wald ratio	0.138848	0.0384424	0.00030401	0.0635014	0.214196	1.14895	1.06556	1.23886	Risk
Prostate	TCF19	ENSG00000137310	finngen_R12_N14_GLOMERULAR	Prostate_ENSG00000137310	Wald ratio	-0.157783	0.039558	6.64534e-05	-0.235316	-0.0802489	0.854036	0.790321	0.922887	Protective
Skin Not Sun Exposed Suprapubic	AGER	ENSG00000204305	finngen_R12_N14_GLOMERULAR	Skin_Not_Sun_Exposed_Suprapubic_ENSG00000204305	Wald ratio	0.0880371	0.199212	0.658542	-0.302418	0.478492	1.09203	0.739029	1.61364	Non-significant
Skin Sun Exposed Lower leg	HSD17B8	ENSG00000204228	finngen_R12_N14_GLOMERULAR	Skin_Sun_Exposed_Lower_leg_ENSG00000204228	Wald ratio	0.263425	0.085458	0.00205262	0.0959276	0.430923	1.30138	1.10068	1.53868	Risk
Skin Sun Exposed Lower leg	MSH5	ENSG00000204410	finngen_R12_N14_GLOMERULAR	Skin_Sun_Exposed_Lower_leg_ENSG00000204410	Wald ratio	0.123908	0.119865	0.30126	-0.111026	0.358843	1.13191	0.894915	1.43167	Non-significant
Small Intestine Terminal Ileum	TCF19	ENSG00000137310	finngen_R12_N14_GLOMERULAR	Small_Intestine_Terminal_Ileum_ENSG00000137310	Wald ratio	-0.228983	0.0539609	2.20062e-05	-0.334746	-0.12322	0.795342	0.71552	0.88407	Protective
Spleen	TCF19	ENSG00000137310	finngen_R12_N14_GLOMERULAR	Spleen_ENSG00000137310	Wald ratio	-0.149103	0.0409649	0.000272881	-0.229394	-0.0688116	0.861481	0.795015	0.933503	Protective
Spleen	HSD17B8	ENSG00000204228	finngen_R12_N14_GLOMERULAR	Spleen_ENSG00000204228	Wald ratio	0.212811	0.068935	0.00202096	0.077699	0.347924	1.23715	1.0808	1.41612	Risk
Spleen	CYP21A2	ENSG00000231852	finngen_R12_N14_GLOMERULAR	Spleen_ENSG00000231852	Wald ratio	-0.0612846	0.0392445	0.118379	-0.138204	0.0156345	0.940555	0.870921	1.01576	Non-significant
Stomach	HSD17B8	ENSG00000204228	finngen_R12_N14_GLOMERULAR	Stomach_ENSG00000204228	Wald ratio	0.268625	0.0853974	0.00165755	0.101246	0.436004	1.30816	1.10655	1.54651	Risk
Testis	TCF19	ENSG00000137310	finngen_R12_N14_GLOMERULAR	Testis_ENSG00000137310	Wald ratio	-0.140958	0.0332174	2.20062e-05	-0.206064	-0.0758518	0.868526	0.813781	0.926954	Protective
Testis	HSD17B8	ENSG00000204228	finngen_R12_N14_GLOMERULAR	Testis_ENSG00000204228	Wald ratio	0.168473	0.0486761	0.000537985	0.0730674	0.263878	1.1835	1.0758	1.30197	Risk
Testis	NELFE	ENSG00000204356	finngen_R12_N14_GLOMERULAR	Testis_ENSG00000204356	Wald ratio	-0.450606	0.363635	0.215283	-1.16333	0.26212	0.637242	0.312444	1.29968	Non-significant
Thyroid	TCF19	ENSG00000137310	finngen_R12_N14_GLOMERULAR	Thyroid_ENSG00000137310	Wald ratio	-0.20326	0.0509598	6.64534e-05	-0.303142	-0.103379	0.816066	0.738495	0.901785	Protective
Thyroid	HSD17B8	ENSG00000204228	finngen_R12_N14_GLOMERULAR	Thyroid_ENSG00000204228	Wald ratio	0.0712249	0.0751885	0.343494	-0.0761447	0.218594	1.07382	0.926682	1.24433	Non-significant
Thyroid	AGER	ENSG00000204305	finngen_R12_N14_GLOMERULAR	Thyroid_ENSG00000204305	Wald ratio	-0.891754	0.66161	0.177705	-2.18851	0.405001	0.409936	0.112084	1.4993	Non-significant
Thyroid	MSH5	ENSG00000204410	finngen_R12_N14_GLOMERULAR	Thyroid_ENSG00000204410	Wald ratio	0.0524981	0.111521	0.637821	-0.166083	0.271079	1.0539	0.846976	1.31138	Non-significant
Whole Blood	TCF19	ENSG00000137310	finngen_R12_N14_GLOMERULAR	Whole_Blood_ENSG00000137310	Wald ratio	-0.280918	0.072624	0.000109684	-0.423261	-0.138574	0.755091	0.654908	0.870598	Protective
Whole Blood	AGER	ENSG00000204305	finngen_R12_N14_GLOMERULAR	Whole_Blood_ENSG00000204305	Wald ratio	0.119612	0.627956	0.848934	-1.11118	1.35041	1.12706	0.32917	3.85899	Non-significant
Whole Blood	LST1	ENSG00000204482	finngen_R12_N14_GLOMERULAR	Whole_Blood_ENSG00000204482	Wald ratio	1.11956	0.300462	0.00019444	0.530657	1.70847	3.06352	1.70005	5.52051	Risk
Whole Blood	MICB	ENSG00000204516	finngen_R12_N14_GLOMERULAR	Whole_Blood_ENSG00000204516	Wald ratio	0.199893	0.07247	0.00581053	0.0578518	0.341934	1.22127	1.05956	1.40767	Risk
