# Supplementary material for: A Cross-Tissue Transcriptome-Wide Association Study Identifies Novel Susceptibility Genes for Glomerular Diseases
Source: Biomedicines. 2026 May 8;14(5):1072. doi: 10.3390/biomedicines14051072 (PMC13203945; doi:10.3390/biomedicines14051072)
Supplement: Supplementary file 1 [file biomedicines-14-01072-s001.zip › Supplementary Files/Supplementary Table S5.xlsx]

## Sheet: Sheet1
Supplementary Table S5. COJO analysis of TWAS signals for GD
group	ID	TWAS.Z	TWAS.P	JOINT.BETA	JOINT.BETA.SE	JOINT.Z	JOINT.P	COND.BETA	COND.BETA.SE	COND.Z	COND.P
candidate.GTExv8.ALL.Adipose_Subcutaneous.chr2.analysis.joint_included.dat	EFEMP1	-3.97	7.32e-05	-3.97	1	-3.97	7.32e-05
candidate.GTExv8.ALL.Adipose_Subcutaneous.chr6.analysis.joint_dropped.dat	C2	6.01	1.87e-09					7.552
candidate.GTExv8.ALL.Adipose_Subcutaneous.chr6.analysis.joint_dropped.dat	HLA-DQB1	-11.82	3.14e-32					3.269
candidate.GTExv8.ALL.Adipose_Subcutaneous.chr6.analysis.joint_dropped.dat	HLA-DRB1	-9.63	6.03e-22					-5.394
candidate.GTExv8.ALL.Adipose_Subcutaneous.chr6.analysis.joint_dropped.dat	HLA-DRB5	-5.18	2.17e-07					-9.208
candidate.GTExv8.ALL.Adipose_Subcutaneous.chr6.analysis.joint_dropped.dat	DDX39B	-5.95	2.75e-09					-2.466
candidate.GTExv8.ALL.Adipose_Subcutaneous.chr6.analysis.joint_dropped.dat	AGER	4.41	1.05e-05					-1.918	0.702	-2.73	0.00626
candidate.GTExv8.ALL.Adipose_Subcutaneous.chr6.analysis.joint_dropped.dat	NELFE	5.32	1.06e-07					12.967
candidate.GTExv8.ALL.Adipose_Subcutaneous.chr6.analysis.joint_dropped.dat	EHMT2	-5.9	3.73e-09					-9.992
candidate.GTExv8.ALL.Adipose_Subcutaneous.chr6.analysis.joint_dropped.dat	MSH5	-5.52	3.36e-08					-0.476
candidate.GTExv8.ALL.Adipose_Subcutaneous.chr6.analysis.joint_dropped.dat	APOM	-8.28	1.23e-16					-10.765
candidate.GTExv8.ALL.Adipose_Subcutaneous.chr6.analysis.joint_dropped.dat	HCP5	-9.01	2.02e-19					-10.736
candidate.GTExv8.ALL.Adipose_Subcutaneous.chr6.analysis.joint_dropped.dat	ATF6B	4.75	2e-06					23.534
candidate.GTExv8.ALL.Adipose_Subcutaneous.chr6.analysis.joint_dropped.dat	C4B	3.86	0.000113					-0.98
candidate.GTExv8.ALL.Adipose_Subcutaneous.chr6.analysis.joint_dropped.dat	CYP21A2	8.39	4.79e-17					10.213
candidate.GTExv8.ALL.Adipose_Subcutaneous.chr6.analysis.joint_included.dat	UQCC2	-4.1	4.05e-05	-4.1	1	-4.1	4.05e-05
candidate.GTExv8.ALL.Adipose_Subcutaneous.chr6.analysis.joint_included.dat	FLOT1	5.33	9.94e-08	6.18	1.82	3.39	0.00069
candidate.GTExv8.ALL.Adipose_Subcutaneous.chr6.analysis.joint_included.dat	TAP1	-5.95	2.76e-09	-5.95	1	-5.95	2.76e-09
candidate.GTExv8.ALL.Adipose_Subcutaneous.chr6.analysis.joint_included.dat	HLA-DQA1	-14.41	4.27e-47	-28.59	1.93	-14.83	8.72e-50
candidate.GTExv8.ALL.Adipose_Subcutaneous.chr6.analysis.joint_included.dat	HSD17B8	3.8	0.000147	3.8	1	3.8	0.000147
candidate.GTExv8.ALL.Adipose_Subcutaneous.chr6.analysis.joint_included.dat	HLA-DRA	7.54	4.69e-14	16.97	1.74	9.78	1.41e-22
candidate.GTExv8.ALL.Adipose_Subcutaneous.chr6.analysis.joint_included.dat	NOTCH4	-5.86	4.57e-09	23.39	2.3	10.19	2.31e-24
candidate.GTExv8.ALL.Adipose_Subcutaneous.chr6.analysis.joint_included.dat	RNF5	-7.07	1.56e-12	-32.34	5.08	-6.36	2e-10
candidate.GTExv8.ALL.Adipose_Subcutaneous.chr6.analysis.joint_included.dat	PRRT1	5.13	2.88e-07	-32.17	3.97	-8.11	4.98e-16
candidate.GTExv8.ALL.Adipose_Subcutaneous.chr6.analysis.joint_included.dat	SKIV2L	-4.6	4.21e-06	11.7	2.97	3.94	8.13e-05
candidate.GTExv8.ALL.Adipose_Subcutaneous.chr6.analysis.joint_included.dat	C6orf48	5.62	1.92e-08	5.62	1	5.62	1.92e-08
candidate.GTExv8.ALL.Adipose_Subcutaneous.chr6.analysis.joint_included.dat	GPANK1	-3.99	6.5e-05	30.79	4.33	7.11	1.12e-12
candidate.GTExv8.ALL.Adipose_Subcutaneous.chr6.analysis.joint_included.dat	NFKBIL1	9.62	6.58e-22	2.71	1.96	1.38	0.168
candidate.GTExv8.ALL.Adipose_Subcutaneous.chr6.analysis.joint_included.dat	MICB	5.74	9.6e-09	5.92	1.16	5.12	3.05e-07
candidate.GTExv8.ALL.Adipose_Subcutaneous.chr6.analysis.joint_included.dat	HCG27	4.02	5.76e-05	18.37	2.03	9.04	1.55e-19
candidate.GTExv8.ALL.Adipose_Subcutaneous.chr6.analysis.joint_included.dat	HLA-DOB	4.33	1.49e-05	4.33	1	4.33	1.49e-05
candidate.GTExv8.ALL.Adipose_Subcutaneous.chr6.analysis.joint_included.dat	C4A	-8.35	6.57e-17	-9.3	1.84	-5.06	4.3e-07
candidate.GTExv8.ALL.Adipose_Subcutaneous.chr6.analysis.joint_included.dat	AL662844.4	-4.2	2.62e-05	-6.94	1.29	-5.4	6.56e-08
candidate.GTExv8.ALL.Adipose_Subcutaneous.chr7.analysis.joint_included.dat	TPST1	4.02	5.74e-05	4.02	1	4.02	5.74e-05
candidate.GTExv8.ALL.Adipose_Visceral_Omentum.chr6.analysis.joint_dropped.dat	FLOT1	5.33	9.94e-08					5.638	0.579	9.74	2.07e-22
candidate.GTExv8.ALL.Adipose_Visceral_Omentum.chr6.analysis.joint_dropped.dat	HLA-DQB1	-11.04	2.46e-28					-1.262	0.229	-5.51	3.65e-08
candidate.GTExv8.ALL.Adipose_Visceral_Omentum.chr6.analysis.joint_dropped.dat	HLA-DRB1	-8.86	7.91e-19					-1.058	0.594	-1.78	0.0751
candidate.GTExv8.ALL.Adipose_Visceral_Omentum.chr6.analysis.joint_dropped.dat	HLA-DRB5	-5.24	1.62e-07					-1.334	0.653	-2.04	0.0411
candidate.GTExv8.ALL.Adipose_Visceral_Omentum.chr6.analysis.joint_dropped.dat	NOTCH4	-6.93	4.18e-12					6.619	0.632	10.46	1.25e-25
candidate.GTExv8.ALL.Adipose_Visceral_Omentum.chr6.analysis.joint_dropped.dat	SKIV2L	-6.03	1.69e-09					-2.037	0.845	-2.41	0.016
candidate.GTExv8.ALL.Adipose_Visceral_Omentum.chr6.analysis.joint_dropped.dat	LST1	5.75	9.05e-09					6.702	0.749	8.95	3.55e-19
candidate.GTExv8.ALL.Adipose_Visceral_Omentum.chr6.analysis.joint_dropped.dat	MICB	5.83	5.42e-09					1.797	0.808	2.22	0.0262
candidate.GTExv8.ALL.Adipose_Visceral_Omentum.chr6.analysis.joint_dropped.dat	ATF6B	5.96	2.57e-09					-0.891	0.705	-1.26	0.207
candidate.GTExv8.ALL.Adipose_Visceral_Omentum.chr6.analysis.joint_dropped.dat	CLIC1	-6.48	9.27e-11					-3.358	0.34	-9.87	5.36e-23
candidate.GTExv8.ALL.Adipose_Visceral_Omentum.chr6.analysis.joint_dropped.dat	DDAH2	-5.67	1.46e-08					-11.016	0.374	-29.45	1.26e-190
candidate.GTExv8.ALL.Adipose_Visceral_Omentum.chr6.analysis.joint_dropped.dat	C4B	6.49	8.5e-11					10.828
candidate.GTExv8.ALL.Adipose_Visceral_Omentum.chr6.analysis.joint_dropped.dat	CYP21A2	3.74	0.000182					2.215	0.425	5.21	1.94e-07
candidate.GTExv8.ALL.Adipose_Visceral_Omentum.chr6.analysis.joint_included.dat	HLA-DQA1	-11.66	2.02e-31	-14.29	1.15	-12.4	2.53e-35
candidate.GTExv8.ALL.Adipose_Visceral_Omentum.chr6.analysis.joint_included.dat	AGER	7.93	2.25e-15	16.18	1.55	10.43	1.85e-25
candidate.GTExv8.ALL.Adipose_Visceral_Omentum.chr6.analysis.joint_included.dat	PRRT1	5.32	1.05e-07	-25.76	2.33	-11.07	1.71e-28
candidate.GTExv8.ALL.Adipose_Visceral_Omentum.chr6.analysis.joint_included.dat	C6orf48	5.86	4.74e-09	5.86	1	5.86	4.74e-09
candidate.GTExv8.ALL.Adipose_Visceral_Omentum.chr6.analysis.joint_included.dat	CSNK2B	-7.85	4.05e-15	-21.06	1.66	-12.65	1.07e-36
candidate.GTExv8.ALL.Adipose_Visceral_Omentum.chr6.analysis.joint_included.dat	GPANK1	-7.58	3.59e-14	14.71	2.25	6.54	6.11e-11
candidate.GTExv8.ALL.Adipose_Visceral_Omentum.chr6.analysis.joint_included.dat	HLA-DOB	3.78	0.000156	3.78	1	3.78	0.000156
candidate.GTExv8.ALL.Adipose_Visceral_Omentum.chr6.analysis.joint_included.dat	C4A	-8.61	7.27e-18	-20.43	2.06	-9.89	4.47e-23
candidate.GTExv8.ALL.Adipose_Visceral_Omentum.chr6.analysis.joint_included.dat	AL662844.4	-4.94	7.66e-07	-5.24	1.1	-4.75	2.04e-06
candidate.GTExv8.ALL.Adrenal_Gland.chr11.analysis.joint_included.dat	FANCF	3.67	0.000246	3.67	1	3.67	0.000246
candidate.GTExv8.ALL.Adrenal_Gland.chr3.analysis.joint_included.dat	GLYCTK	3.74	0.000181	3.74	1	3.74	0.000181
candidate.GTExv8.ALL.Adrenal_Gland.chr6.analysis.joint_dropped.dat	PRRT1	6	1.93e-09					-1.27	0.756	-1.68	0.0922
candidate.GTExv8.ALL.Adrenal_Gland.chr6.analysis.joint_dropped.dat	HCG27	5.01	5.44e-07					-1.94	0.855	-2.27	0.0235
candidate.GTExv8.ALL.Adrenal_Gland.chr6.analysis.joint_dropped.dat	C4A	-4.1	4.08e-05					1.96	0.843	2.33	0.0199
candidate.GTExv8.ALL.Adrenal_Gland.chr6.analysis.joint_dropped.dat	AL662844.4	-4.46	8.12e-06					-2.21	0.957	-2.31	0.0208
candidate.GTExv8.ALL.Adrenal_Gland.chr6.analysis.joint_included.dat	PPP1R18	-6.35	2.12e-10	-5.41	1.11	-4.85	1.24e-06
candidate.GTExv8.ALL.Adrenal_Gland.chr6.analysis.joint_included.dat	TAP1	-6.52	6.98e-11	-6.52	1	-6.52	6.98e-11
candidate.GTExv8.ALL.Adrenal_Gland.chr6.analysis.joint_included.dat	HLA-DQB1	-10.9	1.16e-27	-10.05	1.3	-7.75	8.95e-15
candidate.GTExv8.ALL.Adrenal_Gland.chr6.analysis.joint_included.dat	HLA-DRB5	-4.89	9.93e-07	4.11	1.26	3.25	0.00114
candidate.GTExv8.ALL.Adrenal_Gland.chr6.analysis.joint_included.dat	HSD17B8	5.05	4.37e-07	5.05	1	5.05	4.37e-07
candidate.GTExv8.ALL.Adrenal_Gland.chr6.analysis.joint_included.dat	AGER	9.38	6.31e-21	5.78	1.19	4.85	1.23e-06
candidate.GTExv8.ALL.Adrenal_Gland.chr6.analysis.joint_included.dat	C6orf48	4.91	8.99e-07	4.91	1	4.91	8.99e-07
candidate.GTExv8.ALL.Adrenal_Gland.chr6.analysis.joint_included.dat	LST1	5.32	1.04e-07	5.32	1	5.32	1.04e-07
candidate.GTExv8.ALL.Adrenal_Gland.chr6.analysis.joint_included.dat	MICB	8.33	8.23e-17	6.67	1.06	6.31	2.77e-10
candidate.GTExv8.ALL.Adrenal_Gland.chr6.analysis.joint_included.dat	HLA-DOB	4.83	1.36e-06	4.83	1	4.83	1.36e-06
candidate.GTExv8.ALL.Artery_Aorta.chr6.analysis.joint_dropped.dat	FLOT1	5.33	9.94e-08					11.726
candidate.GTExv8.ALL.Artery_Aorta.chr6.analysis.joint_dropped.dat	PPP1R18	-5.68	1.39e-08					7.35	0.152	48.218	0
candidate.GTExv8.ALL.Artery_Aorta.chr6.analysis.joint_dropped.dat	HLA-DRB1	-6.08	1.23e-09					7.993
candidate.GTExv8.ALL.Artery_Aorta.chr6.analysis.joint_dropped.dat	HLA-DRB5	-5.08	3.81e-07					4.938	0.61	8.09	5.99e-16
candidate.GTExv8.ALL.Artery_Aorta.chr6.analysis.joint_dropped.dat	HSD17B8	4.01	5.97e-05					0.308	0.908	0.339	0.735
candidate.GTExv8.ALL.Artery_Aorta.chr6.analysis.joint_dropped.dat	SKIV2L	-6.39	1.63e-10					-6.574
candidate.GTExv8.ALL.Artery_Aorta.chr6.analysis.joint_dropped.dat	MSH5	-6.26	3.73e-10					6.52	0.412	15.824	2.12e-56
candidate.GTExv8.ALL.Artery_Aorta.chr6.analysis.joint_dropped.dat	ATF6B	6.38	1.82e-10					-3.815	0.604	-6.311	2.76e-10
candidate.GTExv8.ALL.Artery_Aorta.chr6.analysis.joint_dropped.dat	C4B	4.41	1.05e-05					-5.04	0.752	-6.706	2e-11
candidate.GTExv8.ALL.Artery_Aorta.chr6.analysis.joint_dropped.dat	HLA-DOB	4.97	6.72e-07					1.039	0.896	1.159	0.246
candidate.GTExv8.ALL.Artery_Aorta.chr6.analysis.joint_dropped.dat	C4A	-8.4	4.43e-17					9.24
candidate.GTExv8.ALL.Artery_Aorta.chr6.analysis.joint_included.dat	TAP1	-7.29	3.04e-13	-7.29	1	-7.293	3.04e-13
candidate.GTExv8.ALL.Artery_Aorta.chr6.analysis.joint_included.dat	HLA-DQB1	-10.79	3.76e-27	35.79	3.27	10.943	7.21e-28
candidate.GTExv8.ALL.Artery_Aorta.chr6.analysis.joint_included.dat	HLA-DQA1	-11.7	1.21e-31	-46.43	3.37	-13.772	3.78e-43
candidate.GTExv8.ALL.Artery_Aorta.chr6.analysis.joint_included.dat	NOTCH4	-8.09	6.21e-16	-21.15	2.56	-8.258	1.48e-16
candidate.GTExv8.ALL.Artery_Aorta.chr6.analysis.joint_included.dat	AGER	5.71	1.13e-08	-14.05	2.28	-6.156	7.46e-10
candidate.GTExv8.ALL.Artery_Aorta.chr6.analysis.joint_included.dat	NELFE	6.63	3.43e-11	-1.48	1.58	-0.937	0.349
candidate.GTExv8.ALL.Artery_Aorta.chr6.analysis.joint_included.dat	C6orf48	4.48	7.49e-06	4.93	1.11	4.443	8.88e-06
candidate.GTExv8.ALL.Artery_Aorta.chr6.analysis.joint_included.dat	MICB	6.3	3.02e-10	8.11	1.29	6.295	3.06e-10
candidate.GTExv8.ALL.Artery_Aorta.chr6.analysis.joint_included.dat	DDR1	-4.05	5.09e-05	-8.53	1.24	-6.897	5.31e-12
candidate.GTExv8.ALL.Artery_Aorta.chr6.analysis.joint_included.dat	HCP5	-7.12	1.1e-12	20.91	2.96	7.069	1.56e-12
candidate.GTExv8.ALL.Artery_Aorta.chr6.analysis.joint_included.dat	HCG27	5.16	2.42e-07	8.63	1.36	6.356	2.07e-10
candidate.GTExv8.ALL.Artery_Aorta.chr6.analysis.joint_included.dat	HLA-DPA1	8.87	7.51e-19	8.87	1	8.867	7.51e-19
candidate.GTExv8.ALL.Artery_Aorta.chr6.analysis.joint_included.dat	CYP21A2	9.63	6.11e-22	22.61	3.85	5.866	4.46e-09
candidate.GTExv8.ALL.Artery_Coronary.chr6.analysis.joint_dropped.dat	HLA-DQB1	-11.05	2.14e-28					-0.0518	0.465	-0.111	0.9114
candidate.GTExv8.ALL.Artery_Coronary.chr6.analysis.joint_dropped.dat	HLA-DRB1	-9.91	3.71e-23					-0.6544	0.565	-1.158	0.2468
candidate.GTExv8.ALL.Artery_Coronary.chr6.analysis.joint_dropped.dat	HLA-DRB5	-6.07	1.29e-09					0.4717	0.789	0.598	0.55
candidate.GTExv8.ALL.Artery_Coronary.chr6.analysis.joint_dropped.dat	MICA	3.73	0.000191					1.6976	0.928	1.829	0.0674
candidate.GTExv8.ALL.Artery_Coronary.chr6.analysis.joint_dropped.dat	C4A	-5.09	3.52e-07					1.2462	0.552	2.259	0.0239
candidate.GTExv8.ALL.Artery_Coronary.chr6.analysis.joint_included.dat	HLA-DQA1	-12.11	9.26e-34	-10.33	1.08	-9.53	1.64e-21
candidate.GTExv8.ALL.Artery_Coronary.chr6.analysis.joint_included.dat	HSD17B8	4.83	1.36e-06	4.83	1	4.83	1.36e-06
candidate.GTExv8.ALL.Artery_Coronary.chr6.analysis.joint_included.dat	SKIV2L	-5.25	1.55e-07	-6.6	1.19	-5.56	2.69e-08
candidate.GTExv8.ALL.Artery_Coronary.chr6.analysis.joint_included.dat	MICB	6.09	1.11e-09	5.32	1.06	5.01	5.4e-07
candidate.GTExv8.ALL.Artery_Coronary.chr6.analysis.joint_included.dat	LTA	-6.12	9.59e-10	-2.47	1.12	-2.19	0.0282
candidate.GTExv8.ALL.Artery_Coronary.chr6.analysis.joint_included.dat	CYP21A2	6.01	1.87e-09	5.11	1.2	4.25	2.12e-05
candidate.GTExv8.ALL.Artery_Coronary.chr6.analysis.joint_included.dat	AL662844.4	-5.03	5.03e-07	-5.03	1	-5.03	5.03e-07
candidate.GTExv8.ALL.Artery_Tibial.chr11.analysis.joint_included.dat	FANCF	3.76	0.000172	3.76	1	3.76	0.000172
candidate.GTExv8.ALL.Artery_Tibial.chr22.analysis.joint_included.dat	LIF	-5.01	5.53e-07	-5.01	1	-5.01	5.53e-07
candidate.GTExv8.ALL.Artery_Tibial.chr3.analysis.joint_included.dat	GLYCTK	3.91	9.15e-05	3.91	1	3.91	9.15e-05
candidate.GTExv8.ALL.Artery_Tibial.chr6.analysis.joint_dropped.dat	HLA-DQB1	-11.69	1.4e-31					-1.28
candidate.GTExv8.ALL.Artery_Tibial.chr6.analysis.joint_dropped.dat	HSD17B8	4.3	1.72e-05					0.58	0.944	0.614	0.539
candidate.GTExv8.ALL.Artery_Tibial.chr6.analysis.joint_dropped.dat	NOTCH4	-6.8	1.03e-11					0.916	0.482	1.903	0.0571
candidate.GTExv8.ALL.Artery_Tibial.chr6.analysis.joint_dropped.dat	AGER	5.39	6.88e-08					16.472
candidate.GTExv8.ALL.Artery_Tibial.chr6.analysis.joint_dropped.dat	SKIV2L	-6.05	1.48e-09					11.44
candidate.GTExv8.ALL.Artery_Tibial.chr6.analysis.joint_dropped.dat	MSH5	-6.4	1.51e-10					5.209
candidate.GTExv8.ALL.Artery_Tibial.chr6.analysis.joint_dropped.dat	ABHD16A	5.02	5.24e-07					-7.318	0.367	-19.931	2.19e-88
candidate.GTExv8.ALL.Artery_Tibial.chr6.analysis.joint_dropped.dat	LST1	7.55	4.3e-14					-4.604	0.121	-37.991	1.11254e-308
candidate.GTExv8.ALL.Artery_Tibial.chr6.analysis.joint_dropped.dat	HCP5	-7.54	4.87e-14					0.284	0.348	0.815	0.415
candidate.GTExv8.ALL.Artery_Tibial.chr6.analysis.joint_dropped.dat	HCG27	4.11	4.02e-05					0.596	0.619	0.962	0.336
candidate.GTExv8.ALL.Artery_Tibial.chr6.analysis.joint_dropped.dat	HLA-DOB	4.87	1.12e-06					12.724
candidate.GTExv8.ALL.Artery_Tibial.chr6.analysis.joint_included.dat	PPP1R18	-5.82	6.05e-09	18.18	2.14	8.5	1.9e-17
candidate.GTExv8.ALL.Artery_Tibial.chr6.analysis.joint_included.dat	TAP1	-8.62	6.45e-18	-8.94	1.23	-7.293	3.03e-13
candidate.GTExv8.ALL.Artery_Tibial.chr6.analysis.joint_included.dat	HLA-DRB1	-11.67	1.8e-31	-21.58	3.23	-6.679	2.4e-11
candidate.GTExv8.ALL.Artery_Tibial.chr6.analysis.joint_included.dat	HLA-DQA1	-14.74	3.42e-49	1.22	2.74	0.446	0.655
candidate.GTExv8.ALL.Artery_Tibial.chr6.analysis.joint_included.dat	HLA-DRB5	-6.32	2.7e-10	34.09	2.87	11.879	1.51e-32
candidate.GTExv8.ALL.Artery_Tibial.chr6.analysis.joint_included.dat	DDX39B	-7.11	1.2e-12	-22.23	1.59	-13.97	2.39e-44
candidate.GTExv8.ALL.Artery_Tibial.chr6.analysis.joint_included.dat	HLA-DMA	7.93	2.27e-15	15.31	1.36	11.281	1.63e-29
candidate.GTExv8.ALL.Artery_Tibial.chr6.analysis.joint_included.dat	RNF5	-5.81	6.2e-09	-20.54	2.11	-9.739	2.05e-22
candidate.GTExv8.ALL.Artery_Tibial.chr6.analysis.joint_included.dat	NELFE	5.28	1.32e-07	6.43	1.05	6.106	1.02e-09
candidate.GTExv8.ALL.Artery_Tibial.chr6.analysis.joint_included.dat	C6orf48	5.18	2.26e-07	5.18	1	5.176	2.26e-07
candidate.GTExv8.ALL.Artery_Tibial.chr6.analysis.joint_included.dat	GPANK1	-5.89	3.93e-09	6.16	1.32	4.671	3e-06
candidate.GTExv8.ALL.Artery_Tibial.chr6.analysis.joint_included.dat	MICB	6.82	9.03e-12	29.82	1.89	15.794	3.44e-56
candidate.GTExv8.ALL.Artery_Tibial.chr6.analysis.joint_included.dat	ATF6B	4.77	1.85e-06	-4.52	1.29	-3.496	0.000472
candidate.GTExv8.ALL.Artery_Tibial.chr6.analysis.joint_included.dat	CYP21A2	9.57	1.03e-21	36.56	2.73	13.379	8.06e-41
candidate.GTExv8.ALL.Artery_Tibial.chr6.analysis.joint_included.dat	C4A	-8.64	5.68e-18	24	2.67	8.979	2.73e-19
candidate.GTExv8.ALL.Artery_Tibial.chr6.analysis.joint_included.dat	AL662844.4	-4.6	4.27e-06	0.9	1.3	0.695	0.487
candidate.GTExv8.ALL.Brain_Amygdala.chr6.analysis.joint_dropped.dat	SKIV2L	-5.25	1.55e-07					-9.707	0.799	-12.156	5.36e-34
candidate.GTExv8.ALL.Brain_Amygdala.chr6.analysis.joint_dropped.dat	CYP21A2	6.64	3.13e-11					0.453	0.603	0.751	0.453
candidate.GTExv8.ALL.Brain_Amygdala.chr6.analysis.joint_dropped.dat	HLA-DOB	5.65	1.59e-08					10.469	0.324	32.35	1.38e-229
candidate.GTExv8.ALL.Brain_Amygdala.chr6.analysis.joint_dropped.dat	C4A	-7.12	1.1e-12					0.748	0.685	1.092	0.275
candidate.GTExv8.ALL.Brain_Amygdala.chr6.analysis.joint_included.dat	HLA-DQB1	-10.75	6.03e-27	23.05	3.14	7.34	2.15e-13
candidate.GTExv8.ALL.Brain_Amygdala.chr6.analysis.joint_included.dat	HLA-DRB1	-12.12	8.16e-34	25.3	3.86	6.55	5.67e-11
candidate.GTExv8.ALL.Brain_Amygdala.chr6.analysis.joint_included.dat	HLA-DQA1	-12.27	1.34e-34	-46.48	4.48	-10.38	3.19e-25
candidate.GTExv8.ALL.Brain_Amygdala.chr6.analysis.joint_included.dat	HLA-DRB5	-8.17	2.97e-16	-34.95	3.96	-8.82	1.15e-18
candidate.GTExv8.ALL.Brain_Amygdala.chr6.analysis.joint_included.dat	MICB	8.24	1.79e-16	-3.67	1.68	-2.18	0.0291
candidate.GTExv8.ALL.Brain_Amygdala.chr6.analysis.joint_included.dat	GTF2H4	-6.73	1.75e-11	-12.89	1.37	-9.39	6.11e-21
candidate.GTExv8.ALL.Brain_Anterior_cingulate_cortex_BA24.chr14.analysis.joint_included.dat	TRAF3	3.87	0.00011	3.87	1	3.87	0.00011
candidate.GTExv8.ALL.Brain_Anterior_cingulate_cortex_BA24.chr6.analysis.joint_dropped.dat	TCF19	-3.58	0.000346					-2.335	0.969	-2.409	0.01599
candidate.GTExv8.ALL.Brain_Anterior_cingulate_cortex_BA24.chr6.analysis.joint_dropped.dat	HLA-DQB1	-12.17	4.65e-34					-1.776	0.627	-2.831	0.00465
candidate.GTExv8.ALL.Brain_Anterior_cingulate_cortex_BA24.chr6.analysis.joint_dropped.dat	HLA-DQA1	-12.32	7.28e-35					0.598	0.608	0.983	0.3256
candidate.GTExv8.ALL.Brain_Anterior_cingulate_cortex_BA24.chr6.analysis.joint_dropped.dat	DDX39B	6.64	3.13e-11					-1.741	0.703	-2.478	0.01322
candidate.GTExv8.ALL.Brain_Anterior_cingulate_cortex_BA24.chr6.analysis.joint_dropped.dat	NELFE	5.03	4.88e-07					1.904	0.784	2.428	0.01518
candidate.GTExv8.ALL.Brain_Anterior_cingulate_cortex_BA24.chr6.analysis.joint_dropped.dat	MICB	7.06	1.66e-12					-0.445	0.479	-0.93	0.35257
candidate.GTExv8.ALL.Brain_Anterior_cingulate_cortex_BA24.chr6.analysis.joint_dropped.dat	MICA	5.18	2.25e-07					2.392	0.945	2.53	0.01141
candidate.GTExv8.ALL.Brain_Anterior_cingulate_cortex_BA24.chr6.analysis.joint_dropped.dat	HCG27	5.06	4.19e-07					-0.865	0.869	-0.996	0.31917
candidate.GTExv8.ALL.Brain_Anterior_cingulate_cortex_BA24.chr6.analysis.joint_dropped.dat	ATF6B	3.6	0.000313					0.816	0.777	1.05	0.29386
candidate.GTExv8.ALL.Brain_Anterior_cingulate_cortex_BA24.chr6.analysis.joint_included.dat	HLA-DRB1	-13.61	3.74e-42	-21.24	1.5	-14.16	1.66e-45
candidate.GTExv8.ALL.Brain_Anterior_cingulate_cortex_BA24.chr6.analysis.joint_included.dat	HLA-DRB5	-8	1.22e-15	13.57	1.75	7.76	8.49e-15
candidate.GTExv8.ALL.Brain_Anterior_cingulate_cortex_BA24.chr6.analysis.joint_included.dat	SKIV2L	-5.04	4.65e-07	-5.04	1	-5.04	4.65e-07
candidate.GTExv8.ALL.Brain_Anterior_cingulate_cortex_BA24.chr6.analysis.joint_included.dat	CYP21A2	8.91	5.1e-19	3.78	1.21	3.13	0.00177
candidate.GTExv8.ALL.Brain_Anterior_cingulate_cortex_BA24.chr6.analysis.joint_included.dat	HLA-DOB	4.76	1.96e-06	4.76	1	4.76	1.96e-06
candidate.GTExv8.ALL.Brain_Anterior_cingulate_cortex_BA24.chr6.analysis.joint_included.dat	C4A	-7.12	1.1e-12	-12.29	1.44	-8.55	1.26e-17
candidate.GTExv8.ALL.Brain_Caudate_basal_ganglia.chr6.analysis.joint_dropped.dat	HLA-DQB1	-12.03	2.49e-33					-0.0702	0.371	-0.189	0.85
candidate.GTExv8.ALL.Brain_Caudate_basal_ganglia.chr6.analysis.joint_dropped.dat	HLA-DRB1	-7.88	3.33e-15					-0.3818	0.656	-0.582	0.56
candidate.GTExv8.ALL.Brain_Caudate_basal_ganglia.chr6.analysis.joint_dropped.dat	HLA-DRB5	-4.57	4.81e-06					1.3294	0.847	1.569	0.117
candidate.GTExv8.ALL.Brain_Caudate_basal_ganglia.chr6.analysis.joint_dropped.dat	C4A	-8.85	8.39e-19					-0.1689	0.698	-0.242	0.809
candidate.GTExv8.ALL.Brain_Caudate_basal_ganglia.chr6.analysis.joint_dropped.dat	AL662844.4	-4.56	5.02e-06					-7.7119	0.85	-9.075	1.14e-19
candidate.GTExv8.ALL.Brain_Caudate_basal_ganglia.chr6.analysis.joint_included.dat	FLOT1	5.33	9.94e-08	3.65	1.04	3.51	0.000446
candidate.GTExv8.ALL.Brain_Caudate_basal_ganglia.chr6.analysis.joint_included.dat	HLA-DQA1	-12.28	1.13e-34	-10.75	1.04	-10.36	3.72e-25
candidate.GTExv8.ALL.Brain_Caudate_basal_ganglia.chr6.analysis.joint_included.dat	SKIV2L	-5.6	2.11e-08	-6.29	1.09	-5.79	7.02e-09
candidate.GTExv8.ALL.Brain_Caudate_basal_ganglia.chr6.analysis.joint_included.dat	MICB	8.86	8.33e-19	8.86	1	8.86	8.33e-19
candidate.GTExv8.ALL.Brain_Caudate_basal_ganglia.chr6.analysis.joint_included.dat	MICA	5.55	2.85e-08	5.55	1	5.55	2.85e-08
candidate.GTExv8.ALL.Brain_Caudate_basal_ganglia.chr6.analysis.joint_included.dat	CYP21A2	7	2.63e-12	5.99	1.08	5.53	3.18e-08
candidate.GTExv8.ALL.Brain_Caudate_basal_ganglia.chr6.analysis.joint_included.dat	HLA-DOB	5.49	4.02e-08	5.49	1	5.49	4.02e-08
candidate.GTExv8.ALL.Brain_Cerebellar_Hemisphere.chr1.analysis.joint_included.dat	MAGI3	-4.06	4.91e-05	-4.06	1	-4.06	4.91e-05
candidate.GTExv8.ALL.Brain_Cerebellar_Hemisphere.chr6.analysis.joint_dropped.dat	FLOT1	4.02	5.77e-05					-0.227	0.869	-0.261	0.794
candidate.GTExv8.ALL.Brain_Cerebellar_Hemisphere.chr6.analysis.joint_dropped.dat	SKIV2L	-5.25	1.55e-07					-7.025	0.769	-9.137	6.42e-20
candidate.GTExv8.ALL.Brain_Cerebellar_Hemisphere.chr6.analysis.joint_dropped.dat	C4B	8.91	4.94e-19					0.788	0.738	1.067	0.286
candidate.GTExv8.ALL.Brain_Cerebellar_Hemisphere.chr6.analysis.joint_dropped.dat	CYP21A2	8.6	8.04e-18					-0.378	0.687	-0.55	0.583
candidate.GTExv8.ALL.Brain_Cerebellar_Hemisphere.chr6.analysis.joint_dropped.dat	C4A	-7.13	1.03e-12					-0.163	0.728	-0.224	0.823
candidate.GTExv8.ALL.Brain_Cerebellar_Hemisphere.chr6.analysis.joint_dropped.dat	AL662844.4	-5.21	1.88e-07					0.474	0.555	0.854	0.393
candidate.GTExv8.ALL.Brain_Cerebellar_Hemisphere.chr6.analysis.joint_included.dat	TCF19	-7.9	2.88e-15	-6.71	1.11	-6.03	1.65e-09
candidate.GTExv8.ALL.Brain_Cerebellar_Hemisphere.chr6.analysis.joint_included.dat	TAP1	-5.47	4.5e-08	-5.47	1	-5.47	4.5e-08
candidate.GTExv8.ALL.Brain_Cerebellar_Hemisphere.chr6.analysis.joint_included.dat	HLA-DQB1	-11.77	5.89e-32	-9.68	1.96	-4.94	7.69e-07
candidate.GTExv8.ALL.Brain_Cerebellar_Hemisphere.chr6.analysis.joint_included.dat	HLA-DRB1	-11.84	2.47e-32	-5.18	1.86	-2.78	0.00543
candidate.GTExv8.ALL.Brain_Cerebellar_Hemisphere.chr6.analysis.joint_included.dat	HLA-DMA	4.27	1.95e-05	3.62	1.08	3.36	0.000776
candidate.GTExv8.ALL.Brain_Cerebellar_Hemisphere.chr6.analysis.joint_included.dat	RNF5	-7.24	4.64e-13	7.65	1.41	5.41	6.18e-08
candidate.GTExv8.ALL.Brain_Cerebellar_Hemisphere.chr6.analysis.joint_included.dat	MICB	9.54	1.49e-21	11.23	1.11	10.11	4.8e-24
candidate.GTExv8.ALL.Brain_Cerebellar_Hemisphere.chr6.analysis.joint_included.dat	HLA-DOB	5.6	2.19e-08	5.6	1	5.6	2.19e-08
candidate.GTExv8.ALL.Brain_Cerebellum.chr1.analysis.joint_included.dat	MAGI3	-3.92	8.92e-05	-3.92	1	-3.92	8.92e-05
candidate.GTExv8.ALL.Brain_Cerebellum.chr3.analysis.joint_included.dat	GLYCTK	3.72	0.000195	3.72	1	3.72	0.000195
candidate.GTExv8.ALL.Brain_Cerebellum.chr6.analysis.joint_dropped.dat	FLOT1	4.64	3.56e-06					1.062	0.886	1.2	0.23
candidate.GTExv8.ALL.Brain_Cerebellum.chr6.analysis.joint_dropped.dat	HLA-DRB1	-7.33	2.33e-13					3.035
candidate.GTExv8.ALL.Brain_Cerebellum.chr6.analysis.joint_dropped.dat	NOTCH4	-11.52	1.07e-30					-3.816
candidate.GTExv8.ALL.Brain_Cerebellum.chr6.analysis.joint_dropped.dat	SKIV2L	-5.82	5.94e-09					-8.684	0.524	-16.59	8.87e-62
candidate.GTExv8.ALL.Brain_Cerebellum.chr6.analysis.joint_dropped.dat	C4B	5.04	4.72e-07					1.394	0.706	1.97	0.0483
candidate.GTExv8.ALL.Brain_Cerebellum.chr6.analysis.joint_dropped.dat	CYP21A2	9.74	2.06e-22					-0.743	0.698	-1.07	0.287
candidate.GTExv8.ALL.Brain_Cerebellum.chr6.analysis.joint_dropped.dat	C4A	-9.34	9.47e-21					-3.358
candidate.GTExv8.ALL.Brain_Cerebellum.chr6.analysis.joint_included.dat	TCF19	-7.39	1.5e-13	-5.97	1.75	-3.405	0.000662
candidate.GTExv8.ALL.Brain_Cerebellum.chr6.analysis.joint_included.dat	TAP1	-5.47	4.5e-08	9.13	1.58	5.788	7.13e-09
candidate.GTExv8.ALL.Brain_Cerebellum.chr6.analysis.joint_included.dat	HLA-DQB1	-11.91	1.04e-32	-24.09	2.08	-11.581	5.17e-31
candidate.GTExv8.ALL.Brain_Cerebellum.chr6.analysis.joint_included.dat	HLA-DRB5	-8.17	2.97e-16	12.65	2.46	5.146	2.66e-07
candidate.GTExv8.ALL.Brain_Cerebellum.chr6.analysis.joint_included.dat	HLA-DMA	6.72	1.8e-11	8.19	1.23	6.672	2.52e-11
candidate.GTExv8.ALL.Brain_Cerebellum.chr6.analysis.joint_included.dat	RNF5	-5.53	3.24e-08	11.78	1.68	7.02	2.22e-12
candidate.GTExv8.ALL.Brain_Cerebellum.chr6.analysis.joint_included.dat	HSPA1L	-5.28	1.27e-07	-12.78	1.91	-6.691	2.22e-11
candidate.GTExv8.ALL.Brain_Cerebellum.chr6.analysis.joint_included.dat	MICB	9.03	1.77e-19	13.37	1.38	9.711	2.71e-22
candidate.GTExv8.ALL.Brain_Cerebellum.chr6.analysis.joint_included.dat	HLA-DOB	6.27	3.66e-10	8.9	1.48	6.021	1.73e-09
candidate.GTExv8.ALL.Brain_Cerebellum.chr6.analysis.joint_included.dat	AL662844.4	-6.18	6.28e-10	1.58	1.81	0.872	0.383
candidate.GTExv8.ALL.Brain_Cortex.chr14.analysis.joint_included.dat	TRAF3	4.21	2.61e-05	4.21	1	4.21	2.61e-05
candidate.GTExv8.ALL.Brain_Cortex.chr6.analysis.joint_dropped.dat	HLA-DMA	3.83	0.000129					2.94	0.784	3.75	0.000174
candidate.GTExv8.ALL.Brain_Cortex.chr6.analysis.joint_dropped.dat	HLA-DOB	4.58	4.62e-06					6.98	0.78	8.95	3.65e-19
candidate.GTExv8.ALL.Brain_Cortex.chr6.analysis.joint_included.dat	HLA-DQB1	-12.66	9.55e-37	-5.14	1.41	-3.65	0.000264
candidate.GTExv8.ALL.Brain_Cortex.chr6.analysis.joint_included.dat	HLA-DRB1	-12.37	3.72e-35	-23.5	2.22	-10.61	2.73e-26
candidate.GTExv8.ALL.Brain_Cortex.chr6.analysis.joint_included.dat	HLA-DQA1	-12.28	1.13e-34	-6.17	1.61	-3.84	0.000123
candidate.GTExv8.ALL.Brain_Cortex.chr6.analysis.joint_included.dat	HLA-DRB5	-6.94	4.03e-12	12.08	2.07	5.85	4.91e-09
candidate.GTExv8.ALL.Brain_Cortex.chr6.analysis.joint_included.dat	RNF5	-4.73	2.28e-06	5.66	1.58	3.58	0.000345
candidate.GTExv8.ALL.Brain_Cortex.chr6.analysis.joint_included.dat	SKIV2L	-5.65	1.62e-08	2.82	1.37	2.06	0.0396
candidate.GTExv8.ALL.Brain_Cortex.chr6.analysis.joint_included.dat	MICB	8.24	1.79e-16	7.28	1.67	4.35	1.35e-05
candidate.GTExv8.ALL.Brain_Cortex.chr6.analysis.joint_included.dat	MICA	3.92	8.67e-05	5.52	1.09	5.04	4.6e-07
candidate.GTExv8.ALL.Brain_Cortex.chr6.analysis.joint_included.dat	C4B	6.47	9.6e-11	11.77	1.99	5.9	3.53e-09
candidate.GTExv8.ALL.Brain_Cortex.chr6.analysis.joint_included.dat	LTA	7.11	1.2e-12	12.41	1.5	8.28	1.25e-16
candidate.GTExv8.ALL.Brain_Cortex.chr6.analysis.joint_included.dat	CYP21A2	9.63	6.15e-22	21.56	1.87	11.52	1.06e-30
candidate.GTExv8.ALL.Brain_Cortex.chr6.analysis.joint_included.dat	C4A	-8.94	3.96e-19	27.67	2.68	10.32	5.94e-25
candidate.GTExv8.ALL.Brain_Frontal_Cortex_BA9.chr6.analysis.joint_dropped.dat	HLA-DRA	-7.59	3.14e-14					6.29	0.357	17.62	1.78e-69
candidate.GTExv8.ALL.Brain_Frontal_Cortex_BA9.chr6.analysis.joint_dropped.dat	NOTCH4	-10	1.55e-23					1.13	0.577	1.95	0.0513
candidate.GTExv8.ALL.Brain_Frontal_Cortex_BA9.chr6.analysis.joint_dropped.dat	RNF5	-4.72	2.3e-06					-1.93
candidate.GTExv8.ALL.Brain_Frontal_Cortex_BA9.chr6.analysis.joint_dropped.dat	ATF6B	5.85	5.03e-09					-1.01	0.459	-2.2	0.028
candidate.GTExv8.ALL.Brain_Frontal_Cortex_BA9.chr6.analysis.joint_dropped.dat	C4A	-9.81	9.94e-23					-14.25
candidate.GTExv8.ALL.Brain_Frontal_Cortex_BA9.chr6.analysis.joint_included.dat	HLA-DQB1	-12.42	2.07e-35	0.56	1.58	0.354	0.723
candidate.GTExv8.ALL.Brain_Frontal_Cortex_BA9.chr6.analysis.joint_included.dat	HLA-DRB1	-10.91	1.07e-27	-61.42	5.16	-11.894	1.27e-32
candidate.GTExv8.ALL.Brain_Frontal_Cortex_BA9.chr6.analysis.joint_included.dat	HLA-DQA1	-11.49	1.45e-30	26.73	3.02	8.859	8.05e-19
candidate.GTExv8.ALL.Brain_Frontal_Cortex_BA9.chr6.analysis.joint_included.dat	HLA-DRB5	-8.22	1.99e-16	38.23	3.41	11.225	3.07e-29
candidate.GTExv8.ALL.Brain_Frontal_Cortex_BA9.chr6.analysis.joint_included.dat	SKIV2L	-5.7	1.23e-08	-12.59	1.23	-10.21	1.78e-24
candidate.GTExv8.ALL.Brain_Frontal_Cortex_BA9.chr6.analysis.joint_included.dat	MSH5	-5.36	8.37e-08	-35.34	2.88	-12.251	1.67e-34
candidate.GTExv8.ALL.Brain_Frontal_Cortex_BA9.chr6.analysis.joint_included.dat	MICB	8.24	1.79e-16	-28.88	3.02	-9.557	1.21e-21
candidate.GTExv8.ALL.Brain_Frontal_Cortex_BA9.chr6.analysis.joint_included.dat	MICA	4.38	1.19e-05	4.38	1	4.379	1.19e-05
candidate.GTExv8.ALL.Brain_Frontal_Cortex_BA9.chr6.analysis.joint_included.dat	HLA-DPA1	-9.94	2.78e-23	1.43	1.45	0.987	0.324
candidate.GTExv8.ALL.Brain_Frontal_Cortex_BA9.chr6.analysis.joint_included.dat	CYP21A2	10.3	7.3e-25	36.88	3	12.301	8.92e-35
candidate.GTExv8.ALL.Brain_Frontal_Cortex_BA9.chr6.analysis.joint_included.dat	HLA-DOB	4.43	9.32e-06	4.43	1	4.432	9.32e-06
candidate.GTExv8.ALL.Brain_Hippocampus.chr3.analysis.joint_included.dat	GLYCTK	3.75	0.000177	3.75	1	3.75	0.000177
candidate.GTExv8.ALL.Brain_Hippocampus.chr6.analysis.joint_dropped.dat	HLA-DQB1	-10.48	1.08e-25					6.08	0.123	49.36	0
candidate.GTExv8.ALL.Brain_Hippocampus.chr6.analysis.joint_dropped.dat	HLA-DRB5	-5.58	2.46e-08					5.67	0.656	8.64	5.44e-18
candidate.GTExv8.ALL.Brain_Hippocampus.chr6.analysis.joint_dropped.dat	NOTCH4	-9.52	1.77e-21					17.65
candidate.GTExv8.ALL.Brain_Hippocampus.chr6.analysis.joint_dropped.dat	ATF6B	3.57	0.000363					8.75	0.466	18.77	1.44e-78
candidate.GTExv8.ALL.Brain_Hippocampus.chr6.analysis.joint_included.dat	HLA-DRB1	-12.13	6.98e-34	-56.4	3.97	-14.2	9.28e-46
candidate.GTExv8.ALL.Brain_Hippocampus.chr6.analysis.joint_included.dat	HLA-DQA1	-7.23	4.75e-13	47.4	4.1	11.55	7.37e-31
candidate.GTExv8.ALL.Brain_Hippocampus.chr6.analysis.joint_included.dat	HLA-DMA	6.5	8.23e-11	5.53	1.12	4.93	8.02e-07
candidate.GTExv8.ALL.Brain_Hippocampus.chr6.analysis.joint_included.dat	SKIV2L	-5.37	8.09e-08	-9.85	1.7	-5.78	7.55e-09
candidate.GTExv8.ALL.Brain_Hippocampus.chr6.analysis.joint_included.dat	NELFE	5.23	1.68e-07	-6.07	1.87	-3.25	0.00116
candidate.GTExv8.ALL.Brain_Hippocampus.chr6.analysis.joint_included.dat	GPANK1	-7.83	4.87e-15	-13.07	1.29	-10.13	4.09e-24
candidate.GTExv8.ALL.Brain_Hippocampus.chr6.analysis.joint_included.dat	MICB	8.28	1.28e-16	-19.38	2.54	-7.62	2.57e-14
candidate.GTExv8.ALL.Brain_Hippocampus.chr6.analysis.joint_included.dat	HCG27	4.79	1.67e-06	8.21	1.16	7.09	1.32e-12
candidate.GTExv8.ALL.Brain_Hippocampus.chr6.analysis.joint_included.dat	CYP21A2	7.26	3.77e-13	-8.9	1.52	-5.86	4.53e-09
candidate.GTExv8.ALL.Brain_Hippocampus.chr6.analysis.joint_included.dat	C4A	-8.37	5.73e-17	-16.7	2.14	-7.81	5.84e-15
candidate.GTExv8.ALL.Brain_Hypothalamus.chr14.analysis.joint_included.dat	TRAF3	4.52	6.22e-06	4.52	1	4.52	6.22e-06
candidate.GTExv8.ALL.Brain_Hypothalamus.chr6.analysis.joint_dropped.dat	HLA-DRB5	-8.08	6.72e-16					2.86	0.247	11.6	5.57e-31
candidate.GTExv8.ALL.Brain_Hypothalamus.chr6.analysis.joint_included.dat	TCF19	-4.52	6.2e-06	-4.52	1	-4.52	6.2e-06
candidate.GTExv8.ALL.Brain_Hypothalamus.chr6.analysis.joint_included.dat	HLA-DQB1	-10.59	3.38e-26	-20.84	3.19	-6.53	6.77e-11
candidate.GTExv8.ALL.Brain_Hypothalamus.chr6.analysis.joint_included.dat	HLA-DRB1	-11.08	1.58e-28	5.06	3.16	1.6	0.11
candidate.GTExv8.ALL.Brain_Hypothalamus.chr6.analysis.joint_included.dat	SKIV2L	-5.39	6.93e-08	8.52	2.13	4.01	6.09e-05
candidate.GTExv8.ALL.Brain_Hypothalamus.chr6.analysis.joint_included.dat	NELFE	4.56	5.01e-06	16.36	2.24	7.29	3.02e-13
candidate.GTExv8.ALL.Brain_Hypothalamus.chr6.analysis.joint_included.dat	MICB	8.28	1.28e-16	26.24	2.41	10.88	1.4e-27
candidate.GTExv8.ALL.Brain_Hypothalamus.chr6.analysis.joint_included.dat	DDAH2	5.86	4.74e-09	22.76	2.11	10.78	4.17e-27
candidate.GTExv8.ALL.Brain_Hypothalamus.chr6.analysis.joint_included.dat	C4B	-5.61	2.06e-08	14.5	2.48	5.84	5.09e-09
candidate.GTExv8.ALL.Brain_Hypothalamus.chr6.analysis.joint_included.dat	CYP21A2	8.79	1.48e-18	18.09	2.42	7.46	8.36e-14
candidate.GTExv8.ALL.Brain_Hypothalamus.chr6.analysis.joint_included.dat	C4A	-9.11	8.34e-20	25.25	3.56	7.1	1.26e-12
candidate.GTExv8.ALL.Brain_Nucleus_accumbens_basal_ganglia.chr6.analysis.joint_dropped.dat	HLA-DQA1	-11.47	1.87e-30					0.153	0.323	0.473	0.636
candidate.GTExv8.ALL.Brain_Nucleus_accumbens_basal_ganglia.chr6.analysis.joint_dropped.dat	C4A	-7.11	1.18e-12					1.671	0.688	2.429	0.0151
candidate.GTExv8.ALL.Brain_Nucleus_accumbens_basal_ganglia.chr6.analysis.joint_included.dat	C2	6.91	4.84e-12	16.34	2.12	7.696	1.41e-14
candidate.GTExv8.ALL.Brain_Nucleus_accumbens_basal_ganglia.chr6.analysis.joint_included.dat	HLA-DQB1	-11.94	7.43e-33	-1.5	1.8	-0.829	0.407
candidate.GTExv8.ALL.Brain_Nucleus_accumbens_basal_ganglia.chr6.analysis.joint_included.dat	HLA-DRB1	-9.21	3.18e-20	-17.18	2.64	-6.514	7.31e-11
candidate.GTExv8.ALL.Brain_Nucleus_accumbens_basal_ganglia.chr6.analysis.joint_included.dat	HLA-DRB5	-3.87	0.00011	8.3	1.57	5.277	1.31e-07
candidate.GTExv8.ALL.Brain_Nucleus_accumbens_basal_ganglia.chr6.analysis.joint_included.dat	HLA-DMA	6	2.03e-09	4.25	1.06	4.02	5.83e-05
candidate.GTExv8.ALL.Brain_Nucleus_accumbens_basal_ganglia.chr6.analysis.joint_included.dat	NOTCH4	-8.56	1.14e-17	-6.49	1.26	-5.152	2.58e-07
candidate.GTExv8.ALL.Brain_Nucleus_accumbens_basal_ganglia.chr6.analysis.joint_included.dat	SKIV2L	-4.28	1.83e-05	-12.69	1.47	-8.636	5.84e-18
candidate.GTExv8.ALL.Brain_Nucleus_accumbens_basal_ganglia.chr6.analysis.joint_included.dat	HSPA1L	-5.45	5.04e-08	10.8	2.33	4.643	3.43e-06
candidate.GTExv8.ALL.Brain_Nucleus_accumbens_basal_ganglia.chr6.analysis.joint_included.dat	CYP21A2	6.55	5.66e-11	-5.53	1.78	-3.113	0.00185
candidate.GTExv8.ALL.Brain_Nucleus_accumbens_basal_ganglia.chr6.analysis.joint_included.dat	HLA-DOB	5.66	1.54e-08	5.66	1	5.657	1.54e-08
candidate.GTExv8.ALL.Brain_Putamen_basal_ganglia.chr6.analysis.joint_dropped.dat	HLA-DRB1	-11.3	1.38e-29					-3.03
candidate.GTExv8.ALL.Brain_Putamen_basal_ganglia.chr6.analysis.joint_dropped.dat	SKIV2L	-5.25	1.55e-07					-10.07
candidate.GTExv8.ALL.Brain_Putamen_basal_ganglia.chr6.analysis.joint_dropped.dat	CSNK2B	-3.69	0.000228					-3.19	0.84	-3.79	0.000148
candidate.GTExv8.ALL.Brain_Putamen_basal_ganglia.chr6.analysis.joint_dropped.dat	MICB	8.24	1.79e-16					1.37	0.623	2.2	0.028121
candidate.GTExv8.ALL.Brain_Putamen_basal_ganglia.chr6.analysis.joint_dropped.dat	MICA	3.73	0.000188					1.46	0.963	1.51	0.12978
candidate.GTExv8.ALL.Brain_Putamen_basal_ganglia.chr6.analysis.joint_included.dat	HLA-DQB1	-10.59	3.38e-26	16.86	2.2	7.653	1.96e-14
candidate.GTExv8.ALL.Brain_Putamen_basal_ganglia.chr6.analysis.joint_included.dat	HLA-DQA1	-12.25	1.73e-34	-17.66	1.56	-11.352	7.24e-30
candidate.GTExv8.ALL.Brain_Putamen_basal_ganglia.chr6.analysis.joint_included.dat	HLA-DRB5	-8.17	2.97e-16	-22.12	2.01	-11.018	3.14e-28
candidate.GTExv8.ALL.Brain_Putamen_basal_ganglia.chr6.analysis.joint_included.dat	NOTCH4	-7.32	2.46e-13	8.12	1.69	4.796	1.62e-06
candidate.GTExv8.ALL.Brain_Putamen_basal_ganglia.chr6.analysis.joint_included.dat	MSH5	-7.12	1.1e-12	1.98	2.15	0.922	0.357
candidate.GTExv8.ALL.Brain_Putamen_basal_ganglia.chr6.analysis.joint_included.dat	CYP21A2	7.32	2.52e-13	-6.19	1.69	-3.661	0.000251
candidate.GTExv8.ALL.Brain_Putamen_basal_ganglia.chr6.analysis.joint_included.dat	HLA-DOB	7.52	5.68e-14	23.48	1.82	12.891	5.08e-38
candidate.GTExv8.ALL.Brain_Putamen_basal_ganglia.chr6.analysis.joint_included.dat	C4A	-9.7	3.09e-22	-12.1	2.53	-4.78	1.75e-06
candidate.GTExv8.ALL.Brain_Spinal_cord_cervical_c-1.chr14.analysis.joint_included.dat	TRAF3	4.41	1.05e-05	4.41	1	4.41	1.05e-05
candidate.GTExv8.ALL.Brain_Spinal_cord_cervical_c-1.chr6.analysis.joint_dropped.dat	HLA-DRB5	-4.55	5.29e-06					-3.82	0.668	-5.72	1.08e-08
candidate.GTExv8.ALL.Brain_Spinal_cord_cervical_c-1.chr6.analysis.joint_dropped.dat	HLA-DOB	4.89	1.02e-06					-1.7	0.766	-2.22	0.0264
candidate.GTExv8.ALL.Brain_Spinal_cord_cervical_c-1.chr6.analysis.joint_included.dat	HLA-DQB1	-10.6	2.89e-26	-10.66	1.63	-6.53	6.6e-11
candidate.GTExv8.ALL.Brain_Spinal_cord_cervical_c-1.chr6.analysis.joint_included.dat	HLA-DRB1	-7.31	2.7e-13	12.56	1.81	6.93	4.3e-12
candidate.GTExv8.ALL.Brain_Spinal_cord_cervical_c-1.chr6.analysis.joint_included.dat	HLA-DQA1	-11.81	3.51e-32	-13.56	1.32	-10.24	1.32e-24
candidate.GTExv8.ALL.Brain_Spinal_cord_cervical_c-1.chr6.analysis.joint_included.dat	C4B	-3.87	0.00011	-7.19	1.11	-6.49	8.87e-11
candidate.GTExv8.ALL.Brain_Spinal_cord_cervical_c-1.chr6.analysis.joint_included.dat	C4A	-7.13	1.01e-12	-7.26	1.07	-6.78	1.24e-11
candidate.GTExv8.ALL.Brain_Substantia_nigra.chr6.analysis.joint_dropped.dat	HLA-DQB1	-11.78	5.04e-32					-0.654	0.621	-1.05	0.292
candidate.GTExv8.ALL.Brain_Substantia_nigra.chr6.analysis.joint_dropped.dat	MICA	4.12	3.77e-05					5.553	0.968	5.74	9.74e-09
candidate.GTExv8.ALL.Brain_Substantia_nigra.chr6.analysis.joint_included.dat	HLA-DRB1	-12.22	2.53e-34	-11.68	1.14	-10.22	1.58e-24
candidate.GTExv8.ALL.Brain_Substantia_nigra.chr6.analysis.joint_included.dat	HLA-DRB5	-8.17	2.97e-16	-6.49	1.27	-5.1	3.35e-07
candidate.GTExv8.ALL.Brain_Substantia_nigra.chr6.analysis.joint_included.dat	SKIV2L	-5.24	1.63e-07	-7.21	1.07	-6.73	1.73e-11
candidate.GTExv8.ALL.Brain_Substantia_nigra.chr6.analysis.joint_included.dat	MICB	8.44	3.31e-17	6.08	1.18	5.14	2.8e-07
candidate.GTExv8.ALL.Brain_Substantia_nigra.chr6.analysis.joint_included.dat	HCG27	4.78	1.77e-06	-4.9	1.23	-3.98	6.99e-05
candidate.GTExv8.ALL.Brain_Substantia_nigra.chr6.analysis.joint_included.dat	C4A	-8.67	4.4e-18	-4.85	1.31	-3.71	0.00021
candidate.GTExv8.ALL.Brain_Substantia_nigra.chr6.analysis.joint_included.dat	AL662844.4	-4.59	4.43e-06	-6.16	1.08	-5.73	1e-08
candidate.GTExv8.ALL.Breast_Mammary_Tissue.chr11.analysis.joint_included.dat	FANCF	3.74	0.000181	3.74	1	3.74	0.000181
candidate.GTExv8.ALL.Breast_Mammary_Tissue.chr14.analysis.joint_included.dat	TRAF3	4.06	4.87e-05	4.06	1	4.06	4.87e-05
candidate.GTExv8.ALL.Breast_Mammary_Tissue.chr17.analysis.joint_included.dat	HSD17B1	-3.77	0.00016	-3.77	1	-3.77	0.00016
candidate.GTExv8.ALL.Breast_Mammary_Tissue.chr6.analysis.joint_dropped.dat	FLOT1	5.33	9.94e-08					1.8881	0.893	2.114	0.03452
candidate.GTExv8.ALL.Breast_Mammary_Tissue.chr6.analysis.joint_dropped.dat	HLA-DQB1	-11.05	2.28e-28					-0.3131	0.451	-0.694	0.48742
candidate.GTExv8.ALL.Breast_Mammary_Tissue.chr6.analysis.joint_dropped.dat	HLA-DRB1	-8.91	5.16e-19					0.6653	0.555	1.199	0.23055
candidate.GTExv8.ALL.Breast_Mammary_Tissue.chr6.analysis.joint_dropped.dat	HLA-DRB5	-4.72	2.33e-06					2.488	0.852	2.921	0.00349
candidate.GTExv8.ALL.Breast_Mammary_Tissue.chr6.analysis.joint_dropped.dat	NOTCH4	-10.23	1.42e-24					0.5109	0.657	0.778	0.43686
candidate.GTExv8.ALL.Breast_Mammary_Tissue.chr6.analysis.joint_dropped.dat	PRRT1	6.44	1.22e-10					-0.0903	0.714	-0.127	0.89926
candidate.GTExv8.ALL.Breast_Mammary_Tissue.chr6.analysis.joint_dropped.dat	SKIV2L	-5.16	2.46e-07					-1.0653	0.624	-1.707	0.08786
candidate.GTExv8.ALL.Breast_Mammary_Tissue.chr6.analysis.joint_dropped.dat	C6orf48	5.79	6.95e-09					2.2666	0.956	2.371	0.01775
candidate.GTExv8.ALL.Breast_Mammary_Tissue.chr6.analysis.joint_dropped.dat	ABHD16A	4.9	9.65e-07					-0.0802	0.722	-0.111	0.91163
candidate.GTExv8.ALL.Breast_Mammary_Tissue.chr6.analysis.joint_dropped.dat	CYP21A2	6.44	1.16e-10					-2.1253	0.766	-2.776	0.00551
candidate.GTExv8.ALL.Breast_Mammary_Tissue.chr6.analysis.joint_included.dat	HLA-DQA1	-12.02	2.63e-33	-12.02	1	-12.02	2.63e-33
candidate.GTExv8.ALL.Breast_Mammary_Tissue.chr6.analysis.joint_included.dat	NELFE	5.24	1.59e-07	5.24	1	5.24	1.59e-07
candidate.GTExv8.ALL.Breast_Mammary_Tissue.chr6.analysis.joint_included.dat	LST1	7.55	4.3e-14	5.81	1.05	5.52	3.34e-08
candidate.GTExv8.ALL.Breast_Mammary_Tissue.chr6.analysis.joint_included.dat	MICB	5.71	1.13e-08	3.55	1.08	3.29	0.000998
candidate.GTExv8.ALL.Breast_Mammary_Tissue.chr6.analysis.joint_included.dat	C4A	-8.98	2.73e-19	-6.03	1.13	-5.35	8.87e-08
candidate.GTExv8.ALL.Breast_Mammary_Tissue.chr6.analysis.joint_included.dat	AL662844.4	-5.44	5.22e-08	-5.44	1	-5.44	5.22e-08
candidate.GTExv8.ALL.Cells_Cultured_fibroblasts.chr6.analysis.joint_dropped.dat	TCF19	6.54	6.22e-11					-4.795	0.553	-8.673	4.22e-18
candidate.GTExv8.ALL.Cells_Cultured_fibroblasts.chr6.analysis.joint_dropped.dat	PPP1R18	-4.28	1.84e-05					1.389	0.787	1.765	0.0775
candidate.GTExv8.ALL.Cells_Cultured_fibroblasts.chr6.analysis.joint_dropped.dat	PBX2	4.66	3.22e-06					-0.34	0.716	-0.475	0.635
candidate.GTExv8.ALL.Cells_Cultured_fibroblasts.chr6.analysis.joint_dropped.dat	SKIV2L	-4.01	6.19e-05					-1.639	0.816	-2.009	0.0446
candidate.GTExv8.ALL.Cells_Cultured_fibroblasts.chr6.analysis.joint_dropped.dat	NELFE	5.28	1.26e-07					0.714	0.744	0.96	0.337
candidate.GTExv8.ALL.Cells_Cultured_fibroblasts.chr6.analysis.joint_dropped.dat	APOM	-7.05	1.74e-12					0.388	0.617	0.629	0.529
candidate.GTExv8.ALL.Cells_Cultured_fibroblasts.chr6.analysis.joint_dropped.dat	NFKBIL1	7.78	7.1e-15					-0.619	0.762	-0.812	0.417
candidate.GTExv8.ALL.Cells_Cultured_fibroblasts.chr6.analysis.joint_dropped.dat	C4B	7.27	3.6e-13					-0.226	0.653	-0.346	0.729
candidate.GTExv8.ALL.Cells_Cultured_fibroblasts.chr6.analysis.joint_dropped.dat	CYP21A2	8.73	2.57e-18					-0.527	0.688	-0.766	0.444
candidate.GTExv8.ALL.Cells_Cultured_fibroblasts.chr6.analysis.joint_dropped.dat	HLA-DMB	4.56	5.11e-06					0.819	0.262	3.123	0.00179
candidate.GTExv8.ALL.Cells_Cultured_fibroblasts.chr6.analysis.joint_dropped.dat	C4A	-7.09	1.35e-12					0.196	0.661	0.297	0.766
candidate.GTExv8.ALL.Cells_Cultured_fibroblasts.chr6.analysis.joint_included.dat	UQCC2	-4.84	1.32e-06	-4.84	1	-4.84	1.32e-06
candidate.GTExv8.ALL.Cells_Cultured_fibroblasts.chr6.analysis.joint_included.dat	TAP1	-9.15	5.77e-20	-9.15	1	-9.15	5.77e-20
candidate.GTExv8.ALL.Cells_Cultured_fibroblasts.chr6.analysis.joint_included.dat	HLA-DRB1	-8.13	4.36e-16	-13.22	1.55	-8.52	1.55e-17
candidate.GTExv8.ALL.Cells_Cultured_fibroblasts.chr6.analysis.joint_included.dat	RING1	-4.29	1.78e-05	-4.29	1	-4.29	1.78e-05
candidate.GTExv8.ALL.Cells_Cultured_fibroblasts.chr6.analysis.joint_included.dat	HSD17B8	5.23	1.68e-07	5.23	1	5.23	1.68e-07
candidate.GTExv8.ALL.Cells_Cultured_fibroblasts.chr6.analysis.joint_included.dat	HLA-DMA	6.66	2.75e-11	8.88	1.06	8.34	7.15e-17
candidate.GTExv8.ALL.Cells_Cultured_fibroblasts.chr6.analysis.joint_included.dat	AGER	4.69	2.79e-06	-5.38	1.47	-3.67	0.000245
candidate.GTExv8.ALL.Cells_Cultured_fibroblasts.chr6.analysis.joint_included.dat	MICB	7.54	4.68e-14	5.69	1.14	4.97	6.79e-07
candidate.GTExv8.ALL.Cells_Cultured_fibroblasts.chr6.analysis.joint_included.dat	MICA	3.92	8.9e-05	3.92	1	3.92	8.9e-05
candidate.GTExv8.ALL.Cells_Cultured_fibroblasts.chr6.analysis.joint_included.dat	HCP5	-9.82	8.98e-23	-10.34	1.1	-9.4	5.42e-21
candidate.GTExv8.ALL.Cells_Cultured_fibroblasts.chr6.analysis.joint_included.dat	HCG27	6.11	9.79e-10	4.84	1.16	4.17	3.11e-05
candidate.GTExv8.ALL.Cells_Cultured_fibroblasts.chr6.analysis.joint_included.dat	DDAH2	-4.99	6.08e-07	8.44	1.39	6.09	1.13e-09
candidate.GTExv8.ALL.Cells_Cultured_fibroblasts.chr6.analysis.joint_included.dat	HLA-DOB	5.95	2.6e-09	5.95	1	5.95	2.6e-09
candidate.GTExv8.ALL.Cells_EBV-transformed_lymphocytes.chr6.analysis.joint_dropped.dat	HLA-DQB1	-11.74	8.2e-32					0.3897	0.551	0.7079	0.479
candidate.GTExv8.ALL.Cells_EBV-transformed_lymphocytes.chr6.analysis.joint_dropped.dat	HLA-DRB1	3.61	0.000303					4.8507	0.807	6.0072	1.89e-09
candidate.GTExv8.ALL.Cells_EBV-transformed_lymphocytes.chr6.analysis.joint_dropped.dat	AGER	5.76	8.63e-09					-0.4658	0.854	-0.5454	0.586
candidate.GTExv8.ALL.Cells_EBV-transformed_lymphocytes.chr6.analysis.joint_dropped.dat	RNF5	-5.05	4.33e-07					2.4642	0.369	6.6781	2.42e-11
candidate.GTExv8.ALL.Cells_EBV-transformed_lymphocytes.chr6.analysis.joint_dropped.dat	MICA	-3.78	0.000159					-1.9846	0.947	-2.0967	0.036
candidate.GTExv8.ALL.Cells_EBV-transformed_lymphocytes.chr6.analysis.joint_dropped.dat	HCG27	4.45	8.7e-06					0.0599	0.873	0.0686	0.945
candidate.GTExv8.ALL.Cells_EBV-transformed_lymphocytes.chr6.analysis.joint_dropped.dat	C4B	6.71	1.92e-11					-0.431	0.38	-1.1352	0.256
candidate.GTExv8.ALL.Cells_EBV-transformed_lymphocytes.chr6.analysis.joint_dropped.dat	AL662844.4	-3.83	0.000129					-0.1524	0.75	-0.2032	0.839
candidate.GTExv8.ALL.Cells_EBV-transformed_lymphocytes.chr6.analysis.joint_included.dat	UQCC2	-3.89	9.95e-05	-3.89	1	-3.89	9.95e-05
candidate.GTExv8.ALL.Cells_EBV-transformed_lymphocytes.chr6.analysis.joint_included.dat	TCF19	-5.56	2.77e-08	-5.56	1	-5.56	2.77e-08
candidate.GTExv8.ALL.Cells_EBV-transformed_lymphocytes.chr6.analysis.joint_included.dat	HLA-DQA1	-12.62	1.63e-36	-11.3	1.09	-10.36	3.82e-25
candidate.GTExv8.ALL.Cells_EBV-transformed_lymphocytes.chr6.analysis.joint_included.dat	HLA-DRB5	-7.83	5.04e-15	-3.32	1.09	-3.05	0.00232
candidate.GTExv8.ALL.Cells_EBV-transformed_lymphocytes.chr6.analysis.joint_included.dat	NOTCH4	-4.47	7.79e-06	-4.47	1	-4.47	7.79e-06
candidate.GTExv8.ALL.Cells_EBV-transformed_lymphocytes.chr6.analysis.joint_included.dat	C4A	-7.13	1.04e-12	-7.13	1	-7.13	1.04e-12
candidate.GTExv8.ALL.Colon_Sigmoid.chr6.analysis.joint_dropped.dat	TAP1	-4.42	9.8e-06					-9.965	0.786	-12.686	7.04e-37
candidate.GTExv8.ALL.Colon_Sigmoid.chr6.analysis.joint_dropped.dat	RNF5	-4.58	4.67e-06					5.549	0.439	12.635	1.35e-36
candidate.GTExv8.ALL.Colon_Sigmoid.chr6.analysis.joint_dropped.dat	SKIV2L	-5.85	4.85e-09					-0.783	0.818	-0.957	0.338
candidate.GTExv8.ALL.Colon_Sigmoid.chr6.analysis.joint_dropped.dat	NELFE	5.26	1.44e-07					-3.924	0.199	-19.728	1.23e-86
candidate.GTExv8.ALL.Colon_Sigmoid.chr6.analysis.joint_dropped.dat	CSNK2B	-5.44	5.39e-08					-13.868
candidate.GTExv8.ALL.Colon_Sigmoid.chr6.analysis.joint_dropped.dat	GPANK1	-7.12	1.1e-12					13.419
candidate.GTExv8.ALL.Colon_Sigmoid.chr6.analysis.joint_included.dat	UQCC2	-4.48	7.4e-06	-4.48	1	-4.48	7.4e-06
candidate.GTExv8.ALL.Colon_Sigmoid.chr6.analysis.joint_included.dat	HLA-DQB1	-10.69	1.17e-26	-26.86	2.64	-10.17	2.76e-24
candidate.GTExv8.ALL.Colon_Sigmoid.chr6.analysis.joint_included.dat	HLA-DQA1	-10.59	3.38e-26	-21.41	2.39	-8.96	3.29e-19
candidate.GTExv8.ALL.Colon_Sigmoid.chr6.analysis.joint_included.dat	HSD17B8	4.14	3.54e-05	4.14	1	4.14	3.54e-05
candidate.GTExv8.ALL.Colon_Sigmoid.chr6.analysis.joint_included.dat	NOTCH4	-8.37	5.93e-17	37.23	3.68	10.11	5.1e-24
candidate.GTExv8.ALL.Colon_Sigmoid.chr6.analysis.joint_included.dat	AGER	10.11	4.94e-24	-14.52	2.33	-6.24	4.43e-10
candidate.GTExv8.ALL.Colon_Sigmoid.chr6.analysis.joint_included.dat	ABHD16A	9.19	3.97e-20	11.38	1.29	8.82	1.19e-18
candidate.GTExv8.ALL.Colon_Sigmoid.chr6.analysis.joint_included.dat	MICB	6.73	1.65e-11	-14.88	2.08	-7.15	8.41e-13
candidate.GTExv8.ALL.Colon_Sigmoid.chr6.analysis.joint_included.dat	CYP21A2	6.95	3.57e-12	12	1.67	7.17	7.45e-13
candidate.GTExv8.ALL.Colon_Sigmoid.chr6.analysis.joint_included.dat	HLA-DOB	4.24	2.25e-05	-4.68	1.41	-3.32	0.000912
candidate.GTExv8.ALL.Colon_Sigmoid.chr6.analysis.joint_included.dat	C4A	-7.37	1.77e-13	-34.97	3.29	-10.64	2.05e-26
candidate.GTExv8.ALL.Colon_Transverse.chr11.analysis.joint_included.dat	FANCF	3.77	0.000161	3.77	1	3.77	0.000161
candidate.GTExv8.ALL.Colon_Transverse.chr6.analysis.joint_dropped.dat	UQCC2	-4.42	1.01e-05					-7.452	0.925	-8.06	7.89e-16
candidate.GTExv8.ALL.Colon_Transverse.chr6.analysis.joint_dropped.dat	HLA-DRB5	-4.42	9.73e-06					-10.525
candidate.GTExv8.ALL.Colon_Transverse.chr6.analysis.joint_dropped.dat	NOTCH4	-3.69	0.000228					0.142	0.419	0.34	0.734
candidate.GTExv8.ALL.Colon_Transverse.chr6.analysis.joint_dropped.dat	RNF5	-3.63	0.000278					3.232
candidate.GTExv8.ALL.Colon_Transverse.chr6.analysis.joint_dropped.dat	C6orf48	5.56	2.73e-08					-8.987
candidate.GTExv8.ALL.Colon_Transverse.chr6.analysis.joint_dropped.dat	APOM	-7.05	1.74e-12					10.383
candidate.GTExv8.ALL.Colon_Transverse.chr6.analysis.joint_dropped.dat	CYP21A2	5.41	6.22e-08					-4.287	0.415	-10.33	5.14e-25
candidate.GTExv8.ALL.Colon_Transverse.chr6.analysis.joint_included.dat	FLOT1	5.18	2.27e-07	-2.31	2.05	-1.127	0.26
candidate.GTExv8.ALL.Colon_Transverse.chr6.analysis.joint_included.dat	TAP1	-3.66	0.000249	-3.66	1	-3.663	0.000249
candidate.GTExv8.ALL.Colon_Transverse.chr6.analysis.joint_included.dat	HLA-DQB1	-11.42	3.14e-30	38.61	3.93	9.814	9.82e-23
candidate.GTExv8.ALL.Colon_Transverse.chr6.analysis.joint_included.dat	HLA-DRB1	-5.24	1.63e-07	20.7	3.63	5.71	1.13e-08
candidate.GTExv8.ALL.Colon_Transverse.chr6.analysis.joint_included.dat	HLA-DQA1	-13.34	1.31e-40	-50.59	3.4	-14.876	4.73e-50
candidate.GTExv8.ALL.Colon_Transverse.chr6.analysis.joint_included.dat	HSD17B8	4.46	8.08e-06	4.46	1	4.463	8.08e-06
candidate.GTExv8.ALL.Colon_Transverse.chr6.analysis.joint_included.dat	HLA-DMA	7.01	2.41e-12	12.57	1.57	7.991	1.34e-15
candidate.GTExv8.ALL.Colon_Transverse.chr6.analysis.joint_included.dat	PRRT1	4.58	4.71e-06	34.56	4.49	7.696	1.4e-14
candidate.GTExv8.ALL.Colon_Transverse.chr6.analysis.joint_included.dat	SKIV2L	-4.95	7.55e-07	-18.55	2.03	-9.134	6.6e-20
candidate.GTExv8.ALL.Colon_Transverse.chr6.analysis.joint_included.dat	LY6G6C	-6.7	2.12e-11	7.78	1.71	4.55	5.37e-06
candidate.GTExv8.ALL.Colon_Transverse.chr6.analysis.joint_included.dat	LST1	7.55	4.3e-14	-1.03	1.61	-0.639	0.523
candidate.GTExv8.ALL.Colon_Transverse.chr6.analysis.joint_included.dat	MICB	6.56	5.45e-11	3.93	1.14	3.456	0.000549
candidate.GTExv8.ALL.Colon_Transverse.chr6.analysis.joint_included.dat	C4A	-7.91	2.61e-15	-8.93	1.85	-4.83	1.37e-06
candidate.GTExv8.ALL.Colon_Transverse.chr6.analysis.joint_included.dat	AL662844.4	-5.6	2.09e-08	-5.9	1.1	-5.353	8.66e-08
candidate.GTExv8.ALL.Esophagus_Gastroesophageal_Junction.chr11.analysis.joint_included.dat	FANCF	3.77	0.000161	3.77	1	3.77	0.000161
candidate.GTExv8.ALL.Esophagus_Gastroesophageal_Junction.chr3.analysis.joint_included.dat	GLYCTK	3.74	0.000185	3.74	1	3.74	0.000185
candidate.GTExv8.ALL.Esophagus_Gastroesophageal_Junction.chr6.analysis.joint_dropped.dat	HLA-DQB1	-10.59	3.38e-26					-0.097	0.558	-0.1739	0.862
candidate.GTExv8.ALL.Esophagus_Gastroesophageal_Junction.chr6.analysis.joint_dropped.dat	HLA-DRA	-3.99	6.67e-05					0.4989	0.662	0.7533	0.451
candidate.GTExv8.ALL.Esophagus_Gastroesophageal_Junction.chr6.analysis.joint_dropped.dat	NOTCH4	-7.14	9.06e-13					0.6776	0.707	0.9583	0.338
candidate.GTExv8.ALL.Esophagus_Gastroesophageal_Junction.chr6.analysis.joint_dropped.dat	AGER	4.99	6.05e-07					0.0217	0.609	0.0357	0.972
candidate.GTExv8.ALL.Esophagus_Gastroesophageal_Junction.chr6.analysis.joint_dropped.dat	SKIV2L	-5.25	1.55e-07					-3.4778	0.37	-9.4017	5.37e-21
candidate.GTExv8.ALL.Esophagus_Gastroesophageal_Junction.chr6.analysis.joint_dropped.dat	CYP21A2	6.34	2.27e-10					-3.8931	0.504	-7.7181	1.18e-14
candidate.GTExv8.ALL.Esophagus_Gastroesophageal_Junction.chr6.analysis.joint_dropped.dat	C4A	-7.14	9.64e-13					-8.9037	0.451	-19.757	6.98e-87
candidate.GTExv8.ALL.Esophagus_Gastroesophageal_Junction.chr6.analysis.joint_dropped.dat	AL662844.4	-4.47	7.79e-06					-4.0943	0.816	-5.017	5.25e-07
candidate.GTExv8.ALL.Esophagus_Gastroesophageal_Junction.chr6.analysis.joint_included.dat	FLOT1	4.22	2.45e-05	4.69	1.23	3.83	0.000128
candidate.GTExv8.ALL.Esophagus_Gastroesophageal_Junction.chr6.analysis.joint_included.dat	C2	3.92	8.79e-05	-5.85	1.15	-5.08	3.85e-07
candidate.GTExv8.ALL.Esophagus_Gastroesophageal_Junction.chr6.analysis.joint_included.dat	TAP1	-6.17	6.81e-10	-6.17	1	-6.17	6.81e-10
candidate.GTExv8.ALL.Esophagus_Gastroesophageal_Junction.chr6.analysis.joint_included.dat	HLA-DQA1	-12.1	1.07e-33	-14.21	1.08	-13.12	2.51e-39
candidate.GTExv8.ALL.Esophagus_Gastroesophageal_Junction.chr6.analysis.joint_included.dat	HSD17B8	3.86	0.000115	3.86	1	3.86	0.000115
candidate.GTExv8.ALL.Esophagus_Gastroesophageal_Junction.chr6.analysis.joint_included.dat	PBX2	9.56	1.16e-21	16.44	1.3	12.68	7.97e-37
candidate.GTExv8.ALL.Esophagus_Gastroesophageal_Junction.chr6.analysis.joint_included.dat	NELFE	5.24	1.59e-07	-4.6	1.22	-3.77	0.000163
candidate.GTExv8.ALL.Esophagus_Gastroesophageal_Junction.chr6.analysis.joint_included.dat	ZBTB12	-10.3	7.22e-25	-6.03	1.31	-4.6	4.18e-06
candidate.GTExv8.ALL.Esophagus_Gastroesophageal_Junction.chr6.analysis.joint_included.dat	C6orf48	4.66	3.23e-06	5.98	1.06	5.64	1.69e-08
candidate.GTExv8.ALL.Esophagus_Gastroesophageal_Junction.chr6.analysis.joint_included.dat	MICB	7.46	8.82e-14	7.74	1.16	6.69	2.28e-11
candidate.GTExv8.ALL.Esophagus_Gastroesophageal_Junction.chr6.analysis.joint_included.dat	HLA-DOB	3.83	0.000126	3.83	1	3.83	0.000126
candidate.GTExv8.ALL.Esophagus_Mucosa.chr3.analysis.joint_included.dat	GLYCTK	3.79	0.000152	3.79	1	3.79	0.000152
candidate.GTExv8.ALL.Esophagus_Mucosa.chr6.analysis.joint_dropped.dat	HLA-DRB5	-5.57	2.59e-08					0.468	0.486	0.961	0.336
candidate.GTExv8.ALL.Esophagus_Mucosa.chr6.analysis.joint_dropped.dat	NOTCH4	-5.14	2.75e-07					-0.412	0.683	-0.604	0.546
candidate.GTExv8.ALL.Esophagus_Mucosa.chr6.analysis.joint_dropped.dat	SKIV2L	-4.41	1.02e-05					-0.159	0.762	-0.209	0.835
candidate.GTExv8.ALL.Esophagus_Mucosa.chr6.analysis.joint_dropped.dat	ABHD16A	4.35	1.33e-05					1.847	0.938	1.969	0.049
candidate.GTExv8.ALL.Esophagus_Mucosa.chr6.analysis.joint_dropped.dat	CSNK2B	-3.82	0.000134					2.984	0.74	4.033	5.52e-05
candidate.GTExv8.ALL.Esophagus_Mucosa.chr6.analysis.joint_dropped.dat	MICB	7.61	2.72e-14					1	0.857	1.167	0.243
candidate.GTExv8.ALL.Esophagus_Mucosa.chr6.analysis.joint_dropped.dat	HCG27	5.3	1.15e-07					-4.19	0.528	-7.937	2.07e-15
candidate.GTExv8.ALL.Esophagus_Mucosa.chr6.analysis.joint_dropped.dat	ATF6B	5.95	2.73e-09					7.618	0.651	11.706	1.19e-31
candidate.GTExv8.ALL.Esophagus_Mucosa.chr6.analysis.joint_dropped.dat	CLIC1	-6.63	3.35e-11					5.845	0.334	17.504	1.33e-68
candidate.GTExv8.ALL.Esophagus_Mucosa.chr6.analysis.joint_dropped.dat	C4B	5.68	1.36e-08					-0.811	0.858	-0.945	0.345
candidate.GTExv8.ALL.Esophagus_Mucosa.chr6.analysis.joint_dropped.dat	CYP21A2	8.17	3.1e-16					-0.774	0.349	-2.215	0.0267
candidate.GTExv8.ALL.Esophagus_Mucosa.chr6.analysis.joint_included.dat	UQCC2	-4.15	3.29e-05	-4.15	1	-4.15	3.29e-05
candidate.GTExv8.ALL.Esophagus_Mucosa.chr6.analysis.joint_included.dat	TCF19	5.99	2.06e-09	5.94	1.17	5.08	3.76e-07
candidate.GTExv8.ALL.Esophagus_Mucosa.chr6.analysis.joint_included.dat	HLA-DQB1	-11.21	3.54e-29	21.8	2.25	9.68	3.61e-22
candidate.GTExv8.ALL.Esophagus_Mucosa.chr6.analysis.joint_included.dat	HLA-DRB1	-11.67	1.75e-31	20.65	2.4	8.61	7.51e-18
candidate.GTExv8.ALL.Esophagus_Mucosa.chr6.analysis.joint_included.dat	HLA-DQA1	-14.02	1.14e-44	-46.32	3.1	-14.94	1.85e-50
candidate.GTExv8.ALL.Esophagus_Mucosa.chr6.analysis.joint_included.dat	HSD17B8	5.62	1.87e-08	5.62	1	5.62	1.87e-08
candidate.GTExv8.ALL.Esophagus_Mucosa.chr6.analysis.joint_included.dat	HLA-DMA	6.97	3.17e-12	6.92	1.44	4.81	1.48e-06
candidate.GTExv8.ALL.Esophagus_Mucosa.chr6.analysis.joint_included.dat	PRRT1	7.97	1.61e-15	8.57	1.18	7.25	4.27e-13
candidate.GTExv8.ALL.Esophagus_Mucosa.chr6.analysis.joint_included.dat	C6orf48	6.83	8.54e-12	6.83	1	6.83	8.54e-12
candidate.GTExv8.ALL.Esophagus_Mucosa.chr6.analysis.joint_included.dat	HLA-DOB	4.88	1.08e-06	4.88	1	4.88	1.08e-06
candidate.GTExv8.ALL.Esophagus_Mucosa.chr6.analysis.joint_included.dat	C4A	-8.91	5.1e-19	-11.49	1.4	-8.23	1.89e-16
candidate.GTExv8.ALL.Esophagus_Mucosa.chr6.analysis.joint_included.dat	AL662844.4	-6.04	1.52e-09	-9.25	1.16	-7.98	1.45e-15
candidate.GTExv8.ALL.Esophagus_Muscularis.chr1.analysis.joint_included.dat	MAGI3	-4.3	1.74e-05	-4.3	1	-4.3	1.74e-05
candidate.GTExv8.ALL.Esophagus_Muscularis.chr11.analysis.joint_included.dat	FANCF	3.86	0.000116	3.86	1	3.86	0.000116
candidate.GTExv8.ALL.Esophagus_Muscularis.chr3.analysis.joint_included.dat	GLYCTK	3.78	0.000159	3.78	1	3.78	0.000159
candidate.GTExv8.ALL.Esophagus_Muscularis.chr6.analysis.joint_dropped.dat	FLOT1	4.98	6.49e-07					-6.17	0.626	-9.86	6.43e-23
candidate.GTExv8.ALL.Esophagus_Muscularis.chr6.analysis.joint_dropped.dat	PPP1R18	-5.26	1.47e-07					-5.31	0.429	-12.38	3.3e-35
candidate.GTExv8.ALL.Esophagus_Muscularis.chr6.analysis.joint_dropped.dat	NOTCH4	-4	6.4e-05					1.64	0.19	8.65	5.15e-18
candidate.GTExv8.ALL.Esophagus_Muscularis.chr6.analysis.joint_dropped.dat	RNF5	-5.07	3.95e-07					-15.85
candidate.GTExv8.ALL.Esophagus_Muscularis.chr6.analysis.joint_dropped.dat	C6orf48	5.3	1.16e-07					-2.69
candidate.GTExv8.ALL.Esophagus_Muscularis.chr6.analysis.joint_dropped.dat	LST1	7.55	4.3e-14					-19.35
candidate.GTExv8.ALL.Esophagus_Muscularis.chr6.analysis.joint_dropped.dat	HCG27	4.8	1.62e-06					-18.9
candidate.GTExv8.ALL.Esophagus_Muscularis.chr6.analysis.joint_dropped.dat	CYP21A2	5.21	1.89e-07					-10.29
candidate.GTExv8.ALL.Esophagus_Muscularis.chr6.analysis.joint_dropped.dat	HLA-DOB	4.6	4.27e-06					10.94	0.904	12.09	1.14e-33
candidate.GTExv8.ALL.Esophagus_Muscularis.chr6.analysis.joint_dropped.dat	C4A	-7.42	1.2e-13					3.08
candidate.GTExv8.ALL.Esophagus_Muscularis.chr6.analysis.joint_included.dat	TAP1	-8.82	1.18e-18	-8.82	1	-8.82	1.18e-18
candidate.GTExv8.ALL.Esophagus_Muscularis.chr6.analysis.joint_included.dat	HLA-DQB1	-10.72	7.81e-27	73.1	5.43	13.45	3.02e-41
candidate.GTExv8.ALL.Esophagus_Muscularis.chr6.analysis.joint_included.dat	HLA-DQA1	-12.01	3.08e-33	-89.01	5.64	-15.77	5.1e-56
candidate.GTExv8.ALL.Esophagus_Muscularis.chr6.analysis.joint_included.dat	HLA-DMA	6.32	2.63e-10	-6.22	1.23	-5.06	4.16e-07
candidate.GTExv8.ALL.Esophagus_Muscularis.chr6.analysis.joint_included.dat	HLA-DRA	5.79	7.23e-09	27.95	1.88	14.84	7.75e-50
candidate.GTExv8.ALL.Esophagus_Muscularis.chr6.analysis.joint_included.dat	AGER	5.31	1.08e-07	-17.19	1.71	-10.08	6.9e-24
candidate.GTExv8.ALL.Esophagus_Muscularis.chr6.analysis.joint_included.dat	SKIV2L	-4.8	1.6e-06	33.6	3.32	10.13	4.09e-24
candidate.GTExv8.ALL.Esophagus_Muscularis.chr6.analysis.joint_included.dat	NELFE	5.11	3.24e-07	38.9	3.51	11.09	1.43e-28
candidate.GTExv8.ALL.Esophagus_Muscularis.chr6.analysis.joint_included.dat	ZBTB12	-4.57	4.88e-06	11.11	1.88	5.89	3.75e-09
candidate.GTExv8.ALL.Esophagus_Muscularis.chr6.analysis.joint_included.dat	CSNK2B	-6.41	1.5e-10	-43.72	4.45	-9.82	9.52e-23
candidate.GTExv8.ALL.Esophagus_Muscularis.chr6.analysis.joint_included.dat	MICB	5.9	3.72e-09	5.9	1	5.9	3.72e-09
candidate.GTExv8.ALL.Esophagus_Muscularis.chr6.analysis.joint_included.dat	HCP5	-10.52	7.04e-26	-25.45	1.81	-14.06	6.83e-45
candidate.GTExv8.ALL.Esophagus_Muscularis.chr6.analysis.joint_included.dat	ATF6B	5.2	1.98e-07	-36.7	4.17	-8.8	1.38e-18
candidate.GTExv8.ALL.Esophagus_Muscularis.chr6.analysis.joint_included.dat	AL662844.4	-4.83	1.39e-06	18.16	2.26	8.04	9.36e-16
candidate.GTExv8.ALL.Heart_Atrial_Appendage.chr6.analysis.joint_dropped.dat	HLA-DQB1	-10.93	7.96e-28					0.5169	0.232	2.2281	0.02587
candidate.GTExv8.ALL.Heart_Atrial_Appendage.chr6.analysis.joint_dropped.dat	HLA-DRB1	-7.98	1.46e-15					0.4443	0.698	0.6361	0.52474
candidate.GTExv8.ALL.Heart_Atrial_Appendage.chr6.analysis.joint_dropped.dat	HLA-DRB5	-5.69	1.28e-08					-0.3745	0.892	-0.4197	0.6747
candidate.GTExv8.ALL.Heart_Atrial_Appendage.chr6.analysis.joint_dropped.dat	HLA-DMA	4.66	3.23e-06					0.0401	0.868	0.0462	0.96319
candidate.GTExv8.ALL.Heart_Atrial_Appendage.chr6.analysis.joint_dropped.dat	NOTCH4	-4.82	1.46e-06					1.1347	0.863	1.3152	0.18846
candidate.GTExv8.ALL.Heart_Atrial_Appendage.chr6.analysis.joint_dropped.dat	SKIV2L	-4.92	8.6e-07					-0.1299	0.857	-0.1516	0.87954
candidate.GTExv8.ALL.Heart_Atrial_Appendage.chr6.analysis.joint_dropped.dat	LY6G6C	3.8	0.000146					1.2727	0.962	1.3224	0.18604
candidate.GTExv8.ALL.Heart_Atrial_Appendage.chr6.analysis.joint_dropped.dat	MICB	5.95	2.65e-09					2.4285	0.925	2.6241	0.00869
candidate.GTExv8.ALL.Heart_Atrial_Appendage.chr6.analysis.joint_dropped.dat	MICA	5.14	2.69e-07					2.5799	0.961	2.6839	0.00728
candidate.GTExv8.ALL.Heart_Atrial_Appendage.chr6.analysis.joint_dropped.dat	HCG27	4.16	3.14e-05					1.6517	0.95	1.7384	0.08215
candidate.GTExv8.ALL.Heart_Atrial_Appendage.chr6.analysis.joint_dropped.dat	CYP21A2	6.98	3.06e-12					0.5919	0.65	0.9101	0.36279
candidate.GTExv8.ALL.Heart_Atrial_Appendage.chr6.analysis.joint_dropped.dat	C4A	-8.81	1.26e-18					0.8945	0.703	1.2721	0.20333
candidate.GTExv8.ALL.Heart_Atrial_Appendage.chr6.analysis.joint_included.dat	UQCC2	-4.42	1.01e-05	-4.42	1	-4.42	1.01e-05
candidate.GTExv8.ALL.Heart_Atrial_Appendage.chr6.analysis.joint_included.dat	HLA-DQA1	-11.77	5.46e-32	-11.77	1	-11.77	5.46e-32
candidate.GTExv8.ALL.Heart_Atrial_Appendage.chr6.analysis.joint_included.dat	VWA7	4.06	4.97e-05	4.06	1	4.06	4.97e-05
candidate.GTExv8.ALL.Heart_Atrial_Appendage.chr6.analysis.joint_included.dat	CSNK2B	-6.41	1.5e-10	-5.19	1.03	-5.04	4.76e-07
candidate.GTExv8.ALL.Heart_Atrial_Appendage.chr6.analysis.joint_included.dat	GPANK1	-9.3	1.4e-20	-9.3	1	-9.3	1.4e-20
candidate.GTExv8.ALL.Heart_Atrial_Appendage.chr6.analysis.joint_included.dat	AL662844.4	-6.28	3.31e-10	-5.03	1.03	-4.88	1.06e-06
candidate.GTExv8.ALL.Heart_Left_Ventricle.chr6.analysis.joint_dropped.dat	HLA-DRB1	-7.79	6.63e-15					0.438	0.557	0.786	0.432
candidate.GTExv8.ALL.Heart_Left_Ventricle.chr6.analysis.joint_dropped.dat	HLA-DRB5	-6.01	1.9e-09					0.549	0.474	1.157	0.247
candidate.GTExv8.ALL.Heart_Left_Ventricle.chr6.analysis.joint_dropped.dat	AGPAT1	5.72	1.05e-08					0.735	0.644	1.142	0.254
candidate.GTExv8.ALL.Heart_Left_Ventricle.chr6.analysis.joint_dropped.dat	MICB	4.33	1.49e-05					-0.952	0.606	-1.571	0.116
candidate.GTExv8.ALL.Heart_Left_Ventricle.chr6.analysis.joint_dropped.dat	HCG27	4.18	2.89e-05					2.158	0.761	2.837	0.00456
candidate.GTExv8.ALL.Heart_Left_Ventricle.chr6.analysis.joint_dropped.dat	ATF6B	4.08	4.54e-05					-0.458	0.442	-1.035	0.301
candidate.GTExv8.ALL.Heart_Left_Ventricle.chr6.analysis.joint_dropped.dat	C4A	-8.91	4.99e-19					4.296	0.179	24.011	2.12e-127
candidate.GTExv8.ALL.Heart_Left_Ventricle.chr6.analysis.joint_included.dat	UQCC2	-4.19	2.73e-05	-4.19	1	-4.19	2.73e-05
candidate.GTExv8.ALL.Heart_Left_Ventricle.chr6.analysis.joint_included.dat	HLA-DQB1	-10.59	3.38e-26	-9.24	1.83	-5.04	4.71e-07
candidate.GTExv8.ALL.Heart_Left_Ventricle.chr6.analysis.joint_included.dat	HLA-DQA1	-11.91	1.01e-32	-14.85	1.87	-7.95	1.89e-15
candidate.GTExv8.ALL.Heart_Left_Ventricle.chr6.analysis.joint_included.dat	DDX39B	-3.78	0.000156	-3.78	1	-3.78	0.000156
candidate.GTExv8.ALL.Heart_Left_Ventricle.chr6.analysis.joint_included.dat	HLA-DMA	6.66	2.83e-11	10.15	1.47	6.89	5.55e-12
candidate.GTExv8.ALL.Heart_Left_Ventricle.chr6.analysis.joint_included.dat	NOTCH4	-6.9	5.36e-12	18.6	1.82	10.24	1.36e-24
candidate.GTExv8.ALL.Heart_Left_Ventricle.chr6.analysis.joint_included.dat	AGER	7.76	8.28e-15	15.78	1.33	11.86	1.82e-32
candidate.GTExv8.ALL.Heart_Left_Ventricle.chr6.analysis.joint_included.dat	SKIV2L	-5.36	8.55e-08	-8.3	1.16	-7.17	7.74e-13
candidate.GTExv8.ALL.Heart_Left_Ventricle.chr6.analysis.joint_included.dat	NELFE	6.65	2.86e-11	5.25	1.17	4.48	7.32e-06
candidate.GTExv8.ALL.Heart_Left_Ventricle.chr6.analysis.joint_included.dat	VWA7	4.23	2.34e-05	5.32	1.16	4.6	4.12e-06
candidate.GTExv8.ALL.Heart_Left_Ventricle.chr6.analysis.joint_included.dat	CSNK2B	-5.77	7.9e-09	-6.37	1.15	-5.56	2.71e-08
candidate.GTExv8.ALL.Heart_Left_Ventricle.chr6.analysis.joint_included.dat	GPANK1	-7.12	1.1e-12	-4.46	1.57	-2.84	0.0045
candidate.GTExv8.ALL.Heart_Left_Ventricle.chr6.analysis.joint_included.dat	CYP21A2	6.35	2.19e-10	-6.49	1.34	-4.85	1.23e-06
candidate.GTExv8.ALL.Heart_Left_Ventricle.chr6.analysis.joint_included.dat	AL662844.4	-5.34	9.2e-08	-7.71	1.06	-7.29	3.08e-13
candidate.GTExv8.ALL.Kidney_Cortex.chr6.analysis.joint_included.dat	HLA-DQB1	-14.47	1.87e-47	-13.53	1.05	-12.94	2.85e-38
candidate.GTExv8.ALL.Kidney_Cortex.chr6.analysis.joint_included.dat	C4A	-7.17	7.6e-13	-3.19	1.05	-3.05	0.00228
candidate.GTExv8.ALL.Liver.chr6.analysis.joint_dropped.dat	HLA-DQB1	-11.14	8.4e-29					0.361	0.267	1.35	0.177
candidate.GTExv8.ALL.Liver.chr6.analysis.joint_dropped.dat	HLA-DRB1	-9	2.26e-19					-0.238	0.525	-0.454	0.65
candidate.GTExv8.ALL.Liver.chr6.analysis.joint_dropped.dat	HLA-DRB5	-3.77	0.000165					2.288	0.86	2.66	0.00781
candidate.GTExv8.ALL.Liver.chr6.analysis.joint_dropped.dat	HLA-DMA	7.52	5.42e-14					0.696	0.664	1.048	0.295
candidate.GTExv8.ALL.Liver.chr6.analysis.joint_dropped.dat	RNF5	-5.47	4.51e-08					2.746	0.24	11.465	1.98e-30
candidate.GTExv8.ALL.Liver.chr6.analysis.joint_dropped.dat	AGPAT1	4.07	4.68e-05					-8.382	0.424	-19.758	6.78e-87
candidate.GTExv8.ALL.Liver.chr6.analysis.joint_included.dat	HLA-DQA1	-11.22	3.31e-29	-11.22	1	-11.22	3.31e-29
candidate.GTExv8.ALL.Liver.chr6.analysis.joint_included.dat	MSH5	-4.08	4.56e-05	-3.4	1.14	-2.97	0.00295
candidate.GTExv8.ALL.Liver.chr6.analysis.joint_included.dat	MICB	8.5	1.86e-17	5.11	1.18	4.33	1.46e-05
candidate.GTExv8.ALL.Liver.chr6.analysis.joint_included.dat	HCG27	4.77	1.89e-06	4.46	1.08	4.14	3.53e-05
candidate.GTExv8.ALL.Liver.chr6.analysis.joint_included.dat	ATF6B	3.83	0.000129	3.83	1	3.83	0.000129
candidate.GTExv8.ALL.Liver.chr6.analysis.joint_included.dat	HLA-DOB	5.69	1.25e-08	5.69	1	5.69	1.25e-08
candidate.GTExv8.ALL.Liver.chr6.analysis.joint_included.dat	C4A	-8.68	4.09e-18	-5.08	1.24	-4.1	4.11e-05
candidate.GTExv8.ALL.Liver.chr6.analysis.joint_included.dat	AL662844.4	-5.05	4.46e-07	-5.05	1	-5.05	4.46e-07
candidate.GTExv8.ALL.Lung.chr11.analysis.joint_included.dat	FANCF	3.77	0.000161	3.77	1	3.77	0.000161
candidate.GTExv8.ALL.Lung.chr3.analysis.joint_included.dat	GLYCTK	3.74	0.000181	3.74	1	3.74	0.000181
candidate.GTExv8.ALL.Lung.chr6.analysis.joint_dropped.dat	FLOT1	5.71	1.15e-08					-16.871
candidate.GTExv8.ALL.Lung.chr6.analysis.joint_dropped.dat	HLA-DRB5	-6.89	5.64e-12					1.834	0.65	2.82	0.0048
candidate.GTExv8.ALL.Lung.chr6.analysis.joint_dropped.dat	NOTCH4	-4.89	1.01e-06					23.211
candidate.GTExv8.ALL.Lung.chr6.analysis.joint_dropped.dat	RNF5	-6.12	9.43e-10					25.068
candidate.GTExv8.ALL.Lung.chr6.analysis.joint_dropped.dat	SKIV2L	-5.59	2.29e-08					-0.245	0.781	-0.314	0.754
candidate.GTExv8.ALL.Lung.chr6.analysis.joint_dropped.dat	CSNK2B	-5.63	1.81e-08					-2.838	0.663	-4.281	1.86e-05
candidate.GTExv8.ALL.Lung.chr6.analysis.joint_dropped.dat	APOM	-7.16	8.02e-13					0.719	0.323	2.225	0.0261
candidate.GTExv8.ALL.Lung.chr6.analysis.joint_dropped.dat	PRRC2A	4.25	2.15e-05					7.503	0.699	10.738	6.74e-27
candidate.GTExv8.ALL.Lung.chr6.analysis.joint_dropped.dat	HCG27	5.63	1.83e-08					30.368
candidate.GTExv8.ALL.Lung.chr6.analysis.joint_dropped.dat	CLIC1	-7.06	1.72e-12					21.073
candidate.GTExv8.ALL.Lung.chr6.analysis.joint_dropped.dat	CYP21A2	7.21	5.58e-13					-14.28
candidate.GTExv8.ALL.Lung.chr6.analysis.joint_included.dat	UQCC2	-3.79	0.00015	-3.79	1	-3.79	0.00015
candidate.GTExv8.ALL.Lung.chr6.analysis.joint_included.dat	HLA-DQB1	-11.2	3.86e-29	98.2	8.37	11.73	9.38e-32
candidate.GTExv8.ALL.Lung.chr6.analysis.joint_included.dat	HLA-DRB1	-9.31	1.26e-20	8.57	1.79	4.78	1.77e-06
candidate.GTExv8.ALL.Lung.chr6.analysis.joint_included.dat	HLA-DQA1	-12.1	1.05e-33	-106.01	8.11	-13.08	4.46e-39
candidate.GTExv8.ALL.Lung.chr6.analysis.joint_included.dat	DDX39B	-3.75	0.000174	-3.75	1	-3.75	0.000174
candidate.GTExv8.ALL.Lung.chr6.analysis.joint_included.dat	NELFE	6.35	2.15e-10	0.64	1.19	0.54	0.59
candidate.GTExv8.ALL.Lung.chr6.analysis.joint_included.dat	C6orf48	4.57	4.99e-06	4.41	1.04	4.25	2.17e-05
candidate.GTExv8.ALL.Lung.chr6.analysis.joint_included.dat	GPANK1	-6.65	2.86e-11	42.18	3.93	10.73	7.11e-27
candidate.GTExv8.ALL.Lung.chr6.analysis.joint_included.dat	MICB	7.42	1.17e-13	-6.92	1.46	-4.74	2.14e-06
candidate.GTExv8.ALL.Lung.chr6.analysis.joint_included.dat	HCP5	-5.61	2.08e-08	-19.03	2.28	-8.36	6.26e-17
candidate.GTExv8.ALL.Lung.chr6.analysis.joint_included.dat	HLA-DOB	4.28	1.85e-05	4.28	1	4.28	1.85e-05
candidate.GTExv8.ALL.Lung.chr6.analysis.joint_included.dat	C4A	-9.23	2.82e-20	-58.28	4.53	-12.88	6.03e-38
candidate.GTExv8.ALL.Lung.chr6.analysis.joint_included.dat	AL662844.4	-5.01	5.4e-07	-5.01	1	-5.01	5.4e-07
candidate.GTExv8.ALL.Lung.chr7.analysis.joint_included.dat	TPST1	4.21	2.57e-05	4.21	1	4.21	2.57e-05
candidate.GTExv8.ALL.Minor_Salivary_Gland.chr6.analysis.joint_dropped.dat	HLA-DRB1	-7.4	1.39e-13					0.0358	0.677	0.0529	0.958
candidate.GTExv8.ALL.Minor_Salivary_Gland.chr6.analysis.joint_dropped.dat	HLA-DRB5	-4.17	3.05e-05					5.1281	0.694	7.3903	1.47e-13
candidate.GTExv8.ALL.Minor_Salivary_Gland.chr6.analysis.joint_dropped.dat	HCG27	4.13	3.68e-05					0.7652	0.954	0.8019	0.423
candidate.GTExv8.ALL.Minor_Salivary_Gland.chr6.analysis.joint_dropped.dat	C4B	-4.49	7.27e-06					-1.5929	0.671	-2.3734	0.0176
candidate.GTExv8.ALL.Minor_Salivary_Gland.chr6.analysis.joint_included.dat	UQCC2	-4.42	1.01e-05	-4.42	1	-4.42	1.01e-05
candidate.GTExv8.ALL.Minor_Salivary_Gland.chr6.analysis.joint_included.dat	HLA-DQB1	-10.59	3.38e-26	-11.85	1.05	-11.24	2.64e-29
candidate.GTExv8.ALL.Minor_Salivary_Gland.chr6.analysis.joint_included.dat	SKIV2L	-5.29	1.26e-07	-7.03	1.1	-6.38	1.77e-10
candidate.GTExv8.ALL.Minor_Salivary_Gland.chr6.analysis.joint_included.dat	MICB	8.24	1.79e-16	6.48	1.03	6.29	3.17e-10
candidate.GTExv8.ALL.Minor_Salivary_Gland.chr6.analysis.joint_included.dat	ATF6B	3.6	0.000313	-4.54	1.2	-3.77	0.000161
candidate.GTExv8.ALL.Minor_Salivary_Gland.chr6.analysis.joint_included.dat	C4A	-7.81	5.84e-15	-7.61	1.09	-6.98	2.9e-12
candidate.GTExv8.ALL.Muscle_Skeletal.chr14.analysis.joint_included.dat	TRAF3	-3.91	9.12e-05	-3.91	1	-3.91	9.12e-05
candidate.GTExv8.ALL.Muscle_Skeletal.chr22.analysis.joint_included.dat	LIF	-5.01	5.41e-07	-5.01	1	-5.01	5.41e-07
candidate.GTExv8.ALL.Muscle_Skeletal.chr6.analysis.joint_dropped.dat	HLA-DQB1	-9.85	6.74e-23					0.351	0.424	0.827	0.408
candidate.GTExv8.ALL.Muscle_Skeletal.chr6.analysis.joint_dropped.dat	HLA-DRB5	-5.86	4.66e-09					-30.877
candidate.GTExv8.ALL.Muscle_Skeletal.chr6.analysis.joint_dropped.dat	HLA-DMA	5.41	6.35e-08					11.033	0.389	28.376	3.96e-177
candidate.GTExv8.ALL.Muscle_Skeletal.chr6.analysis.joint_dropped.dat	NOTCH4	-4.75	2.07e-06					1.928	0.591	3.263	0.0011
candidate.GTExv8.ALL.Muscle_Skeletal.chr6.analysis.joint_dropped.dat	SKIV2L	-5.77	7.82e-09					25.362
candidate.GTExv8.ALL.Muscle_Skeletal.chr6.analysis.joint_dropped.dat	NELFE	5.32	1.06e-07					-29.939
candidate.GTExv8.ALL.Muscle_Skeletal.chr6.analysis.joint_dropped.dat	VWA7	5.8	6.83e-09					-15.701
candidate.GTExv8.ALL.Muscle_Skeletal.chr6.analysis.joint_dropped.dat	GPANK1	-6.55	5.92e-11					3.673	0.596	6.162	7.19e-10
candidate.GTExv8.ALL.Muscle_Skeletal.chr6.analysis.joint_dropped.dat	APOM	-4.41	1.01e-05					-11.992
candidate.GTExv8.ALL.Muscle_Skeletal.chr6.analysis.joint_dropped.dat	PRRC2A	6.41	1.5e-10					15.359
candidate.GTExv8.ALL.Muscle_Skeletal.chr6.analysis.joint_dropped.dat	LST1	7.72	1.12e-14					-6.211	0.484	-12.839	9.88e-38
candidate.GTExv8.ALL.Muscle_Skeletal.chr6.analysis.joint_dropped.dat	MICB	6.02	1.7e-09					5.683	0.885	6.425	1.32e-10
candidate.GTExv8.ALL.Muscle_Skeletal.chr6.analysis.joint_dropped.dat	CYP21A2	8.42	3.69e-17					-0.27	0.588	-0.46	0.646
candidate.GTExv8.ALL.Muscle_Skeletal.chr6.analysis.joint_dropped.dat	AL662844.4	-4.11	3.88e-05					-10.485	0.608	-17.232	1.53e-66
candidate.GTExv8.ALL.Muscle_Skeletal.chr6.analysis.joint_included.dat	TAP1	-6.52	7.11e-11	-5.15	1.04	-4.94	7.78e-07
candidate.GTExv8.ALL.Muscle_Skeletal.chr6.analysis.joint_included.dat	HLA-DRB1	-11.18	5.36e-29	47.51	4.27	11.11	1.06e-28
candidate.GTExv8.ALL.Muscle_Skeletal.chr6.analysis.joint_included.dat	HLA-DQA1	-12.01	3e-33	-67.73	4.88	-13.87	9.95e-44
candidate.GTExv8.ALL.Muscle_Skeletal.chr6.analysis.joint_included.dat	HSD17B8	4.22	2.42e-05	4.22	1	4.22	2.42e-05
candidate.GTExv8.ALL.Muscle_Skeletal.chr6.analysis.joint_included.dat	HLA-DRA	6.3	2.91e-10	4.85	1.04	4.65	3.26e-06
candidate.GTExv8.ALL.Muscle_Skeletal.chr6.analysis.joint_included.dat	CSNK2B	-7.16	8.3e-13	-19.11	1.47	-13.01	1.03e-38
candidate.GTExv8.ALL.Muscle_Skeletal.chr6.analysis.joint_included.dat	HCG27	4.1	4.13e-05	4.1	1	4.1	4.13e-05
candidate.GTExv8.ALL.Muscle_Skeletal.chr6.analysis.joint_included.dat	C4B	8.22	2.09e-16	63.98	4.71	13.59	4.66e-42
candidate.GTExv8.ALL.Muscle_Skeletal.chr6.analysis.joint_included.dat	HLA-DOB	4.11	3.98e-05	4.11	1	4.11	3.98e-05
candidate.GTExv8.ALL.Muscle_Skeletal.chr6.analysis.joint_included.dat	C4A	-8.21	2.17e-16	65.17	5.38	12.12	8.25e-34
candidate.GTExv8.ALL.Nerve_Tibial.chr6.analysis.joint_dropped.dat	PPP1R18	-5.33	9.94e-08					11.928
candidate.GTExv8.ALL.Nerve_Tibial.chr6.analysis.joint_dropped.dat	HLA-DQA1	-12.16	5.16e-34					-6.577
candidate.GTExv8.ALL.Nerve_Tibial.chr6.analysis.joint_dropped.dat	PBX2	5.32	1.06e-07					-3.572
candidate.GTExv8.ALL.Nerve_Tibial.chr6.analysis.joint_dropped.dat	AGER	8.72	2.73e-18					16.259
candidate.GTExv8.ALL.Nerve_Tibial.chr6.analysis.joint_dropped.dat	AGPAT1	6.25	4.02e-10					-32.286
candidate.GTExv8.ALL.Nerve_Tibial.chr6.analysis.joint_dropped.dat	PRRT1	4.06	4.81e-05					-16.517
candidate.GTExv8.ALL.Nerve_Tibial.chr6.analysis.joint_dropped.dat	NELFE	5.19	2.14e-07					0.132	0.517	0.255	0.799
candidate.GTExv8.ALL.Nerve_Tibial.chr6.analysis.joint_dropped.dat	EHMT2	-7.05	1.83e-12					-4.019
candidate.GTExv8.ALL.Nerve_Tibial.chr6.analysis.joint_dropped.dat	MICB	7.18	6.86e-13					-1.47	0.541	-2.72	0.00654
candidate.GTExv8.ALL.Nerve_Tibial.chr6.analysis.joint_dropped.dat	HCG27	5.3	1.16e-07					7.114	0.674	10.553	4.94e-26
candidate.GTExv8.ALL.Nerve_Tibial.chr6.analysis.joint_dropped.dat	ATF6B	4.34	1.4e-05					-14.204
candidate.GTExv8.ALL.Nerve_Tibial.chr6.analysis.joint_dropped.dat	AL662844.4	-4.07	4.63e-05					-11.349	0.696	-16.317	7.46e-60
candidate.GTExv8.ALL.Nerve_Tibial.chr6.analysis.joint_included.dat	UQCC2	-4.42	1.01e-05	-4.42	1	-4.42	1.01e-05
candidate.GTExv8.ALL.Nerve_Tibial.chr6.analysis.joint_included.dat	TAP1	-5.37	7.75e-08	-5.37	1	-5.37	7.75e-08
candidate.GTExv8.ALL.Nerve_Tibial.chr6.analysis.joint_included.dat	HLA-DQB1	-12.24	1.8e-34	-57.31	4.03	-14.22	6.52e-46
candidate.GTExv8.ALL.Nerve_Tibial.chr6.analysis.joint_included.dat	HLA-DRB1	-12.36	4.17e-35	31.92	3.18	10.05	8.95e-24
candidate.GTExv8.ALL.Nerve_Tibial.chr6.analysis.joint_included.dat	SKIV2L	-5.76	8.18e-09	11.36	1.58	7.18	6.94e-13
candidate.GTExv8.ALL.Nerve_Tibial.chr6.analysis.joint_included.dat	C6orf48	5.47	4.39e-08	5.47	1	5.47	4.39e-08
candidate.GTExv8.ALL.Nerve_Tibial.chr6.analysis.joint_included.dat	GPANK1	-7.32	2.42e-13	-12.01	1.72	-7	2.56e-12
candidate.GTExv8.ALL.Nerve_Tibial.chr6.analysis.joint_included.dat	LST1	8.8	1.41e-18	43.9	3.14	13.97	2.52e-44
candidate.GTExv8.ALL.Nerve_Tibial.chr6.analysis.joint_included.dat	HCP5	-7.17	7.28e-13	25.52	2.52	10.13	4.22e-24
candidate.GTExv8.ALL.Nerve_Tibial.chr6.analysis.joint_included.dat	CLIC1	-6.92	4.42e-12	-37.64	6.29	-5.99	2.14e-09
candidate.GTExv8.ALL.Nerve_Tibial.chr6.analysis.joint_included.dat	SAPCD1	-7.73	1.11e-14	-35.4	3.72	-9.53	1.61e-21
candidate.GTExv8.ALL.Nerve_Tibial.chr6.analysis.joint_included.dat	CYP21A2	7.27	3.47e-13	15.37	1.66	9.26	1.96e-20
candidate.GTExv8.ALL.Nerve_Tibial.chr6.analysis.joint_included.dat	C4A	-8.1	5.56e-16	80.52	6.52	12.34	5.5e-35
candidate.GTExv8.ALL.Nerve_Tibial.chr7.analysis.joint_included.dat	TPST1	3.79	0.000149	3.79	1	3.79	0.000149
candidate.GTExv8.ALL.Ovary.chr6.analysis.joint_dropped.dat	HCG27	4.1	4.1e-05					1.63	0.809	2.02	0.0437
candidate.GTExv8.ALL.Ovary.chr6.analysis.joint_dropped.dat	CLIC1	-4.47	7.92e-06					2.03
candidate.GTExv8.ALL.Ovary.chr6.analysis.joint_dropped.dat	CYP21A2	5.94	2.9e-09					6.33	0.658	9.61	6.92e-22
candidate.GTExv8.ALL.Ovary.chr6.analysis.joint_included.dat	HLA-DQB1	-10.62	2.33e-26	-13.95	1.73	-8.06	7.42e-16
candidate.GTExv8.ALL.Ovary.chr6.analysis.joint_included.dat	HLA-DRB5	-8.17	2.97e-16	-7.73	1.38	-5.61	2.03e-08
candidate.GTExv8.ALL.Ovary.chr6.analysis.joint_included.dat	HLA-DMA	5.96	2.53e-09	8.13	1.36	5.97	2.41e-09
candidate.GTExv8.ALL.Ovary.chr6.analysis.joint_included.dat	NOTCH4	-7.33	2.33e-13	11.07	2.41	4.59	4.38e-06
candidate.GTExv8.ALL.Ovary.chr6.analysis.joint_included.dat	SKIV2L	-5.32	1.04e-07	-5.99	1.27	-4.72	2.35e-06
candidate.GTExv8.ALL.Ovary.chr6.analysis.joint_included.dat	C6orf48	5.82	5.93e-09	7.17	1.04	6.89	5.49e-12
candidate.GTExv8.ALL.Ovary.chr6.analysis.joint_included.dat	MICB	6.01	1.87e-09	4.98	1.27	3.94	8.31e-05
candidate.GTExv8.ALL.Ovary.chr6.analysis.joint_included.dat	C4A	-7.07	1.56e-12	-2.94	2.22	-1.33	0.185
candidate.GTExv8.ALL.Ovary.chr6.analysis.joint_included.dat	AL662844.4	-4.36	1.29e-05	-4.36	1	-4.36	1.29e-05
candidate.GTExv8.ALL.Pancreas.chr3.analysis.joint_included.dat	PSMD2	-3.75	0.000177	-3.75	1	-3.75	0.000177
candidate.GTExv8.ALL.Pancreas.chr6.analysis.joint_dropped.dat	AGER	4.58	4.7e-06					-10.17
candidate.GTExv8.ALL.Pancreas.chr6.analysis.joint_dropped.dat	RNF5	-4.82	1.46e-06					-1.35
candidate.GTExv8.ALL.Pancreas.chr6.analysis.joint_dropped.dat	PRRT1	5.28	1.27e-07					-10.91
candidate.GTExv8.ALL.Pancreas.chr6.analysis.joint_dropped.dat	MSH5	-4.4	1.06e-05					6.69	0.465	14.4	7.02e-47
candidate.GTExv8.ALL.Pancreas.chr6.analysis.joint_dropped.dat	HCG27	4.73	2.24e-06					7.57	0.548	13.8	2.11e-43
candidate.GTExv8.ALL.Pancreas.chr6.analysis.joint_dropped.dat	C4A	-7.84	4.56e-15					8.22
candidate.GTExv8.ALL.Pancreas.chr6.analysis.joint_included.dat	FLOT1	5.65	1.62e-08	-10.13	1.71	-5.91	3.35e-09
candidate.GTExv8.ALL.Pancreas.chr6.analysis.joint_included.dat	HLA-DQB1	-11.45	2.23e-30	15.12	2.07	7.3	2.85e-13
candidate.GTExv8.ALL.Pancreas.chr6.analysis.joint_included.dat	HLA-DRB1	-12.77	2.43e-37	-20.64	1.62	-12.76	2.67e-37
candidate.GTExv8.ALL.Pancreas.chr6.analysis.joint_included.dat	HLA-DQA1	-12.28	1.13e-34	-23.44	1.81	-12.98	1.65e-38
candidate.GTExv8.ALL.Pancreas.chr6.analysis.joint_included.dat	HLA-DRB5	-5.12	3.04e-07	-27.35	2.35	-11.62	3.42e-31
candidate.GTExv8.ALL.Pancreas.chr6.analysis.joint_included.dat	HLA-DMA	6.65	2.92e-11	-16.59	1.87	-8.85	8.47e-19
candidate.GTExv8.ALL.Pancreas.chr6.analysis.joint_included.dat	NOTCH4	-5.94	2.79e-09	23.64	1.92	12.29	9.91e-35
candidate.GTExv8.ALL.Pancreas.chr6.analysis.joint_included.dat	SKIV2L	-5.56	2.69e-08	-24.52	2.3	-10.68	1.32e-26
candidate.GTExv8.ALL.Pancreas.chr6.analysis.joint_included.dat	NELFE	5.26	1.41e-07	-23.34	2.54	-9.17	4.74e-20
candidate.GTExv8.ALL.Pancreas.chr6.analysis.joint_included.dat	APOM	-6.05	1.46e-09	-48.6	3.72	-13.07	4.6e-39
candidate.GTExv8.ALL.Pancreas.chr6.analysis.joint_included.dat	MICA	4.35	1.36e-05	4.35	1	4.35	1.36e-05
candidate.GTExv8.ALL.Pancreas.chr6.analysis.joint_included.dat	ATF6B	3.75	0.000178	37.81	2.78	13.58	5.26e-42
candidate.GTExv8.ALL.Pancreas.chr6.analysis.joint_included.dat	CYP21A2	6.67	2.57e-11	-23.63	2.17	-10.89	1.25e-27
candidate.GTExv8.ALL.Pituitary.chr3.analysis.joint_included.dat	GLYCTK	3.75	0.000174	3.75	1	3.75	0.000174
candidate.GTExv8.ALL.Pituitary.chr3.analysis.joint_included.dat	PSMD2	-3.86	0.000114	-3.86	1	-3.86	0.000114
candidate.GTExv8.ALL.Pituitary.chr6.analysis.joint_dropped.dat	FLOT1	5.33	9.94e-08					-6.459
candidate.GTExv8.ALL.Pituitary.chr6.analysis.joint_dropped.dat	HLA-DRB5	-4.81	1.49e-06					15.549
candidate.GTExv8.ALL.Pituitary.chr6.analysis.joint_dropped.dat	APOM	-6.41	1.42e-10					-0.281	0.443	-0.635	0.526
candidate.GTExv8.ALL.Pituitary.chr6.analysis.joint_dropped.dat	HCG27	4.47	7.99e-06					12.262	0.593	20.676	5.75e-95
candidate.GTExv8.ALL.Pituitary.chr6.analysis.joint_dropped.dat	DDAH2	-4.12	3.81e-05					-11.852
candidate.GTExv8.ALL.Pituitary.chr6.analysis.joint_included.dat	TCF19	-4.09	4.28e-05	-4.09	1	-4.09	4.28e-05
candidate.GTExv8.ALL.Pituitary.chr6.analysis.joint_included.dat	HLA-DQB1	-11.89	1.31e-32	21.71	2.58	8.42	3.71e-17
candidate.GTExv8.ALL.Pituitary.chr6.analysis.joint_included.dat	HLA-DRB1	-8.59	9.04e-18	-30.51	3.59	-8.5	1.96e-17
candidate.GTExv8.ALL.Pituitary.chr6.analysis.joint_included.dat	HLA-DQA1	-13.4	5.71e-41	-6.82	2.57	-2.66	0.00792
candidate.GTExv8.ALL.Pituitary.chr6.analysis.joint_included.dat	HSD17B8	3.73	0.000188	3.73	1	3.73	0.000188
candidate.GTExv8.ALL.Pituitary.chr6.analysis.joint_included.dat	HLA-DMA	8.08	6.31e-16	27.35	2.29	11.96	5.85e-33
candidate.GTExv8.ALL.Pituitary.chr6.analysis.joint_included.dat	NOTCH4	-7.26	3.73e-13	71.16	5.42	13.12	2.37e-39
candidate.GTExv8.ALL.Pituitary.chr6.analysis.joint_included.dat	SKIV2L	-5.25	1.55e-07	-31.49	2.43	-12.95	2.25e-38
candidate.GTExv8.ALL.Pituitary.chr6.analysis.joint_included.dat	MICB	7.98	1.43e-15	4.8	1.13	4.25	2.16e-05
candidate.GTExv8.ALL.Pituitary.chr6.analysis.joint_included.dat	CYP21A2	7.63	2.38e-14	-7.01	1.6	-4.39	1.16e-05
candidate.GTExv8.ALL.Pituitary.chr6.analysis.joint_included.dat	C4A	-8.87	7.36e-19	-62.7	4.79	-13.09	3.56e-39
candidate.GTExv8.ALL.Prostate.chr11.analysis.joint_included.dat	FANCF	3.77	0.000161	3.77	1	3.77	0.000161
candidate.GTExv8.ALL.Prostate.chr6.analysis.joint_dropped.dat	PPP1R18	-5.34	9.41e-08					0.703	0.536	1.31	0.19
candidate.GTExv8.ALL.Prostate.chr6.analysis.joint_dropped.dat	HLA-DRB1	-7.33	2.33e-13					6.564
candidate.GTExv8.ALL.Prostate.chr6.analysis.joint_dropped.dat	PRRT1	4	6.39e-05					3.749	0.664	5.65	1.62e-08
candidate.GTExv8.ALL.Prostate.chr6.analysis.joint_dropped.dat	MSH5	4.16	3.22e-05					-0.603	0.745	-0.81	0.418
candidate.GTExv8.ALL.Prostate.chr6.analysis.joint_dropped.dat	DDR1	-4.39	1.16e-05					-10.467	0.568	-18.44	6.24e-76
candidate.GTExv8.ALL.Prostate.chr6.analysis.joint_dropped.dat	CYP21A2	9.28	1.68e-20					0.938	0.367	2.55	0.0107
candidate.GTExv8.ALL.Prostate.chr6.analysis.joint_included.dat	FLOT1	5.33	9.94e-08	12.93	1.69	7.66	1.86e-14
candidate.GTExv8.ALL.Prostate.chr6.analysis.joint_included.dat	HLA-DQB1	-10.91	1.04e-27	-20.94	2.71	-7.74	9.93e-15
candidate.GTExv8.ALL.Prostate.chr6.analysis.joint_included.dat	HLA-DQA1	-12.28	1.13e-34	-13.59	1.6	-8.48	2.33e-17
candidate.GTExv8.ALL.Prostate.chr6.analysis.joint_included.dat	HLA-DRB5	-4.8	1.57e-06	14.33	1.75	8.18	2.75e-16
candidate.GTExv8.ALL.Prostate.chr6.analysis.joint_included.dat	RNF5	-6.79	1.16e-11	15.75	2.28	6.92	4.55e-12
candidate.GTExv8.ALL.Prostate.chr6.analysis.joint_included.dat	SKIV2L	-6.1	1.03e-09	-3.61	1.07	-3.39	0.000711
candidate.GTExv8.ALL.Prostate.chr6.analysis.joint_included.dat	CSNK2B	-8.45	2.8e-17	-7.2	1.07	-6.76	1.39e-11
candidate.GTExv8.ALL.Prostate.chr6.analysis.joint_included.dat	MICB	6.49	8.75e-11	5.68	1.1	5.17	2.31e-07
candidate.GTExv8.ALL.Prostate.chr6.analysis.joint_included.dat	HCG27	4.63	3.68e-06	9.05	1.14	7.96	1.68e-15
candidate.GTExv8.ALL.Prostate.chr6.analysis.joint_included.dat	C4A	-7.73	1.07e-14	7.85	1.76	4.47	7.75e-06
candidate.GTExv8.ALL.Prostate.chr6.analysis.joint_included.dat	AL662844.4	-4.18	2.93e-05	-4.18	1	-4.18	2.93e-05
candidate.GTExv8.ALL.Skin_Not_Sun_Exposed_Suprapubic.chr3.analysis.joint_included.dat	GLYCTK	3.81	0.000141	3.81	1	3.81	0.000141
candidate.GTExv8.ALL.Skin_Not_Sun_Exposed_Suprapubic.chr6.analysis.joint_dropped.dat	HLA-DQB1	-11.83	2.77e-32					0.584	0.489	1.19	0.232
candidate.GTExv8.ALL.Skin_Not_Sun_Exposed_Suprapubic.chr6.analysis.joint_dropped.dat	HLA-DRB5	-5.68	1.33e-08					-4.583	0.235	-19.47	1.87e-84
candidate.GTExv8.ALL.Skin_Not_Sun_Exposed_Suprapubic.chr6.analysis.joint_dropped.dat	HLA-DMA	7.1	1.25e-12					-0.782	0.629	-1.24	0.214
candidate.GTExv8.ALL.Skin_Not_Sun_Exposed_Suprapubic.chr6.analysis.joint_dropped.dat	NOTCH4	-5.94	2.79e-09					-0.66	0.599	-1.1	0.27
candidate.GTExv8.ALL.Skin_Not_Sun_Exposed_Suprapubic.chr6.analysis.joint_dropped.dat	SKIV2L	-4.79	1.67e-06					6.169
candidate.GTExv8.ALL.Skin_Not_Sun_Exposed_Suprapubic.chr6.analysis.joint_dropped.dat	EHMT2	-7.4	1.37e-13					-1.108	0.872	-1.27	0.204
candidate.GTExv8.ALL.Skin_Not_Sun_Exposed_Suprapubic.chr6.analysis.joint_dropped.dat	HCG27	3.78	0.000157					-3.211
candidate.GTExv8.ALL.Skin_Not_Sun_Exposed_Suprapubic.chr6.analysis.joint_dropped.dat	C4B	6.57	5.12e-11					-4.264	0.351	-12.15	6.09e-34
candidate.GTExv8.ALL.Skin_Not_Sun_Exposed_Suprapubic.chr6.analysis.joint_dropped.dat	AL662844.4	-4.32	1.56e-05					-8.249	0.821	-10.04	9.79e-24
candidate.GTExv8.ALL.Skin_Not_Sun_Exposed_Suprapubic.chr6.analysis.joint_included.dat	TCF19	4.7	2.65e-06	8.48	1.06	7.97	1.63e-15
candidate.GTExv8.ALL.Skin_Not_Sun_Exposed_Suprapubic.chr6.analysis.joint_included.dat	HLA-DRB1	-11.96	6e-33	16.77	2.43	6.89	5.67e-12
candidate.GTExv8.ALL.Skin_Not_Sun_Exposed_Suprapubic.chr6.analysis.joint_included.dat	HLA-DQA1	-15.25	1.76e-52	-26.28	2.26	-11.6	3.89e-31
candidate.GTExv8.ALL.Skin_Not_Sun_Exposed_Suprapubic.chr6.analysis.joint_included.dat	DDX39B	-5.93	3.02e-09	-14.86	1.44	-10.35	4.22e-25
candidate.GTExv8.ALL.Skin_Not_Sun_Exposed_Suprapubic.chr6.analysis.joint_included.dat	HSD17B8	4.59	4.54e-06	4.59	1	4.59	4.54e-06
candidate.GTExv8.ALL.Skin_Not_Sun_Exposed_Suprapubic.chr6.analysis.joint_included.dat	RNF5	-5.26	1.41e-07	-25.08	2.72	-9.23	2.77e-20
candidate.GTExv8.ALL.Skin_Not_Sun_Exposed_Suprapubic.chr6.analysis.joint_included.dat	PRRT1	6.82	8.88e-12	12.54	1.45	8.63	6.3e-18
candidate.GTExv8.ALL.Skin_Not_Sun_Exposed_Suprapubic.chr6.analysis.joint_included.dat	NELFE	5.26	1.41e-07	5.26	1	5.26	1.41e-07
candidate.GTExv8.ALL.Skin_Not_Sun_Exposed_Suprapubic.chr6.analysis.joint_included.dat	MICB	7.95	1.93e-15	16.53	1.57	10.56	4.73e-26
candidate.GTExv8.ALL.Skin_Not_Sun_Exposed_Suprapubic.chr6.analysis.joint_included.dat	CYP21A2	8.55	1.28e-17	-12.74	3.18	-4.01	6.11e-05
candidate.GTExv8.ALL.Skin_Not_Sun_Exposed_Suprapubic.chr6.analysis.joint_included.dat	C4A	-7.56	4.15e-14	9.48	2.51	3.77	0.000163
candidate.GTExv8.ALL.Skin_Sun_Exposed_Lower_leg.chr3.analysis.joint_included.dat	GLYCTK	3.93	8.41e-05	3.93	1	3.93	8.41e-05
candidate.GTExv8.ALL.Skin_Sun_Exposed_Lower_leg.chr6.analysis.joint_dropped.dat	TCF19	4.84	1.32e-06					-1.18	0.838	-1.41	0.158
candidate.GTExv8.ALL.Skin_Sun_Exposed_Lower_leg.chr6.analysis.joint_dropped.dat	HLA-DQB1	-11.6	4.12e-31					12.99
candidate.GTExv8.ALL.Skin_Sun_Exposed_Lower_leg.chr6.analysis.joint_dropped.dat	HLA-DRB1	-11.68	1.56e-31					14.12
candidate.GTExv8.ALL.Skin_Sun_Exposed_Lower_leg.chr6.analysis.joint_dropped.dat	PSMB8-AS1	-5.44	5.23e-08					-4.55	0.384	-11.84	2.52e-32
candidate.GTExv8.ALL.Skin_Sun_Exposed_Lower_leg.chr6.analysis.joint_dropped.dat	PBX2	4.58	4.64e-06					-12.97
candidate.GTExv8.ALL.Skin_Sun_Exposed_Lower_leg.chr6.analysis.joint_dropped.dat	AGER	7.12	1.05e-12					-17.79
candidate.GTExv8.ALL.Skin_Sun_Exposed_Lower_leg.chr6.analysis.joint_dropped.dat	SKIV2L	-4.95	7.34e-07					-9.91
candidate.GTExv8.ALL.Skin_Sun_Exposed_Lower_leg.chr6.analysis.joint_dropped.dat	EHMT2	-5.82	5.98e-09					16.93
candidate.GTExv8.ALL.Skin_Sun_Exposed_Lower_leg.chr6.analysis.joint_dropped.dat	APOM	-7.29	3.17e-13					2.5
candidate.GTExv8.ALL.Skin_Sun_Exposed_Lower_leg.chr6.analysis.joint_dropped.dat	CYP21A2	6.6	3.99e-11					1.08	0.253	4.26	2.06e-05
candidate.GTExv8.ALL.Skin_Sun_Exposed_Lower_leg.chr6.analysis.joint_included.dat	TAP1	-3.95	7.77e-05	-3.95	1	-3.952	7.77e-05
candidate.GTExv8.ALL.Skin_Sun_Exposed_Lower_leg.chr6.analysis.joint_included.dat	HLA-DQA1	-14.76	2.84e-49	-14.76	1	-14.755	2.84e-49
candidate.GTExv8.ALL.Skin_Sun_Exposed_Lower_leg.chr6.analysis.joint_included.dat	HLA-DRB5	-5.55	2.91e-08	20.38	2.5	8.15	3.63e-16
candidate.GTExv8.ALL.Skin_Sun_Exposed_Lower_leg.chr6.analysis.joint_included.dat	DDX39B	-7.26	3.86e-13	-16.44	1.46	-11.264	1.98e-29
candidate.GTExv8.ALL.Skin_Sun_Exposed_Lower_leg.chr6.analysis.joint_included.dat	HSD17B8	3.74	0.000186	3.74	1	3.737	0.000186
candidate.GTExv8.ALL.Skin_Sun_Exposed_Lower_leg.chr6.analysis.joint_included.dat	HLA-DMA	6.38	1.8e-10	-5.83	1.76	-3.318	0.000907
candidate.GTExv8.ALL.Skin_Sun_Exposed_Lower_leg.chr6.analysis.joint_included.dat	NOTCH4	-6.95	3.58e-12	-18.22	1.73	-10.54	5.63e-26
candidate.GTExv8.ALL.Skin_Sun_Exposed_Lower_leg.chr6.analysis.joint_included.dat	RNF5	-6.63	3.39e-11	-78.83	9.22	-8.547	1.27e-17
candidate.GTExv8.ALL.Skin_Sun_Exposed_Lower_leg.chr6.analysis.joint_included.dat	PRRT1	3.85	0.000119	35.8	3.61	9.905	3.96e-23
candidate.GTExv8.ALL.Skin_Sun_Exposed_Lower_leg.chr6.analysis.joint_included.dat	NELFE	6.19	5.95e-10	19.63	1.98	9.892	4.51e-23
candidate.GTExv8.ALL.Skin_Sun_Exposed_Lower_leg.chr6.analysis.joint_included.dat	C6orf48	4.84	1.32e-06	4.84	1	4.837	1.32e-06
candidate.GTExv8.ALL.Skin_Sun_Exposed_Lower_leg.chr6.analysis.joint_included.dat	MICB	7.33	2.36e-13	13.71	1.35	10.127	4.18e-24
candidate.GTExv8.ALL.Skin_Sun_Exposed_Lower_leg.chr6.analysis.joint_included.dat	HCP5	-7.12	1.1e-12	28.33	3.09	9.163	5.06e-20
candidate.GTExv8.ALL.Skin_Sun_Exposed_Lower_leg.chr6.analysis.joint_included.dat	GTF2H4	-4.35	1.38e-05	-4.35	1	-4.346	1.38e-05
candidate.GTExv8.ALL.Skin_Sun_Exposed_Lower_leg.chr6.analysis.joint_included.dat	C4B	8.21	2.19e-16	-53.09	6.77	-7.84	4.52e-15
candidate.GTExv8.ALL.Skin_Sun_Exposed_Lower_leg.chr6.analysis.joint_included.dat	C4A	-8.78	1.66e-18	1.57	2.43	0.645	0.519
candidate.GTExv8.ALL.Skin_Sun_Exposed_Lower_leg.chr6.analysis.joint_included.dat	AL662844.4	-5.09	3.58e-07	-5.09	1	-5.09	3.58e-07
candidate.GTExv8.ALL.Small_Intestine_Terminal_Ileum.chr6.analysis.joint_dropped.dat	FLOT1	4.54	5.57e-06					0.346	0.922	0.375	0.708
candidate.GTExv8.ALL.Small_Intestine_Terminal_Ileum.chr6.analysis.joint_dropped.dat	HLA-DRB1	-4.82	1.4e-06					-6.438	0.88	-7.319	2.49e-13
candidate.GTExv8.ALL.Small_Intestine_Terminal_Ileum.chr6.analysis.joint_dropped.dat	HLA-DQA1	-10.59	3.38e-26					-1.182	0.459	-2.574	0.01
candidate.GTExv8.ALL.Small_Intestine_Terminal_Ileum.chr6.analysis.joint_dropped.dat	HLA-DRB5	-9.47	2.88e-21					0.215	0.525	0.409	0.683
candidate.GTExv8.ALL.Small_Intestine_Terminal_Ileum.chr6.analysis.joint_dropped.dat	CYP21A2	8.4	4.31e-17					-1.014	0.648	-1.565	0.118
candidate.GTExv8.ALL.Small_Intestine_Terminal_Ileum.chr6.analysis.joint_dropped.dat	C4A	-7.06	1.72e-12					-2.287	0.82	-2.79	0.00527
candidate.GTExv8.ALL.Small_Intestine_Terminal_Ileum.chr6.analysis.joint_included.dat	HLA-DQB1	-10.59	3.38e-26	-10.59	1	-10.59	3.38e-26
candidate.GTExv8.ALL.Small_Intestine_Terminal_Ileum.chr6.analysis.joint_included.dat	PRRT1	7.92	2.46e-15	5.84	1.21	4.81	1.55e-06
candidate.GTExv8.ALL.Small_Intestine_Terminal_Ileum.chr6.analysis.joint_included.dat	SKIV2L	-4.09	4.32e-05	-4.09	1	-4.09	4.32e-05
candidate.GTExv8.ALL.Small_Intestine_Terminal_Ileum.chr6.analysis.joint_included.dat	MICB	3.78	0.000159	3.78	1	3.78	0.000159
candidate.GTExv8.ALL.Small_Intestine_Terminal_Ileum.chr6.analysis.joint_included.dat	HCG27	3.83	0.000126	3.83	1	3.83	0.000126
candidate.GTExv8.ALL.Small_Intestine_Terminal_Ileum.chr6.analysis.joint_included.dat	ATF6B	6.98	3.05e-12	3.66	1.21	3.01	0.00257
candidate.GTExv8.ALL.Small_Intestine_Terminal_Ileum.chr6.analysis.joint_included.dat	AL662844.4	-5.02	5.2e-07	-5.02	1	-5.02	5.2e-07
candidate.GTExv8.ALL.Spleen.chr1.analysis.joint_included.dat	MAGI3	-3.81	0.00014	-3.81	1	-3.81	0.00014
candidate.GTExv8.ALL.Spleen.chr14.analysis.joint_included.dat	TRAF3	4.25	2.11e-05	4.25	1	4.25	2.11e-05
candidate.GTExv8.ALL.Spleen.chr6.analysis.joint_dropped.dat	HLA-DRB1	-5.14	2.8e-07					-13.832
candidate.GTExv8.ALL.Spleen.chr6.analysis.joint_dropped.dat	HLA-DRB5	-3.71	0.000211					3.91	0.309	12.665	9.27e-37
candidate.GTExv8.ALL.Spleen.chr6.analysis.joint_dropped.dat	RNF5	-7.85	4.12e-15					0.364	0.529	0.689	0.491
candidate.GTExv8.ALL.Spleen.chr6.analysis.joint_dropped.dat	MICB	4.72	2.4e-06					5.434	0.795	6.839	8e-12
candidate.GTExv8.ALL.Spleen.chr6.analysis.joint_included.dat	UQCC2	-4.42	1.01e-05	-4.42	1	-4.42	1.01e-05
candidate.GTExv8.ALL.Spleen.chr6.analysis.joint_included.dat	FLOT1	5.33	9.94e-08	19.65	2.09	9.39	5.97e-21
candidate.GTExv8.ALL.Spleen.chr6.analysis.joint_included.dat	IER3	5.39	7.09e-08	5.39	1	5.39	7.09e-08
candidate.GTExv8.ALL.Spleen.chr6.analysis.joint_included.dat	HLA-DQB1	-11.54	7.96e-31	-35.7	3.94	-9.06	1.28e-19
candidate.GTExv8.ALL.Spleen.chr6.analysis.joint_included.dat	HLA-DQA1	-14.68	8.13e-49	16.39	3.35	4.89	1.01e-06
candidate.GTExv8.ALL.Spleen.chr6.analysis.joint_included.dat	NOTCH4	-3.91	9.27e-05	26.21	2.65	9.9	4.35e-23
candidate.GTExv8.ALL.Spleen.chr6.analysis.joint_included.dat	SKIV2L	-5.96	2.59e-09	-17.87	1.71	-10.47	1.19e-25
candidate.GTExv8.ALL.Spleen.chr6.analysis.joint_included.dat	C6orf48	6.05	1.46e-09	26.81	2.39	11.19	4.35e-29
candidate.GTExv8.ALL.Spleen.chr6.analysis.joint_included.dat	LST1	4.81	1.54e-06	4.81	1	4.81	1.54e-06
candidate.GTExv8.ALL.Spleen.chr6.analysis.joint_included.dat	HCG27	5.83	5.64e-09	5.83	1	5.83	5.64e-09
candidate.GTExv8.ALL.Spleen.chr6.analysis.joint_included.dat	DDAH2	-5.63	1.79e-08	-12.36	1.59	-7.79	6.75e-15
candidate.GTExv8.ALL.Spleen.chr6.analysis.joint_included.dat	C4B	-3.98	6.98e-05	-2.8	1.11	-2.53	0.0115
candidate.GTExv8.ALL.Spleen.chr6.analysis.joint_included.dat	C4A	-9.05	1.49e-19	9.51	2.08	4.57	4.78e-06
candidate.GTExv8.ALL.Spleen.chr6.analysis.joint_included.dat	AL662844.4	-3.8	0.000145	-12.09	1.33	-9.06	1.26e-19
candidate.GTExv8.ALL.Stomach.chr11.analysis.joint_included.dat	FANCF	3.77	0.000161	3.77	1	3.77	0.000161
candidate.GTExv8.ALL.Stomach.chr6.analysis.joint_dropped.dat	TCF19	4.27	1.99e-05					-6.8481	0.4327	-15.826	2.07e-56
candidate.GTExv8.ALL.Stomach.chr6.analysis.joint_dropped.dat	HLA-DQB1	-11.11	1.07e-28					-0.0977	0.2798	-0.349	0.727
candidate.GTExv8.ALL.Stomach.chr6.analysis.joint_dropped.dat	HLA-DRB5	-6.65	2.91e-11					-0.2042	0.6019	-0.339	0.734
candidate.GTExv8.ALL.Stomach.chr6.analysis.joint_dropped.dat	HLA-DMA	5.3	1.15e-07					4.8645	0.7146	6.807	9.96e-12
candidate.GTExv8.ALL.Stomach.chr6.analysis.joint_dropped.dat	LY6G6C	-5.71	1.13e-08					0.0476	0.3411	0.139	0.889
candidate.GTExv8.ALL.Stomach.chr6.analysis.joint_dropped.dat	APOM	-7.09	1.36e-12					-3.811
candidate.GTExv8.ALL.Stomach.chr6.analysis.joint_dropped.dat	HCG27	4.2	2.65e-05					2.878	0.7749	3.714	0.000204
candidate.GTExv8.ALL.Stomach.chr6.analysis.joint_dropped.dat	ATF6B	4.28	1.85e-05					0.2911	0.8272	0.352	0.725
candidate.GTExv8.ALL.Stomach.chr6.analysis.joint_dropped.dat	CYP21A2	5.81	6.31e-09					-0.8686	0.4869	-1.784	0.0744
candidate.GTExv8.ALL.Stomach.chr6.analysis.joint_dropped.dat	C4A	-7.12	1.1e-12					-2.2529	0.0741	-30.394	6.53e-203
candidate.GTExv8.ALL.Stomach.chr6.analysis.joint_included.dat	UQCC2	-4.77	1.8e-06	-4.77	1	-4.77	1.8e-06
candidate.GTExv8.ALL.Stomach.chr6.analysis.joint_included.dat	FLOT1	5.33	9.94e-08	12.17	1.35	8.98	2.63e-19
candidate.GTExv8.ALL.Stomach.chr6.analysis.joint_included.dat	HLA-DRB1	-7.54	4.59e-14	-7.77	1.56	-4.98	6.46e-07
candidate.GTExv8.ALL.Stomach.chr6.analysis.joint_included.dat	HLA-DQA1	-11.49	1.55e-30	-5.28	1.37	-3.84	0.000123
candidate.GTExv8.ALL.Stomach.chr6.analysis.joint_included.dat	AGER	6.82	8.91e-12	5.01	1.35	3.7	0.000214
candidate.GTExv8.ALL.Stomach.chr6.analysis.joint_included.dat	RNF5	-4.8	1.59e-06	7.71	1.44	5.37	7.83e-08
candidate.GTExv8.ALL.Stomach.chr6.analysis.joint_included.dat	SKIV2L	-4.9	9.4e-07	-13.28	1.33	-9.95	2.6e-23
candidate.GTExv8.ALL.Stomach.chr6.analysis.joint_included.dat	C6orf48	5.76	8.6e-09	5.94	1.24	4.81	1.51e-06
candidate.GTExv8.ALL.Stomach.chr6.analysis.joint_included.dat	MICB	7.75	9.32e-15	6.01	1.09	5.53	3.16e-08
candidate.GTExv8.ALL.Stomach.chr6.analysis.joint_included.dat	MICA	4.15	3.33e-05	4.15	1	4.15	3.33e-05
candidate.GTExv8.ALL.Stomach.chr6.analysis.joint_included.dat	HLA-DOB	4.49	7.09e-06	4.49	1	4.49	7.09e-06
candidate.GTExv8.ALL.Stomach.chr6.analysis.joint_included.dat	AL662844.4	-5.01	5.43e-07	-6.81	1.1	-6.2	5.55e-10
candidate.GTExv8.ALL.Testis.chr3.analysis.joint_included.dat	PSMD2	-4.04	5.41e-05	-4.04	1	-4.04	5.41e-05
candidate.GTExv8.ALL.Testis.chr6.analysis.joint_dropped.dat	C2	5.23	1.73e-07					6.944	0.394	17.637	1.28e-69
candidate.GTExv8.ALL.Testis.chr6.analysis.joint_dropped.dat	TAP1	-5.13	2.9e-07					-0.178	0.784	-0.227	0.82
candidate.GTExv8.ALL.Testis.chr6.analysis.joint_dropped.dat	HLA-DQB1	-10.02	1.23e-23					8.607
candidate.GTExv8.ALL.Testis.chr6.analysis.joint_dropped.dat	HLA-DRB5	-4.74	2.09e-06					8.454
candidate.GTExv8.ALL.Testis.chr6.analysis.joint_dropped.dat	RNF5	-4.01	6.16e-05					-2.995	0.415	-7.218	5.28e-13
candidate.GTExv8.ALL.Testis.chr6.analysis.joint_dropped.dat	SKIV2L	-5.7	1.17e-08					-16.966
candidate.GTExv8.ALL.Testis.chr6.analysis.joint_dropped.dat	EHMT2	-5.82	5.98e-09					-3.965	0.697	-5.69	1.27e-08
candidate.GTExv8.ALL.Testis.chr6.analysis.joint_dropped.dat	MSH5	-6.54	6.26e-11					-7.171	0.223	-32.143	1.11e-226
candidate.GTExv8.ALL.Testis.chr6.analysis.joint_dropped.dat	HCP5	-3.8	0.000144					2.639	0.875	3.016	0.00256
candidate.GTExv8.ALL.Testis.chr6.analysis.joint_dropped.dat	CLIC1	-6.41	1.49e-10					5.859	0.497	11.799	3.96e-32
candidate.GTExv8.ALL.Testis.chr6.analysis.joint_dropped.dat	CYP21A2	8.81	1.24e-18					-5.415
candidate.GTExv8.ALL.Testis.chr6.analysis.joint_included.dat	HLA-DRB1	-10.27	1.01e-24	-11.8	2.02	-5.86	4.75e-09
candidate.GTExv8.ALL.Testis.chr6.analysis.joint_included.dat	HLA-DQA1	-12.19	3.62e-34	-11.34	1.68	-6.76	1.41e-11
candidate.GTExv8.ALL.Testis.chr6.analysis.joint_included.dat	HLA-DMA	6.76	1.35e-11	-6.45	1.45	-4.44	8.87e-06
candidate.GTExv8.ALL.Testis.chr6.analysis.joint_included.dat	PSMB8-AS1	-11.5	1.28e-30	-16.59	1.25	-13.31	2.06e-40
candidate.GTExv8.ALL.Testis.chr6.analysis.joint_included.dat	APOM	-7.05	1.74e-12	32.38	3.32	9.76	1.7e-22
candidate.GTExv8.ALL.Testis.chr6.analysis.joint_included.dat	MICB	9.14	6.02e-20	18.43	1.39	13.3	2.27e-40
candidate.GTExv8.ALL.Testis.chr6.analysis.joint_included.dat	C4B	7.14	9.27e-13	-24.04	2.83	-8.48	2.22e-17
candidate.GTExv8.ALL.Testis.chr6.analysis.joint_included.dat	C4A	-8.31	9.86e-17	-45.43	4.19	-10.84	2.26e-27
candidate.GTExv8.ALL.Testis.chr6.analysis.joint_included.dat	AL662844.4	-4.03	5.68e-05	-4.03	1	-4.03	5.68e-05
candidate.GTExv8.ALL.Thyroid.chr3.analysis.joint_included.dat	GLYCTK	3.74	0.000186	3.74	1	3.74	0.000186
candidate.GTExv8.ALL.Thyroid.chr3.analysis.joint_included.dat	PSMD2	-4.06	4.83e-05	-4.06	1	-4.06	4.83e-05
candidate.GTExv8.ALL.Thyroid.chr6.analysis.joint_dropped.dat	FLOT1	5.61	2.03e-08					-1.08	0.574	-1.87	0.0609
candidate.GTExv8.ALL.Thyroid.chr6.analysis.joint_dropped.dat	PPP1R18	-5.33	9.94e-08					-3.77	0.551	-6.84	7.92e-12
candidate.GTExv8.ALL.Thyroid.chr6.analysis.joint_dropped.dat	HLA-DRB5	-7.78	7.35e-15					1.5	0.524	2.86	0.00422
candidate.GTExv8.ALL.Thyroid.chr6.analysis.joint_dropped.dat	RNF5	-5.26	1.43e-07					4.79	0.348	13.79	2.99e-43
candidate.GTExv8.ALL.Thyroid.chr6.analysis.joint_dropped.dat	NELFE	5.06	4.13e-07					-11.09
candidate.GTExv8.ALL.Thyroid.chr6.analysis.joint_dropped.dat	EHMT2	-4.96	7.02e-07					-14.16	0.354	-39.95	0
candidate.GTExv8.ALL.Thyroid.chr6.analysis.joint_dropped.dat	MSH5	-5.3	1.13e-07					-1.25	0.147	-8.56	1.12e-17
candidate.GTExv8.ALL.Thyroid.chr6.analysis.joint_dropped.dat	ABHD16A	4.85	1.26e-06					13.23	0.701	18.85	2.73e-79
candidate.GTExv8.ALL.Thyroid.chr6.analysis.joint_dropped.dat	GPANK1	-5.46	4.82e-08					5.14	0.378	13.6	3.88e-42
candidate.GTExv8.ALL.Thyroid.chr6.analysis.joint_dropped.dat	PRRC2A	4.23	2.38e-05					-1.45
candidate.GTExv8.ALL.Thyroid.chr6.analysis.joint_dropped.dat	MICB	5.81	6.33e-09					1.35	0.775	1.74	0.0826
candidate.GTExv8.ALL.Thyroid.chr6.analysis.joint_dropped.dat	DDR1	4.83	1.37e-06					1.4	0.951	1.47	0.142
candidate.GTExv8.ALL.Thyroid.chr6.analysis.joint_dropped.dat	HCP5	-5.33	9.94e-08					-17.33
candidate.GTExv8.ALL.Thyroid.chr6.analysis.joint_dropped.dat	C4B	-3.97	7.19e-05					-2.44	0.667	-3.65	0.000258
candidate.GTExv8.ALL.Thyroid.chr6.analysis.joint_dropped.dat	HLA-DPA1	-5.2	2.02e-07					13.14	0.299	43.96	0
candidate.GTExv8.ALL.Thyroid.chr6.analysis.joint_dropped.dat	HLA-DOB	3.83	0.00013					-13.9
candidate.GTExv8.ALL.Thyroid.chr6.analysis.joint_included.dat	UQCC2	-4.42	1.01e-05	-4.42	1	-4.42	1.01e-05
candidate.GTExv8.ALL.Thyroid.chr6.analysis.joint_included.dat	HLA-DQB1	-13.56	7.14e-42	72.32	5.62	12.86	7.77e-38
candidate.GTExv8.ALL.Thyroid.chr6.analysis.joint_included.dat	HLA-DRB1	-11.21	3.62e-29	23.51	2.45	9.59	8.62e-22
candidate.GTExv8.ALL.Thyroid.chr6.analysis.joint_included.dat	HLA-DQA1	-13.46	2.83e-41	-114.3	7.31	-15.64	3.75e-55
candidate.GTExv8.ALL.Thyroid.chr6.analysis.joint_included.dat	HLA-DMA	9.28	1.77e-20	31.44	2.12	14.85	7.48e-50
candidate.GTExv8.ALL.Thyroid.chr6.analysis.joint_included.dat	HLA-DRA	-9.15	5.57e-20	28.21	2.4	11.76	6.56e-32
candidate.GTExv8.ALL.Thyroid.chr6.analysis.joint_included.dat	NOTCH4	-6.73	1.74e-11	-10.5	1.73	-6.08	1.21e-09
candidate.GTExv8.ALL.Thyroid.chr6.analysis.joint_included.dat	SKIV2L	-5.81	6.38e-09	-13.15	1.19	-11.09	1.38e-28
candidate.GTExv8.ALL.Thyroid.chr6.analysis.joint_included.dat	C6orf48	6.29	3.19e-10	7.41	1.19	6.22	5.04e-10
candidate.GTExv8.ALL.Thyroid.chr6.analysis.joint_included.dat	CSNK2B	-5.61	2.06e-08	-8.42	1.22	-6.9	5.22e-12
candidate.GTExv8.ALL.Thyroid.chr6.analysis.joint_included.dat	HLA-DMB	-9.4	5.37e-21	-29.73	2.04	-14.56	5.18e-48
candidate.GTExv8.ALL.Thyroid.chr6.analysis.joint_included.dat	C4A	-9.29	1.61e-20	26.09	2.26	11.53	9.82e-31
candidate.GTExv8.ALL.Thyroid.chr6.analysis.joint_included.dat	AL662844.4	-4.98	6.21e-07	-4.98	1	-4.98	6.21e-07
candidate.GTExv8.ALL.Thyroid.chr7.analysis.joint_included.dat	TPST1	3.8	0.000144	3.8	1	3.8	0.000144
candidate.GTExv8.ALL.Uterus.chr11.analysis.joint_included.dat	FANCF	3.69	0.000221	3.69	1	3.69	0.000221
candidate.GTExv8.ALL.Uterus.chr6.analysis.joint_dropped.dat	HLA-DRB5	-8.17	2.97e-16					-1.795	0.831	-2.16	0.0308
candidate.GTExv8.ALL.Uterus.chr6.analysis.joint_dropped.dat	SKIV2L	-4.4	1.11e-05					-1.705	0.925	-1.84	0.0652
candidate.GTExv8.ALL.Uterus.chr6.analysis.joint_dropped.dat	MICB	5.38	7.56e-08					0.946	0.779	1.21	0.2248
candidate.GTExv8.ALL.Uterus.chr6.analysis.joint_dropped.dat	CYP21A2	4.1	4.15e-05					1.574	0.845	1.86	0.0623
candidate.GTExv8.ALL.Uterus.chr6.analysis.joint_included.dat	HLA-DQB1	-10.59	3.38e-26	-10.59	1	-10.59	3.38e-26
candidate.GTExv8.ALL.Uterus.chr6.analysis.joint_included.dat	C6orf48	5.25	1.54e-07	5.25	1	5.25	1.54e-07
candidate.GTExv8.ALL.Uterus.chr6.analysis.joint_included.dat	ATF6B	4.72	2.42e-06	4.72	1	4.72	2.42e-06
candidate.GTExv8.ALL.Uterus.chr6.analysis.joint_included.dat	C4A	-7.07	1.56e-12	-7.07	1	-7.07	1.56e-12
candidate.GTExv8.ALL.Vagina.chr6.analysis.joint_dropped.dat	C4A	-7.17	7.76e-13					-0.517	0.796	-0.649	0.516
candidate.GTExv8.ALL.Vagina.chr6.analysis.joint_included.dat	HLA-DQB1	-10.59	3.38e-26	-11.2	1.49	-7.52	5.3e-14
candidate.GTExv8.ALL.Vagina.chr6.analysis.joint_included.dat	HLA-DRB1	-9.45	3.44e-21	17.77	2.34	7.6	3.07e-14
candidate.GTExv8.ALL.Vagina.chr6.analysis.joint_included.dat	HLA-DQA1	-12.43	1.83e-35	-13.68	1.62	-8.46	2.6e-17
candidate.GTExv8.ALL.Vagina.chr6.analysis.joint_included.dat	HLA-DRB5	-8.17	2.97e-16	-9.94	1.35	-7.36	1.79e-13
candidate.GTExv8.ALL.Vagina.chr6.analysis.joint_included.dat	MICB	8.04	8.95e-16	8.04	1	8.04	8.95e-16
candidate.GTExv8.ALL.Vagina.chr6.analysis.joint_included.dat	AL662844.4	-5.99	2.16e-09	-9.15	1.22	-7.52	5.49e-14
candidate.GTExv8.ALL.Whole_Blood.chr3.analysis.joint_included.dat	GLYCTK	3.72	0.000195	3.72	1	3.72	0.000195
candidate.GTExv8.ALL.Whole_Blood.chr6.analysis.joint_dropped.dat	FLOT1	4.97	6.8e-07					1.0276	0.609	1.687	0.0916
candidate.GTExv8.ALL.Whole_Blood.chr6.analysis.joint_dropped.dat	IER3	6.36	2.05e-10					4.3944	0.794	5.535	3.11e-08
candidate.GTExv8.ALL.Whole_Blood.chr6.analysis.joint_dropped.dat	HLA-DQB1	-11.21	3.47e-29					0.491	0.287	1.712	0.0869
candidate.GTExv8.ALL.Whole_Blood.chr6.analysis.joint_dropped.dat	HLA-DRB5	-6.54	6.14e-11					-1.4434	0.719	-2.007	0.0447
candidate.GTExv8.ALL.Whole_Blood.chr6.analysis.joint_dropped.dat	NELFE	5.07	3.99e-07					-4.4517
candidate.GTExv8.ALL.Whole_Blood.chr6.analysis.joint_dropped.dat	PRRC2A	5.86	4.58e-09					9.6202	0.349	27.552	4.23e-167
candidate.GTExv8.ALL.Whole_Blood.chr6.analysis.joint_dropped.dat	ATF6B	6.47	9.82e-11					-0.0779	0.733	-0.106	0.915
candidate.GTExv8.ALL.Whole_Blood.chr6.analysis.joint_dropped.dat	DDAH2	-4.9	9.52e-07					-1.0163	0.485	-2.098	0.0359
candidate.GTExv8.ALL.Whole_Blood.chr6.analysis.joint_dropped.dat	C4B	6.79	1.09e-11					-0.2691	0.312	-0.863	0.388
candidate.GTExv8.ALL.Whole_Blood.chr6.analysis.joint_dropped.dat	C4A	-7.69	1.43e-14					3.0485	0.355	8.596	8.23e-18
candidate.GTExv8.ALL.Whole_Blood.chr6.analysis.joint_dropped.dat	AL662844.4	-4.35	1.34e-05					-5.8333	0.834	-6.992	2.71e-12
candidate.GTExv8.ALL.Whole_Blood.chr6.analysis.joint_included.dat	C2	7.05	1.74e-12	-13.83	3.2	-4.33	1.51e-05
candidate.GTExv8.ALL.Whole_Blood.chr6.analysis.joint_included.dat	HLA-DRB1	-10.31	6.44e-25	-14.72	1.46	-10.12	4.74e-24
candidate.GTExv8.ALL.Whole_Blood.chr6.analysis.joint_included.dat	HLA-DQA1	-11.67	1.88e-31	-3.12	1.41	-2.22	0.0267
candidate.GTExv8.ALL.Whole_Blood.chr6.analysis.joint_included.dat	DDX39B	-4.66	3.11e-06	-4.66	1	-4.66	3.11e-06
candidate.GTExv8.ALL.Whole_Blood.chr6.analysis.joint_included.dat	PSMB8	-5.96	2.48e-09	-5.96	1	-5.96	2.48e-09
candidate.GTExv8.ALL.Whole_Blood.chr6.analysis.joint_included.dat	NOTCH4	-4.08	4.5e-05	-4.08	1	-4.08	4.5e-05
candidate.GTExv8.ALL.Whole_Blood.chr6.analysis.joint_included.dat	AGER	7.51	5.75e-14	-5.31	1.37	-3.89	0.000101
candidate.GTExv8.ALL.Whole_Blood.chr6.analysis.joint_included.dat	SKIV2L	-5.93	3.12e-09	-11.79	1.68	-7	2.56e-12
candidate.GTExv8.ALL.Whole_Blood.chr6.analysis.joint_included.dat	NEU1	-7.06	1.72e-12	-15.26	2.29	-6.66	2.77e-11
candidate.GTExv8.ALL.Whole_Blood.chr6.analysis.joint_included.dat	CYP21A2	8.93	4.34e-19	14.6	1.82	8	1.22e-15
