# Supplementary material for: A Cross-Tissue Transcriptome-Wide Association Study Identifies Novel Susceptibility Genes for Glomerular Diseases
Source: Biomedicines. 2026 May 8;14(5):1072. doi: 10.3390/biomedicines14051072 (PMC13203945; doi:10.3390/biomedicines14051072)
Supplement: Supplementary file 1 [file biomedicines-14-01072-s001.zip › Supplementary Files/Supplementary Table S2.xlsx]

## Sheet: Sheet1
Supplementary Table S2. sCCA results for cross-tissue gene expression patterns in GD
gene_id	panel_sCCA1.pos_summary	panel_sCCA2.pos_summary	panel_sCCA3.pos_summary	acatP	acatP.fdr	gene	segnames	start_sg38	end_sg38
ENSG00000000419	0.0987155			0.0987155	0.726663	DPM1	20	50934867	50958555
ENSG00000000457	0.37517	0.465343	0.413319	0.416834	0.920568	SCYL3	1	169849631	169894267
ENSG00000000460	0.318956	0.530868	0.539111	0.455885	0.935429	C1orf112	1	169662007	169854080
ENSG00000000971	0.394782	0.495185	0.371224	0.418392	0.92129	CFH	1	196651878	196747504
ENSG00000001036	0.922518	0.111323	0.87069	0.779275	0.996982	FUCA2	6	143494811	143511690
ENSG00000001084	0.172687	0.141084	0.557566	0.22191	0.839488	GCLC	6	53497341	53616970
ENSG00000001167	0.805762	0.764339	0.766897	0.780447	0.996982	NFYA	6	41072945	41099976
ENSG00000001460	0.379467	0.402083	0.285951	0.351414	0.899968	STPG1	1	24356999	24416934
ENSG00000001461	0.607901	0.608448	0.579269	0.598718	0.970152	NIPAL3	1	24415802	24472976
ENSG00000001561	0.395391	0.523614	0.276286	0.386843	0.909704	ENPP4	6	46129989	46146688
ENSG00000001617	0.181121	0.611639	0.497816	0.378464	0.908444	SEMA3F	3	50155045	50189075
ENSG00000001629	0.302241	0.16353	0.302241	0.239545	0.851307	ANKIB1	7	92245974	92401383
ENSG00000001630	0.327662			0.327662	0.888473	CYP51A1	7	92112153	92134803
ENSG00000001631	0.114251	0.0848009	0.233516	0.122017	0.761221	KRIT1	7	92198969	92246166
ENSG00000002016	0.783403	0.990499	0.90743	0.974968	0.999748	RAD52	12	912077	990053
ENSG00000002330	0.673289	0.492759		0.590238	0.968923	BAD	11	64269830	64284704
ENSG00000002549	0.804012	0.595703	0.82004	0.765134	0.995543	LAP3	4	17577192	17607972
ENSG00000002822	0.144568	0.933352	0.408851	0.712385	0.98797	MAD1L1	7	1815793	2233243
ENSG00000002834	0.0460588	0.566842	0.00774507	0.0199765	0.518383	LASP1	17	38869859	38921770
ENSG00000002919	0.600642	0.763904	0.619647	0.67305	0.981653	SNX11	17	48103357	48123074
ENSG00000002933	0.0323662	0.0649205	0.102605	0.053652	0.65962	TMEM176A	7	150800403	150805118
ENSG00000003147	0.972529	0.586104	0.972529	0.959402	0.999748	ICA1	7	8113184	8262687
ENSG00000003249	0.134789	0.221728	0.141853	0.158763	0.782696	DBNDD1	16	90004865	90020128
ENSG00000003393	0.424862	0.418019	0.382415	0.408092	0.916883	ALS2	2	201700267	201780956
ENSG00000003400	0.478403	0.946256	0.478403	0.846482	0.998191	CASP10	2	201182881	201229406
ENSG00000003402	0.18041	0.193853	0.639614	0.276617	0.863018	CFLAR	2	201116154	201176687
ENSG00000003436	0.536786	0.00137616	0.695375	0.00414297	0.281596	TFPI	2	187464230	187565760
ENSG00000003756	0.253203	0.656	0.213391	0.335271	0.892146	RBM5	3	50088908	50119021
ENSG00000003987	0.0834576			0.0834576	0.708542	MTMR7	8	17296794	17413528
ENSG00000003989	0.0982834	0.217237	0.199174	0.153085	0.780744	SLC7A2	8	17497088	17570573
ENSG00000004059	0.538362	0.835251	0.138282	0.470616	0.94253	ARF5	7	127588386	127591700
ENSG00000004139	0.804119	0.726126	0.939891	0.878987	0.999748	SARM1	17	28364356	28404049
ENSG00000004142	0.90552	0.927502	0.90552	0.914159	0.999748	POLDIP2	17	28346633	28357527
ENSG00000004399		0.00591193		0.00591193	0.345331	PLXND1	3	129555175	129606818
ENSG00000004455	0.93034	0.403614	0.40053	0.789731	0.996982	AK2	1	33007940	33080996
ENSG00000004487	0.360884	0.687675	0.895269	0.756782	0.994933	KDM1A	1	23019443	23083689
ENSG00000004534	0.252969	0.254954	0.252969	0.253628	0.853812	RBM6	3	49940007	50100045
ENSG00000004660	0.188964	0.949418		0.873338	0.999748	CAMKK1	17	3860315	3894891
ENSG00000004700	0.418552	0.793999	0.769158	0.700707	0.985936	RECQL	12	21468910	21501669
ENSG00000004766	0.668555	0.388201	0.503101	0.524209	0.955737	VPS50	7	93232340	93361123
ENSG00000004776	0.18126	0.229232	0.0964841	0.14975	0.780744	HSPB6	19	35754566	35758079
ENSG00000004777	0.0809431	0.0262453	0.260131	0.0559662	0.65962	ARHGAP33	19	35774532	35788822
ENSG00000004779	0.718277			0.718277	0.988307	NDUFAB1	16	23581014	23596316
ENSG00000004799	0.774693	0.241958	0.533946	0.523698	0.955737	PDK4	7	95583499	95596516
ENSG00000004838	0.649341	0.501827	0.824663	0.697275	0.985143	ZMYND10	3	50341110	50345732
ENSG00000004864	0.0622066			0.0622066	0.667683	SLC25A13	7	96120220	96322147
ENSG00000004866	0.157454			0.157454	0.782594	ST7	7	116953238	117230103
ENSG00000004975	0.879103	0.743984	0.912383	0.871262	0.999748	DVL2	17	7225342	7234517
ENSG00000005007	0.272077		0.949288	0.886195	0.999748	UPF1	19	18831938	18868236
ENSG00000005020			0.223011	0.223011	0.839488	SKAP2	7	26667068	26995239
ENSG00000005059	0.997794	0.887482	0.975636	0.994033	0.999748	MCUB	4	109560209	109688719
ENSG00000005075	0.275086	0.674044	0.660382	0.532396	0.958147	POLR2J	7	102473118	102478907
ENSG00000005100	0.847472	0.863561	0.168738	0.715209	0.988307	DHX33	17	5440917	5468982
ENSG00000005156	0.107646	0.101591	0.386022	0.142575	0.775986	LIG3	17	34980494	35009743
ENSG00000005175	0.468895	0.849562	0.371917	0.641786	0.978531	RPAP3	12	47661249	47706030
ENSG00000005189	0.728303	0.511549	0.150533	0.393209	0.912203	REXO5	16	20806429	20849668
ENSG00000005194	0.0969435	0.300737	0.0542547	0.0953434	0.726663	CIAPIN1	16	57428187	57447420
ENSG00000005206	0.0922152	0.0505873	0.120434	0.0773008	0.697949	SPPL2B	19	2328615	2355095
ENSG00000005243	0.527445	0.379248	0.377124	0.42516	0.923344	COPZ2	17	48026167	48038030
ENSG00000005249	0.0970393	0.889945	0.437975	0.437247	0.927011	PRKAR2B	7	107044705	107161811
ENSG00000005339	0.176259	0.556905		0.301708	0.87695	CREBBP	16	3725054	3880726
ENSG00000005379	0.0116189	0.0115106	0.0122244	0.0117764	0.45312	TSPOAP1	17	58301228	58328795
ENSG00000005436	0.517877	0.32717	0.567629	0.464967	0.939192	GCFC2	2	75652000	75710989
ENSG00000005448	0.557682	0.679245	0.589263	0.612106	0.972512	WDR54	2	74421678	74425755
ENSG00000005469	0.453667	0.438	0.341153	0.408306	0.916883	CROT	7	87345681	87399795
ENSG00000005483	0.529265	0.308184	0.817083	0.597475	0.970152	KMT2E	7	105014179	105114361
ENSG00000005486	0.193769	0.504832	0.877702	0.607541	0.971524	RHBDD2	7	75842602	75888926
ENSG00000005513	0.115914	0.486078	0.390605	0.248666	0.853812	SOX8	16	981770	986979
ENSG00000005700	0.753184	0.458442	0.420129	0.56615	0.964635	IBTK	6	82169986	82247754
ENSG00000005801	0.610116	0.778844	0.63585	0.688271	0.984292	ZNF195	11	3339261	3379222
ENSG00000005810	0.228722	0.233105	0.879656	0.527734	0.956973	MYCBP2	13	77044657	77327094
ENSG00000005812	0.930869	0.789115	0.929057	0.909166	0.999748	FBXL3	13	76992598	77027195
ENSG00000005844	0.251874	0.280584	0.294171	0.274685	0.862585	ITGAL	16	30472658	30523185
ENSG00000005882	0.2107	0.236387	0.213096	0.219569	0.839488	PDK2	17	50094737	50112152
ENSG00000005884	0.291551			0.291551	0.873544	ITGA3	17	50055968	50090481
ENSG00000005961	0.894726	0.783261	0.0231153	0.0964169	0.726663	ITGA2B	17	44372180	44389505
ENSG00000006007	0.794574	0.788859	0.291253	0.675005	0.981653	GDE1	16	19501693	19522123
ENSG00000006015	0.374626	0.375697	0.904367	0.714807	0.988301	REX1BD	19	18588685	18592336
ENSG00000006016	0.492259	0.413088	0.538062	0.480479	0.946431	CRLF1	19	18572220	18607741
ENSG00000006025	0.643204	0.373927	0.637923	0.555389	0.963249	AC003665.1	17	47807372	47821834
ENSG00000006042	0.750433	0.991974	0.575051	0.976692	0.999748	TMEM98	17	32927910	32945106
ENSG00000006047	0.442101	0.524491	0.0747229	0.194314	0.81818	YBX2	17	7288263	7294639
ENSG00000006062	0.273116	0.633856	0.608754	0.493469	0.949446	MAP3K14	17	45263119	45317145
ENSG00000006118	0.834412	0.179974	0.32911	0.455151	0.935382	TMEM132A	11	60924463	60937159
ENSG00000006125	0.641229	0.646956	0.327238	0.539025	0.959534	AP2B1	17	35578046	35726413
ENSG00000006194	0.604299	0.710156	0.525724	0.620879	0.974934	ZNF263	16	3263800	3301401
ENSG00000006210	0.119646		0.452751	0.203873	0.82894	CX3CL1	16	57372477	57385044
ENSG00000006282	0.807373	0.669251	0.800726	0.77065	0.995847	SPATA20	17	50543058	50555852
ENSG00000006327	0.653723	0.0391374	0.998269	0.994586	0.999748	TNFRSF12A	16	3018445	3022383
ENSG00000006432	0.445021	0.531952	0.555631	0.510906	0.95434	MAP3K9	14	70722526	70809534
ENSG00000006451	0.500055	0.860222	0.649356	0.729477	0.989913	RALA	7	39623565	39708120
ENSG00000006453	0.921645	0.773695	0.214882	0.790971	0.996982	BAIAP2L1	7	98291650	98401090
ENSG00000006530	0.0199842	0.010238	0.0834043	0.018807	0.509026	AGK	7	141551189	141655244
ENSG00000006534	0.582812	0.0392383		0.0798486	0.704179	ALDH3B1	11	68008578	68029282
ENSG00000006576	0.924666	0.200028	0.375567	0.712032	0.98797	PHTF2	7	77798792	77957503
ENSG00000006607	0.963231	0.773852	0.949833	0.941264	0.999748	FARP2	2	241356285	241494841
ENSG00000006625	0.397998	0.182577	0.484477	0.318136	0.882625	GGCT	7	30496621	30504841
ENSG00000006634	0.205578	0.187268		0.196052	0.820127	DBF4	7	87876216	87909553
ENSG00000006638	0.6193	0.0369957	0.632976	0.117869	0.75805	TBXA2R	19	3594506	3606840
ENSG00000006652	0.540201	0.634731	0.549833	0.576511	0.966647	IFRD1	7	112422968	112481017
ENSG00000006695	0.277249	0.805693	0.835688	0.711486	0.98797	COX10	17	14069496	14208677
ENSG00000006704	0.0780847	0.476783	0.607198	0.216137	0.836921	GTF2IRD1	7	74453790	74602604
ENSG00000006712	0.149424	0.526424		0.259149	0.855523	PAF1	19	39385629	39391154
ENSG00000006715	0.875279	0.538381	0.89628	0.841075	0.998191	VPS41	7	38722974	38932394
ENSG00000006831	0.499515	0.557364	0.256924	0.419356	0.92129	ADIPOR2	12	1688574	1788674
ENSG00000006837	0.970205	0.437323	0.44819	0.909687	0.999748	CDKL3	5	134286350	134371047
ENSG00000007047	0.274805	0.222976	0.290785	0.260241	0.856804	MARK4	19	45079288	45305284
ENSG00000007080	0.161881	0.176697	0.242361	0.18863	0.811068	CCDC124	19	17933015	17943991
ENSG00000007168	0.708489	0.0785513	0.20998	0.187464	0.811068	PAFAH1B1	17	2593210	2685615
ENSG00000007255	0.0779731	0.0491583	0.195849	0.0789983	0.703316	TRAPPC6A	19	45162928	45178237
ENSG00000007312	0.386679	0.27075	0.763066	0.482655	0.946431	CD79B	17	63928740	63932354
ENSG00000007341	0.0781706	0.0688902	0.0369016	0.0552015	0.65962	ST7L	1	112523514	112620825
ENSG00000007376	0.295875	0.43819	0.436532	0.383918	0.909704	RPUSD1	16	784974	788397
ENSG00000007384	0.362852	0.270711	0.95649	0.85098	0.998481	RHBDF1	16	58059	76355
ENSG00000007392	0.875082		0.413697	0.760611	0.995543	LUC7L	16	188969	229463
ENSG00000007402	0.576704	0.647895	0.932832	0.838971	0.998191	CACNA2D2	3	50362799	50504244
ENSG00000007516	0.154898	0.381678	0.0347148	0.0818204	0.706241	BAIAP3	16	1333601	1349441
ENSG00000007520	0.959052	0.569251	0.723461	0.895389	0.999748	TSR3	16	1349240	1351878
ENSG00000007541	0.9506	0.741233	0.896198	0.909744	0.999748	PIGQ	16	566995	584136
ENSG00000007545	0.955323	0.0131803		0.0371497	0.611623	CRAMP1	16	1612325	1677908
ENSG00000007866	0.38281	0.38184	0.335645	0.366045	0.904377	TEAD3	6	35473597	35497079
ENSG00000007923	0.0386434	0.327483		0.0711448	0.693831	DNAJC11	1	6634168	6701924
ENSG00000007944	0.47787			0.47787	0.946092	MYLIP	6	16129086	16148248
ENSG00000008018	0.638664	0.421739	0.592998	0.554144	0.962545	PSMB1	6	170535120	170553307
ENSG00000008083	0.414905	0.00411808	0.875547	0.012702	0.457222	JARID2	6	15246069	15522042
ENSG00000008128	0.149892		0.253859	0.190131	0.812914	CDK11A	1	1702379	1724357
ENSG00000008130	0.218073	0.761899	0.296749	0.408361	0.916883	NADK	1	1751232	1780457
ENSG00000008226	0.821203	0.0158669	0.294619	0.0493158	0.654639	DLEC1	3	38039205	38124025
ENSG00000008256	0.961539	0.470734	0.687079	0.895529	0.999748	CYTH3	7	6161776	6272644
ENSG00000008277	0.860302	0.735749	0.501779	0.75264	0.993265	ADAM22	7	87934143	88202889
ENSG00000008283	0.330202	0.969444	0.765422	0.914484	0.999748	CYB561	17	63432304	63446354
ENSG00000008294	0.173193	0.636725	0.23125	0.290459	0.87286	SPAG9	17	50962174	51120868
ENSG00000008300	0.427377	0.129956	0.412139	0.259438	0.855726	CELSR3	3	48636463	48662886
ENSG00000008311	0.269089			0.269089	0.860662	AASS	7	122073549	122144255
ENSG00000008324	0.474196	0.249585	0.740704	0.48509	0.947674	SS18L2	3	42581840	42595114
ENSG00000008394	0.664552	0.484605	0.713749	0.631483	0.975664	MGST1	12	16347142	16609259
ENSG00000008405	0.366813	0.427952		0.396396	0.913965	CRY1	12	106991364	107093549
ENSG00000008438	0.762603			0.762603	0.995543	PGLYRP1	19	46019153	46023053
ENSG00000008513	0.0549363	0.231052	0.0167817	0.0368284	0.610312	ST3GAL1	8	133454848	133571940
ENSG00000008516	0.292282	0.802992	0.525419	0.574948	0.966419	MMP25	16	3046561	3060726
ENSG00000008517	0.97084	0.857205	0.605762	0.929424	0.999748	IL32	16	3065297	3082192
ENSG00000008710	0.227366	0.043237	0.197167	0.0939039	0.72558	PKD1	16	2088710	2135898
ENSG00000008735	0.450068	0.508635	0.409691	0.455453	0.935382	MAPK8IP2	22	50600793	50613981
ENSG00000008838	0.908168	0.954488	0.953598	0.944804	0.999748	MED24	17	40019097	40061215
ENSG00000008853	0.73065	0.868542	0.593926	0.773143	0.99589	RHOBTB2	8	22987417	23020199
ENSG00000008952	0.749427			0.749427	0.992896	SEC62	3	169966635	169998373
ENSG00000008988	0.478445	0.68089	0.841638	0.715558	0.988307	RPS20	8	56067295	56074581
ENSG00000009307	0.0849406	0.207026	0.496709	0.172506	0.797364	CSDE1	1	114716913	114758676
ENSG00000009335	0.162957	0.384375	0.637634	0.336038	0.892944	UBE3C	7	157138916	157269370
ENSG00000009724	0.829354	0.852667	0.258424	0.735512	0.990359	MASP2	1	11026523	11047233
ENSG00000009830	0.381277	0.415962	0.174344	0.291729	0.873882	POMT2	14	77274956	77320884
ENSG00000009844	0.987017	0.81653	0.705071	0.964508	0.999748	VTA1	6	142147162	142224685
ENSG00000009950	0.231443	0.313262	0.213302	0.247336	0.853812	MLXIPL	7	73593194	73624543
ENSG00000009954	0.0280599	0.584053	0.371129	0.0814121	0.704302	BAZ1B	7	73440406	73522293
ENSG00000010017	0.915117	0.961379	0.754013	0.9272	0.999748	RANBP9	6	13621498	13711835
ENSG00000010030	0.782519	0.523287	0.614437	0.662299	0.980975	ETV7	6	36354091	36387800
ENSG00000010072	0.668142	0.530755	0.845456	0.725824	0.989424	SPRTN	1	231337104	231355023
ENSG00000010219	0.106565	0.222184	0.112198	0.132512	0.76778	DYRK4	12	4562204	4615302
ENSG00000010244	0.144826			0.144826	0.77818	ZNF207	17	32350117	32381886
ENSG00000010256	0.554164			0.554164	0.962545	UQCRC1	3	48599002	48610976
ENSG00000010270	0.938209	0.92277	0.833124	0.914181	0.999748	STARD3NL	7	38178222	38230671
ENSG00000010278	0.98469	0.454782	0.861254	0.958317	0.999748	CD9	12	6199715	6238271
ENSG00000010282	0.0894722	0.163737	0.213243	0.137727	0.772183	HHATL	3	42692663	42702827
ENSG00000010292	0.345823	0.391807	0.212625	0.302259	0.87695	NCAPD2	12	6493356	6531955
ENSG00000010295	0.734062	0.976334	0.672282	0.936883	0.999748	IFFO1	12	6538375	6556083
ENSG00000010310	0.385247	0.203739	0.121188	0.196777	0.820533	GIPR	19	45668221	45683722
ENSG00000010318	0.408621	0.145562	0.336067	0.25576	0.853812	PHF7	3	52410660	52423641
ENSG00000010322	0.0505752	0.351018	0.0117602	0.0281781	0.581049	NISCH	3	52455118	52493068
ENSG00000010327	0.0695825	0.0197223	0.0353032	0.0321515	0.599517	STAB1	3	52495338	52524495
ENSG00000010361	0.607996	0.323526	0.489278	0.468279	0.940815	FUZ	19	49806869	49817376
ENSG00000010438	0.498651	0.328452	0.913728	0.74982	0.992896	PRSS3	9	33750466	33799231
ENSG00000010539	0.0426283	0.44981	0.0153066	0.0335458	0.599517	ZNF200	16	3222325	3236221
ENSG00000010610	0.122996	0.142192	0.94969	0.666401	0.980975	CD4	12	6786858	6820799
ENSG00000010626	0.00671282	0.00671282	0.00671282	0.00671282	0.361629	LRRC23	12	6873569	6914241
ENSG00000010704	0.573611	0.641336	0.554039	0.591076	0.968923	HFE	6	26087281	26098343
ENSG00000010803	0.669736	0.232244	0.149229	0.278706	0.865662	SCMH1	1	41027200	41242154
ENSG00000010810	0.567733	0.526828	0.546013	0.54699	0.96047	FYN	6	111660332	111873452
ENSG00000010818	0.0823501	0.851149	0.0180322	0.0487574	0.653928	HIVEP2	6	142751469	142956698
ENSG00000011007	0.986495	0.734172	0.986936	0.980461	0.999748	ELOA	1	23743155	23762059
ENSG00000011009	0.765299	0.594412	0.308543	0.575013	0.966419	LYPLA2	1	23791145	23795539
ENSG00000011021	0.975084	0.230786	0.389898	0.91712	0.999748	CLCN6	1	11806096	11848079
ENSG00000011028			0.673857	0.673857	0.981653	AC080038.1	17	62627670	62693597
ENSG00000011105	0.720702	0.918018	0.646543	0.831382	0.997752	TSPAN9	12	3077355	3286564
ENSG00000011114	0.820974	0.896292	0.681276	0.83308	0.998118	BTBD7	14	93237550	93333092
ENSG00000011132	0.668681		0.539692	0.608747	0.971644	APBA3	19	3750772	3761692
ENSG00000011143	0.27496	0.27496	0.27496	0.27496	0.862585	MKS1	17	58205437	58219605
ENSG00000011198	0.36059	0.837267	0.878539	0.787541	0.996982	ABHD5	3	43690108	43734371
ENSG00000011243	0.0186731	0.0562324		0.0280606	0.581049	AKAP8L	19	15380050	15419141
ENSG00000011258	0.714271	0.95716	0.625123	0.893132	0.999748	MBTD1	17	51177425	51260163
ENSG00000011260	0.975807	0.931583	0.837188	0.951395	0.999748	UTP18	17	51260546	51297936
ENSG00000011275	0.704655	0.577547	0.499085	0.60192	0.970152	RNF216	7	5620047	5781739
ENSG00000011295	0.392404	0.371493	0.192309	0.296705	0.875665	TTC19	17	15999784	16045015
ENSG00000011405	0.511999	0.405829	0.28599	0.391593	0.912203	PIK3C2A	11	17077730	17207983
ENSG00000011422	0.551575	0.533325	0.992871	0.978768	0.999748	PLAUR	19	43646095	43670547
ENSG00000011426	0.0657325	0.741412	0.959588	0.795483	0.996982	ANLN	7	36389821	36453791
ENSG00000011451	0.357787	0.829534	0.546134	0.634787	0.976428	WIZ	19	15419980	15449951
ENSG00000011454	0.539619	0.76494	0.140613	0.408119	0.916883	RABGAP1	9	122940833	123104866
ENSG00000011465	0.178709	0.504578	0.171447	0.237319	0.849638	DCN	12	91140484	91182824
ENSG00000011478	0.213657	0.369553	0.174871	0.233573	0.848089	QPCTL	19	45692666	45703989
ENSG00000011485	0.702455	0.47024	0.329508	0.505426	0.952386	PPP5C	19	46346994	46392981
ENSG00000011523	0.662698	0.671924	0.627161	0.654519	0.980264	CEP68	2	65056366	65087004
ENSG00000011566			0.348966	0.348966	0.898529	MAP4K3	2	39249266	39437301
ENSG00000011590	0.18126	0.18126	0.204636	0.188509	0.811068	ZBTB32	19	35704558	35717038
ENSG00000011600	0.181612	0.0271818	0.00740694	0.0169734	0.490473	TYROBP	19	35904401	35908295
ENSG00000011638	0.963689	0.536422	0.752223	0.905959	0.999748	TMEM159	16	21158377	21180616
ENSG00000012048	0.84976		0.122166	0.419421	0.92129	BRCA1	17	43044295	43170245
ENSG00000012061	0.310317	0.968899	0.322134	0.8965	0.999748	ERCC1	19	45407333	45478828
ENSG00000012124	0.005763	0.0280882	0.00565603	0.0077746	0.383485	CD22	19	35319261	35347361
ENSG00000012171	0.942769			0.942769	0.999748	SEMA3B	3	50267558	50277546
ENSG00000012223	0.813147	0.0255874	0.726841	0.0923727	0.72558	LTF	3	46435645	46485234
ENSG00000012232	0.500764	0.151316	0.92263	0.693862	0.985143	EXTL3	8	28600469	28755599
ENSG00000012660	0.560806			0.560806	0.963445	ELOVL5	6	53267398	53349179
ENSG00000012779	0.165961	0.786441	0.546556	0.464729	0.939166	ALOX5	10	45374176	45446119
ENSG00000012963	0.905426	0.647222	0.846758	0.845297	0.998191	UBR7	14	93207241	93229215
ENSG00000012983	0.591959	0.386212	0.90714	0.762908	0.995543	MAP4K5	14	50418501	50561126
ENSG00000013016	0.033546	0.0862899	0.791186	0.0795545	0.704179	EHD3	2	31234152	31269451
ENSG00000013275	0.06474	0.497092	0.562257	0.182076	0.806766	PSMC4	19	39971005	39981441
ENSG00000013288	0.969285	0.9147	0.827934	0.939673	0.999748	MAN2B2	4	6575175	6623362
ENSG00000013297	0.896237	0.716864	0.829978	0.840067	0.998191	CLDN11	3	170418865	170454733
ENSG00000013306	0.602741	0.369134	0.472467	0.480055	0.946431	SLC25A39	17	44319625	44324870
ENSG00000013364	0.625213	0.474018	0.636154	0.58187	0.968318	MVP	16	29820394	29848039
ENSG00000013374	0.516275	0.677309	0.245078	0.462255	0.937862	NUB1	7	151341699	151378449
ENSG00000013375	0.976761	0.523454	0.91168	0.945214	0.999748	PGM3	6	83161150	83193936
ENSG00000013392	0.636176	0.443553	0.798931	0.659527	0.980975	RWDD2A	6	83193357	83198935
ENSG00000013441		0.156022		0.156022	0.782242	CLK1	2	200853009	200864744
ENSG00000013503	0.202537	0.126788	0.669157	0.242637	0.852383	POLR3B	12	106357748	106510198
ENSG00000013523	0.701096	0.995477	0.87137	0.987004	0.999748	ANGEL1	14	76786178	76826246
ENSG00000013561	0.140733	0.144393	0.212272	0.160568	0.783643	RNF14	5	141958328	141990292
ENSG00000013573		0.0923923	0.123354	0.105734	0.736877	DDX11	12	31073860	31104799
ENSG00000013583	0.381333	0.128446	0.433036	0.252848	0.853812	HEBP1	12	12974870	13000265
ENSG00000013588	0.611157			0.611157	0.972316	GPRC5A	12	12890782	12917937
ENSG00000013810	0.608151	0.57028	0.54391	0.574651	0.966419	TACC3	4	1712891	1745176
ENSG00000014123	0.410134	0.741143	0.901221	0.786218	0.996982	UFL1	6	96521595	96555276
ENSG00000014138	0.142574	0.51705	0.0838041	0.15335	0.780744	POLA2	11	65261920	65305589
ENSG00000014164	0.95045	0.933741	0.89579	0.933044	0.999748	ZC3H3	8	143437659	143541447
ENSG00000014216	0.903832	0.439297	0.443632	0.741091	0.990359	CAPN1	11	65180566	65212006
ENSG00000014257	0.0628491	0.359877	0.607945	0.168791	0.795126	ACPP	3	132317369	132368298
ENSG00000014641	0.325914	0.382635	0.324327	0.343138	0.895576	MDH1	2	63588609	63607197
ENSG00000014824	0.615784	0.964412	0.615784	0.90423	0.999748	SLC30A9	4	41990502	42090461
ENSG00000014914	0.691364	0.620333	0.725	0.682502	0.982444	MTMR11	1	149928651	149936879
ENSG00000014919	0.159179	0.834985	0.455514	0.476927	0.945102	COX15	10	99711844	99732100
ENSG00000015133	0.662927	0.75891	0.328965	0.604665	0.971143	CCDC88C	14	91271323	91417844
ENSG00000015153	0.460559	0.271044	0.527055	0.405753	0.916883	YAF2	12	42157104	42238349
ENSG00000015171	0.635393	0.687831	0.682631	0.669588	0.981612	ZMYND11	10	134465	254637
ENSG00000015475	0.664815	0.733469	0.468118	0.636385	0.976647	BID	22	17734138	17774770
ENSG00000015479	0.475676	0.61848		0.549547	0.960968	MATR3	5	139293648	139331677
ENSG00000015532	0.421766	0.807029	0.604044	0.650161	0.979533	XYLT2	17	50346092	50363138
ENSG00000015676	0.643122	0.662492	0.797351	0.714463	0.988266	NUDCD3	7	44379119	44490658
ENSG00000016391	0.809188	0.133157	0.201205	0.301965	0.87695	CHDH	3	53812335	53846419
ENSG00000016864	0.0813866	0.254358	0.611004	0.189315	0.812664	GLT8D1	3	52694488	52706032
ENSG00000017260	0.274169	0.385861		0.324101	0.885521	ATP2C1	3	130850595	131016712
ENSG00000017797	0.108504	0.449738		0.188233	0.811068	RALBP1	18	9475009	9538114
ENSG00000018189	0.478968	0.785099	0.12163	0.369343	0.904377	RUFY3	4	70704204	70808619
ENSG00000018280	0.862848	0.259987	0.721886	0.692511	0.98481	SLC11A1	2	218382029	218396894
ENSG00000018408	0.419341	0.915228	0.521858	0.773333	0.99589	WWTR1	3	149517235	149736714
ENSG00000018510	0.0620159	0.267504	0.0509433	0.0770042	0.697949	AGPS	2	177392768	177559299
ENSG00000018625	0.661661	0.912234	0.365504	0.780646	0.996982	ATP1A2	1	160115759	160143591
ENSG00000018699	0.812843	0.745915	0.793584	0.787047	0.996982	TTC27	2	32628032	32821051
ENSG00000018869	0.425594	0.967688	0.330991	0.897499	0.999748	ZNF582	19	56375846	56393545
ENSG00000019102	0.220395	0.016325	0.728695	0.0478347	0.652273	VSIG2	11	124747474	124752255
ENSG00000019144	0.729664	0.0523554	0.730938	0.195362	0.819207	PHLDB1	11	118606440	118658031
ENSG00000019169	0.47255	0.253612	0.448064	0.37627	0.907905	MARCO	2	118942166	118994660
ENSG00000019485	0.52998	0.862777	0.680946	0.745011	0.990623	PRDM11	11	45095806	45235110
ENSG00000019549	0.250655	0.108785		0.153968	0.78181	SNAI2	8	48917598	48921740
ENSG00000019991	0.107268			0.107268	0.74096	HGF	7	81699008	81770438
ENSG00000019995	0.622093	0.797016	0.370836	0.632254	0.975895	ZRANB1	10	124942123	124988189
ENSG00000020129	0.254939	0.356959	0.234413	0.275458	0.862585	NCDN	1	35557473	35567274
ENSG00000020181	0.965412	0.662004	0.093855	0.861082	0.999273	ADGRA2	8	37784191	37844896
ENSG00000020256	0.660195	0.323546	0.20817	0.363364	0.904377	ZFP64	20	52051663	52204308
ENSG00000020426	0.0689884	0.633374	0.823777	0.280225	0.867364	MNAT1	14	60734742	60969965
ENSG00000020577	0.788124	0.314918		0.595159	0.970152	SAMD4A	14	54567097	54793315
ENSG00000020922	0.36928	0.344159	0.354535	0.35583	0.902754	MRE11	11	94415578	94493908
ENSG00000021300	0.592022	0.748448	0.286693	0.552079	0.961525	PLEKHB1	11	73646178	73662819
ENSG00000021355	0.0779671	0.391909	0.883289	0.331918	0.891511	SERPINB1	6	2832332	2841959
ENSG00000021574	0.174662	0.311079	0.254456	0.235682	0.848516	SPAST	2	32063547	32157637
ENSG00000021762	0.275857	0.591272	0.29236	0.368197	0.904377	OSBPL5	11	3087107	3166739
ENSG00000021776	0.896082	0.368405	0.257967	0.65294	0.980141	AQR	15	34851782	34969742
ENSG00000021826	0.115854	0.320414	0.101233	0.141551	0.77486	CPS1	2	210477682	210679107
ENSG00000022277	0.554923	0.71319	0.185241	0.441903	0.928604	RTF2	20	56468585	56519449
ENSG00000022840	0.959721	0.671989	0.659936	0.897687	0.999748	RNF10	12	120533480	120577588
ENSG00000022976	0.107039	0.250741	0.0673332	0.107849	0.742551	ZNF839	14	102317377	102342702
ENSG00000023041	0.836984	0.285951	0.806832	0.716259	0.988307	ZDHHC6	10	112424428	112446917
ENSG00000023171	0.120888	0.496357	0.259761	0.2275	0.844014	GRAMD1B	11	123358428	123627774
ENSG00000023191	0.269564	0.660356	0.202468	0.33694	0.893728	RNH1	11	494512	507300
ENSG00000023228	0.0369016	0.0361327	0.0410054	0.0378976	0.616225	NDUFS1	2	206114817	206159509
ENSG00000023287	0.228821			0.228821	0.844846	RB1CC1	8	52622458	52745843
ENSG00000023318	0.0229309	0.0642961		0.0338423	0.599823	ERP44	9	99979185	100099000
ENSG00000023330	0.135278	0.197676	0.0539325	0.0978208	0.726663	ALAS1	3	52198086	52214327
ENSG00000023445	0.812449	0.375308	0.644587	0.653577	0.980141	BIRC3	11	102317450	102339403
ENSG00000023516	0.905195	0.942548	0.753897	0.9051	0.999748	AKAP11	13	42272152	42323261
ENSG00000023572	0.342684	0.303573	0.456947	0.362376	0.904377	GLRX2	1	193090866	193106114
ENSG00000023608	0.662938	0.688833	0.781686	0.718494	0.988307	SNAPC1	14	61762420	61796428
ENSG00000023839	0.106589	0.0867303	0.368261	0.130684	0.764671	ABCC2	10	99782640	99852594
ENSG00000023892	0.143047	0.520332	0.101295	0.170766	0.797328	DEF6	6	35297818	35321771
ENSG00000023902	0.6751	0.644347	0.918362	0.825525	0.997752	PLEKHO1	1	150149183	150164720
ENSG00000023909	0.407491	0.668213	0.663687	0.587854	0.968923	GCLM	1	93885199	93909456
ENSG00000024048	0.767186	0.767186	0.740279	0.75873	0.995543	UBR2	6	42564062	42693504
ENSG00000024422	0.661105	0.807232	0.106575	0.409596	0.916883	EHD2	19	47713422	47743134
ENSG00000024862	0.0113038	0.342502	0.560442	0.0333892	0.599517	CCDC28A	6	138773509	138793319
ENSG00000025039	0.00237493	6.35924e-05	0.000176359	0.000137511	0.0245503	RRAGD	6	89364636	89412270
ENSG00000025156	0.507867	0.344165	0.523257	0.454173	0.935382	HSF2	6	122399546	122433119
ENSG00000025293	0.107689	0.076623	0.392773	0.124637	0.761319	PHF20	20	35771974	35950370
ENSG00000025434	0.583047	0.487761	0.372294	0.479266	0.946431	NR1H3	11	47248300	47269033
ENSG00000025708	0.327187	0.365025	0.159012	0.256095	0.853812	TYMP	22	50525752	50530032
ENSG00000025770	0.864333	0.674742	0.978387	0.946015	0.999748	NCAPH2	22	50508224	50524780
ENSG00000025772	0.580826	0.359341	0.842104	0.658774	0.980975	TOMM34	20	44942130	44960397
ENSG00000025796	0.464011			0.464011	0.939166	SEC63	6	107867756	107958208
ENSG00000025800	0.61006	0.48756	0.389398	0.495647	0.950009	KPNA6	1	32108056	32176563
ENSG00000026025	0.0905527	0.70615	0.556092	0.279781	0.866389	VIM	10	17228241	17237593
ENSG00000026103	0.291896	0.543775	0.148803	0.272167	0.861764	FAS	10	88990531	89017059
ENSG00000026508	0.714776	0.622768	0.108012	0.341821	0.895576	CD44	11	35138870	35232402
ENSG00000026652	0.411181	0.599513	0.761461	0.612939	0.972988	AGPAT4	6	161129967	161274061
ENSG00000026950	0.310486	0.370321	0.23939	0.30012	0.876558	BTN3A1	6	26402237	26415208
ENSG00000027001	0.119126	0.158136	0.187348	0.14998	0.780744	MIPEP	13	23730189	23889400
ENSG00000027075	0.0989725	0.323616	0.991194	0.970616	0.999748	PRKCH	14	61187559	61550976
ENSG00000027697	0.600214	0.424688	0.297676	0.431757	0.925861	IFNGR1	6	137197484	137219449
ENSG00000027847	0.585624	0.588863	0.592679	0.589063	0.968923	B4GALT7	5	177600132	177610330
ENSG00000027869	0.104321	0.160292	0.489144	0.178094	0.803183	SH2D2A	1	156806243	156816862
ENSG00000028116	0.840121	0.648128	0.856523	0.809146	0.996982	VRK2	2	57907629	58159920
ENSG00000028137	0.662079			0.662079	0.980975	TNFRSF1B	1	12166991	12209228
ENSG00000028203	0.238933	0.763559	0.0616527	0.169766	0.797041	VEZT	12	95217746	95302799
ENSG00000028277	0.335936	0.589681	0.548153	0.486786	0.948178	POU2F2	19	42086110	42196585
ENSG00000028310	0.751549	0.751549	0.86838	0.806047	0.996982	BRD9	5	850291	892801
ENSG00000028528	0.746355	0.546735	0.909385	0.814214	0.996982	SNX1	15	64094123	64146090
ENSG00000028839	0.264307	0.414491	0.381685	0.345779	0.895576	TBPL1	6	133952170	133990432
ENSG00000029153	0.516309	0.992379	0.198816	0.97642	0.999748	ARNTL2	12	27332854	27425289
ENSG00000029364	0.0150654	0.0160545	0.00462047	0.0086941	0.404557	SLC39A9	14	69398015	69462390
ENSG00000029534	0.105179	0.665594	0.286088	0.24284	0.852383	ANK1	8	41653220	41896762
ENSG00000029639	0.673735	0.679547	0.612707	0.656752	0.980714	TFB1M	6	155256134	155314493
ENSG00000029725	0.264213	0.236771	0.159992	0.211897	0.833304	RABEP1	17	5282265	5386340
ENSG00000030066	0.546658	0.206114	0.347314	0.336316	0.893047	NUP160	11	47778087	47848555
ENSG00000030110	0.697102	0.841347	0.750102	0.776698	0.996263	BAK1	6	33572547	33580293
ENSG00000030419	0.0354301			0.0354301	0.605114	IKZF2	2	212999691	213152427
ENSG00000030582	0.64395	0.318234	0.893813	0.734953	0.990359	GRN	17	44345246	44353106
ENSG00000031081	0.138889	0.529334	0.336571	0.271734	0.861764	ARHGAP31	3	119294373	119420714
ENSG00000031691	0.507074	0.336144	0.509096	0.445902	0.930709	CENPQ	6	49463370	49493107
ENSG00000031698	0.0344047	0.0471521	0.0126174	0.0231753	0.547216	SARS	1	109213918	109238182
ENSG00000031823	0.361215	0.377903	0.922401	0.757809	0.995493	RANBP3	19	5916139	5978142
ENSG00000032219	0.576488	0.0901615	0.908386	0.519871	0.955222	ARID4A	14	58298385	58373887
ENSG00000032389	0.270355	0.535316	0.189164	0.295301	0.875278	EIPR1	2	3188925	3377882
ENSG00000032444	0.718214	0.725555	0.698847	0.714517	0.988266	PNPLA6	19	7534004	7561764
ENSG00000032742	0.360243	0.425093	0.358786	0.380289	0.908691	IFT88	13	20567069	20691437
ENSG00000033011	0.0161347	0.711797	0.63918	0.0512834	0.65612	ALG1	16	5033923	5087379
ENSG00000033030	0.455211	0.65272	0.475469	0.53188	0.958014	ZCCHC8	12	122471600	122501073
ENSG00000033050	0.0131968	0.00350155	0.0131968	0.00686329	0.361629	ABCF2	7	151211484	151227205
ENSG00000033100	0.25494	0.97033	0.0962945	0.862803	0.999562	CHPF2	7	151232489	151238827
ENSG00000033170	0.318148	0.102731	0.0253732	0.0584572	0.662176	FUT8	14	65410592	65744121
ENSG00000033327	0.208302	0.148605	0.362323	0.214809	0.836921	GAB2	11	78215293	78418348
ENSG00000033627	0.0269034	0.0534883	0.00500724	0.0117458	0.45312	ATP6V0A1	17	42458844	42522611
ENSG00000033800	0.656085	0.877373	0.743251	0.793567	0.996982	PIAS1	15	68054179	68198603
ENSG00000033867	0.907671	0.819323	0.221834	0.784141	0.996982	SLC4A7	3	27372721	27484420
ENSG00000034152	0.9705	0.304889		0.937507	0.999748	MAP2K3	17	21284672	21315240
ENSG00000034510	0.200672	0.0567355	0.282182	0.117743	0.757972	TMSB10	2	84905656	84906671
ENSG00000034533	0.321574	0.778091	0.728798	0.642567	0.978774	ASTE1	3	131013875	131027649
ENSG00000034677	0.958492	0.0543432	0.283774	0.604062	0.970529	RNF19A	8	100257060	100336218
ENSG00000034693	0.931172	0.255504	0.669184	0.801646	0.996982	PEX3	6	143450805	143490616
ENSG00000034713	0.690616	0.637202	0.217908	0.491217	0.949233	GABARAPL2	16	75566375	75577881
ENSG00000034971	0.932573	0.831899	0.663969	0.86996	0.999748	MYOC	1	171635417	171652688
ENSG00000035115	0.133657	0.32412	0.183155	0.190541	0.812995	SH3YL1	2	217730	266398
ENSG00000035141	0.908986	0.619103	0.767515	0.82544	0.997752	FAM136A	2	70295975	70302090
ENSG00000035403	0.266519	0.50086	0.120012	0.229023	0.844846	VCL	10	73995193	74121363
ENSG00000035664	0.0815766	0.048096	0.123569	0.0731202	0.695939	DAPK2	15	63907036	64072033
ENSG00000035687	0.89918	0.12686	0.696111	0.637595	0.976707	ADSS	1	244408494	244451909
ENSG00000035928	0.41142	0.867571		0.748209	0.992538	RFC1	4	39287456	39366375
ENSG00000036054	0.303247	0.0716496	0.303247	0.15218	0.780744	TBC1D23	3	100260992	100325251
ENSG00000036257	0.207034	0.149215	0.525307	0.239277	0.851199	CUL3	2	224470150	224585397
ENSG00000036448	0.269144	0.156601	0.111655	0.159306	0.782696	MYOM2	8	2045046	2165552
ENSG00000036549	0.851177	0.701663	0.438092	0.722282	0.988615	AC118549.1	1	77562416	77683419
ENSG00000036672	0.0982012	0.793203	0.138174	0.205649	0.82894	USP2	11	119355215	119381711
ENSG00000037042	0.0258101	0.0471641	0.0285078	0.031578	0.598908	TUBG2	17	42659284	42667006
ENSG00000037241	0.397027			0.397027	0.913965	RPL26L1	5	172958729	172969771
ENSG00000037280	0.56523	0.778952	0.345082	0.590767	0.968923	FLT4	5	180601506	180649624
ENSG00000037474	0.0469496	0.0720485	0.0461943	0.0528131	0.65962	NSUN2	5	6599239	6633291
ENSG00000037637	0.445542	0.643119	0.966271	0.904633	0.999748	FBXO42	1	16246840	16352480
ENSG00000037749	0.433721	0.90073	0.433721	0.732045	0.989913	MFAP3	5	154038906	154220478
ENSG00000037757	0.71554	0.630597	0.720441	0.692147	0.98481	MRI1	19	13764522	13774282
ENSG00000037897	0.557784			0.557784	0.963445	METTL1	12	57768471	57772119
ENSG00000038002	0.918004	0.975322	0.94409	0.95744	0.999748	AGA	4	177430774	177442437
ENSG00000038210	0.481542	0.437495	0.401279	0.439469	0.928156	PI4K2B	4	25234033	25279204
ENSG00000038219	0.8046	0.738311	0.755435	0.769074	0.995543	BOD1L1	4	13568738	13627725
ENSG00000038274	0.430056	0.521021	0.25179	0.383849	0.909704	MAT2B	5	163503114	163519354
ENSG00000038358	0.0841829		0.41522	0.148692	0.780744	EDC4	16	67873052	67884499
ENSG00000038382	0.381575	0.267754	0.716191	0.449794	0.933834	TRIO	5	14143342	14532128
ENSG00000038427	0.936531			0.936531	0.999748	VCAN	5	83471618	83582303
ENSG00000038532	0.289639	0.10225	0.524059	0.21657	0.837713	CLEC16A	16	10944564	11182186
ENSG00000038945	0.0329147	0.778098	0.00819362	0.0201694	0.520364	MSR1	8	16107878	16567490
ENSG00000039068	0.254906	0.901365	0.85349	0.801507	0.996982	CDH1	16	68737292	68835541
ENSG00000039123	0.851477	0.824083	0.541895	0.78477	0.996982	MTREX	5	55307989	55425579
ENSG00000039319	0.171382	0.193605	0.589525	0.259754	0.855832	ZFYVE16	5	80408013	80483379
ENSG00000039560	0.244287	0.0634206	0.441067	0.143929	0.77634	RAI14	5	34656328	34832612
ENSG00000039650	0.919774	0.986622	0.916019	0.969646	0.999748	PNKP	19	49859882	49878351
ENSG00000040199	0.298501	0.326739	0.373153	0.33111	0.891426	PHLPP2	16	71637835	71724701
ENSG00000040341	0.905973	0.0886513	0.0209999	0.0614489	0.667483	STAU2	8	73420369	73747708
ENSG00000040487	0.140842	0.100447	0.140842	0.124357	0.761319	PQLC2	1	19312326	19329300
ENSG00000040531	0.735783	0.588904	0.824334	0.740465	0.990359	CTNS	17	3636468	3661542
ENSG00000040608	0.550556	0.804006	0.232163	0.547888	0.960684	RTN4R	22	20241415	20283246
ENSG00000040633	0.100401	0.320758		0.157889	0.782696	PHF23	17	7235029	7239722
ENSG00000040933	0.0734852	0.810282	0.157122	0.182733	0.806766	INPP4A	2	98444854	98594390
ENSG00000041357	0.353266	0.362347	0.356147	0.357232	0.902754	PSMA4	15	78540405	78552417
ENSG00000041802	0.103235	0.103235	0.0874732	0.0974043	0.726663	LSG1	3	194640791	194672463
ENSG00000041880	0.432352			0.432352	0.925861	PARP3	3	51942345	51948867
ENSG00000041982	0.251174	0.943802	0.942843	0.908279	0.999748	TNC	9	115019575	115118257
ENSG00000041988	0.463027	0.317534	0.430212	0.399014	0.914132	THAP3	1	6624866	6635586
ENSG00000042062	0.89206	0.878648		0.885729	0.999748	RIPOR3	20	50586108	50691527
ENSG00000042088	0.54712	0.54712	0.498704	0.531113	0.957535	TDP1	14	89954939	90044768
ENSG00000042317	0.662849	0.736356	0.644185	0.684652	0.983462	SPATA7	14	88384924	88470350
ENSG00000042429	0.897739	0.513855	0.852639	0.829427	0.997752	MED17	11	93784227	93814963
ENSG00000042445	0.0667372	0.268318		0.109358	0.745952	RETSAT	2	85341955	85354531
ENSG00000042493	0.128015	0.181412	0.172007	0.157065	0.782534	CAPG	2	85394753	85418432
ENSG00000042753	0.23025	0.998598	0.218011	0.99575	0.999748	AP2S1	19	46838136	46850992
ENSG00000042980	0.902231	0.176288	0.108957	0.372452	0.904783	ADAM28	8	24294040	24359018
ENSG00000043143	0.16095	0.756381	0.323549	0.362381	0.904377	JADE2	5	134524312	134583230
ENSG00000044090	0.759743	0.629417	0.678398	0.695913	0.985143	CUL7	6	43037617	43053945
ENSG00000044459	0.55576	0.501834	0.448903	0.50221	0.950533	CNTLN	9	17134982	17503923
ENSG00000044574	0.283146			0.283146	0.870057	HSPA5	9	125234853	125241343
ENSG00000047056	0.976723	0.916399	0.916445	0.955026	0.999748	WDR37	10	1049538	1132384
ENSG00000047188	0.055702	0.129888	0.0706687	0.0755634	0.696682	YTHDC2	5	113513694	113595285
ENSG00000047249	0.832393	0.335383		0.666284	0.980975	ATP6V1H	8	53715543	53843558
ENSG00000047315	0.710993	0.200912	0.364468	0.393688	0.912203	POLR2B	4	56977722	57031158
ENSG00000047346	0.662209	0.664691	0.795607	0.718944	0.988307	FAM214A	15	52581317	52709817
ENSG00000047365	0.63674	0.18744	0.938593	0.798185	0.996982	ARAP2	4	35948221	36244514
ENSG00000047457	0.791416	0.363816	0.818277	0.714916	0.988301	CP	3	149162410	149221829
ENSG00000047578	0.291305	0.558718	0.488264	0.435187	0.926704	KIAA0556	16	27550133	27780369
ENSG00000047579	0.835123	0.886745	0.782915	0.845262	0.998191	DTNBP1	6	15522801	15663058
ENSG00000047621	0.133065	0.0198512	0.243377	0.0490662	0.653928	C12orf4	12	4487735	4538508
ENSG00000047849	0.53296	0.769911	0.347338	0.574721	0.966419	MAP4	3	47850690	48089272
ENSG00000047932	0.0114846	0.0119711	0.0122827	0.0119037	0.454208	GOPC	6	117560269	117602542
ENSG00000048028	0.847757	0.435325	0.304151	0.603948	0.970529	USP28	11	113797874	113875570
ENSG00000048052	0.282345	0.674469	0.359143	0.429221	0.924148	HDAC9	7	18086949	19002416
ENSG00000048140	0.275991		0.268519	0.272217	0.861764	TSPAN17	5	176647387	176659054
ENSG00000048162	0.417472	0.223245	0.360877	0.319049	0.883389	NOP16	5	176383938	176388975
ENSG00000048342	0.648862	0.190387	0.398966	0.370637	0.904783	CC2D2A	4	15469865	15601557
ENSG00000048392	0.829243	0.0209263	0.673462	0.0727264	0.695576	RRM2B	8	102204502	102239118
ENSG00000048405	0.677874	0.348153	0.912334	0.780891	0.996982	ZNF800	7	127346790	127431924
ENSG00000048471	0.034086	0.343637	0.0870301	0.0700894	0.691449	SNX29	16	11976734	12574287
ENSG00000048544	0.655008	0.624594	0.628836	0.636414	0.976647	MRPS10	6	42206807	42217861
ENSG00000048649	0.909818	0.159912	0.124711	0.416461	0.920568	RSF1	11	77659996	77821017
ENSG00000048707	0.253531	0.307315	0.549466	0.351281	0.899968	VPS13D	1	12230030	12512047
ENSG00000048740	0.831616	0.742281	0.706844	0.770943	0.99589	CELF2	10	10798397	11336675
ENSG00000048828	0.0542376			0.0542376	0.65962	FAM120A	9	93451685	93566112
ENSG00000048991	0.930684	0.733218		0.887459	0.999748	R3HDM1	2	135531455	135725270
ENSG00000049167	0.0355126	0.741823	0.0355126	0.0559148	0.65962	ERCC8	5	60873831	60945073
ENSG00000049239	0.316563	0.550281	0.728495	0.540384	0.959534	H6PD	1	9234775	9271337
ENSG00000049245	0.265058	0.108201	0.069104	0.110759	0.748644	VAMP3	1	7771296	7781432
ENSG00000049246		0.0961276		0.0961276	0.726663	PER3	1	7784320	7845177
ENSG00000049323	0.0895344	0.929662	0.538625	0.613045	0.972988	LTBP1	2	32946953	33399509
ENSG00000049449	0.394345	0.357184	0.47308	0.40617	0.916883	RCN1	11	32090904	32105755
ENSG00000049540	0.79242	0.882343		0.848859	0.998191	ELN	7	74027789	74069907
ENSG00000049541	0.347369	0.996902	0.967687	0.99148	0.999748	RFC2	7	74231499	74254458
ENSG00000049618	0.582121	0.86954		0.789234	0.996982	ARID1B	6	156776020	157210779
ENSG00000049656	0.0749866		0.915624	0.424672	0.923268	CLPTM1L	5	1317752	1345099
ENSG00000049759	0.929132	0.682872	0.637874	0.841704	0.998191	NEDD4L	18	58044226	58401540
ENSG00000049860	0.96747	0.344751	0.0656523	0.810887	0.996982	HEXB	5	74640023	74722647
ENSG00000049883	0.731692		0.412637	0.594165	0.970152	PTCD2	5	72320367	72368395
ENSG00000050130	0.593382	0.749702	0.547079	0.643243	0.97899	JKAMP	14	59484443	59505410
ENSG00000050165	0.117753	0.281901	0.136011	0.156734	0.782534	DKK3	11	11963106	12009769
ENSG00000050327	0.00650762	0.453961	0.0145644	0.0134621	0.46129	ARHGEF5	7	144355288	144380632
ENSG00000050344	0.165321	0.138907	0.473196	0.205688	0.82894	NFE2L3	7	26152198	26187137
ENSG00000050393	0.923453	0.997776	0.813814	0.99358	0.999748	MCUR1	6	13786557	13814568
ENSG00000050405	0.672465	0.400445	0.709897	0.607515	0.971524	LIMA1	12	50175788	50283546
ENSG00000050426	0.105649	0.51747	0.171689	0.18661	0.811068	LETMD1	12	51047962	51060424
ENSG00000050820	0.611081	0.29106	0.543725	0.471612	0.94253	BCAR1	16	75228181	75268053
ENSG00000051009	0.666021	0.195981	0.155859	0.265841	0.859553	FAM160A2	11	6211335	6234711
ENSG00000051108	0.632129	0.633729	0.447191	0.574974	0.966419	HERPUD1	16	56932142	56944864
ENSG00000051128	0.118298			0.118298	0.758521	HOMER3	19	18929201	18941261
ENSG00000051180	0.242647	0.103841	0.482592	0.202642	0.828261	RAD51	15	40694774	40732340
ENSG00000051523	0.617327	0.452434	0.278973	0.43747	0.927295	CYBA	16	88643289	88651054
ENSG00000051620	0.976416	0.976416	0.965045	0.973546	0.999748	HEBP2	6	138403531	138422197
ENSG00000051825	0.359411	0.359112	0.358718	0.35908	0.903963	MPHOSPH9	12	123152320	123244014
ENSG00000052344	0.47623	0.517542	0.516123	0.503294	0.950777	PRSS8	16	31131433	31135727
ENSG00000052723	0.0702692	0.169704	0.680604	0.158625	0.782696	SIKE1	1	114769479	114780685
ENSG00000052749	0.677965	0.659629	0.778838	0.713073	0.988206	RRP12	10	97356358	97426076
ENSG00000052795	0.270549	0.322677	0.866305	0.576753	0.96667	FNIP2	4	158769026	158908050
ENSG00000053254	0.833404	0.703995	0.451305	0.709842	0.98797	FOXN3	14	89124871	89619149
ENSG00000053371	0.156938	0.10807	0.177876	0.141625	0.77486	AKR7A2	1	19303965	19312146
ENSG00000053372	0.0539576	0.0781827	0.0398761	0.053229	0.65962	MRTO4	1	19251805	19260128
ENSG00000053438	0.792189	0.715009	0.296781	0.636073	0.976647	NNAT	20	37521206	37523690
ENSG00000053501	0.83813	0.450902	0.580512	0.679476	0.98204	USE1	19	17215346	17219829
ENSG00000053900	0.537425	0.444947	0.586331	0.523458	0.955737	ANAPC4	4	25377213	25418498
ENSG00000054116	0.208868	0.316688		0.254191	0.853812	TRAPPC3	1	36136570	36156053
ENSG00000054118	0.510412	0.29393	0.76832	0.54208	0.959534	THRAP3	1	36224432	36305357
ENSG00000054148	0.709553	0.238258	0.152365	0.29651	0.875665	PHPT1	9	136848724	136851027
ENSG00000054219	0.0458801	0.045374	0.0457089	0.0456534	0.647986	LY75	2	159803355	159904756
ENSG00000054267	0.623916	0.573733	0.431399	0.545023	0.95958	ARID4B	1	235131634	235328219
ENSG00000054277	0.322557	0.312387	0.13672	0.226676	0.843344	OPN3	1	241590102	241677376
ENSG00000054282	0.495514	0.40166	0.342056	0.409702	0.916883	SDCCAG8	1	243256034	243500091
ENSG00000054392	0.35638	0.934783	0.494458	0.806457	0.996982	HHAT	1	210328252	210676296
ENSG00000054523	0.372029	0.791196	0.256144	0.490657	0.949233	KIF1B	1	10210805	10381603
ENSG00000054598	0.0530566	0.240904	0.379378	0.122587	0.761221	FOXC1	6	1609915	1613897
ENSG00000054611	0.190531	0.157218	0.421358	0.222205	0.839488	TBC1D22A	22	46762617	47175699
ENSG00000054654	0.604313	0.943581	0.774169	0.872542	0.999748	SYNE2	14	63852983	64226433
ENSG00000054690	0.548928	0.750736	0.775581	0.710511	0.98797	PLEKHH1	14	67533301	67589612
ENSG00000054793	0.565475	0.320522	0.792627	0.591577	0.968923	ATP9A	20	51596514	51768634
ENSG00000054965	0.59493	0.962093	0.446561	0.891946	0.999748	FAM168A	11	73400487	73598189
ENSG00000054967	0.611381	0.748454	0.323392	0.576529	0.966647	RELT	11	73376399	73397474
ENSG00000054983	0.132878	0.0417998	0.264085	0.0866942	0.712169	GALC	14	87837820	87993665
ENSG00000055044	0.995478	0.185152	0.957827	0.987503	0.999748	NOP58	2	202265736	202303661
ENSG00000055070	0.788289	0.475624	0.710911	0.685584	0.98367	SZRD1	1	16352575	16398145
ENSG00000055118	0.771854	0.378139	0.817637	0.707878	0.98797	KCNH2	7	150944961	150978315
ENSG00000055130	0.9728	0.15466	0.70955	0.911843	0.999748	CUL1	7	148697914	148801110
ENSG00000055147	0.701964	0.939674	0.768986	0.872362	0.999748	FAM114A2	5	153990148	154038936
ENSG00000055163	0.181508	0.656655	0.819982	0.557955	0.963445	CYFIP2	5	157266079	157395595
ENSG00000055208	0.149025	0.0756384	0.0995182	0.100336	0.728217	TAB2	6	149218641	149411613
ENSG00000055211	0.0500065	0.126112	0.0618015	0.0681898	0.683941	GINM1	6	149566294	149591748
ENSG00000055609	0.0865983	0.937414		0.69818	0.985143	KMT2C	7	152134922	152436005
ENSG00000055917	0.169735	0.883448	0.448763	0.578118	0.967021	PUM2	2	20248691	20352234
ENSG00000055950	0.12132	0.118131	0.13618	0.12476	0.761319	MRPL43	10	100969458	100987515
ENSG00000055955	0.368875	0.320048	0.30518	0.330069	0.891093	ITIH4	3	52812975	52830739
ENSG00000056050	0.880004	0.719099	0.251861	0.712169	0.98797	HPF1	4	169729470	169757944
ENSG00000056097	0.0339607			0.0339607	0.599823	ZFR	5	32354350	32444740
ENSG00000056558	0.457999	0.122328	0.90331	0.561274	0.96352	TRAF1	9	120902393	120929173
ENSG00000056586	0.116524	0.752872	0.221492	0.261672	0.858436	RC3H2	9	122844556	122905359
ENSG00000056736	0.0297989	0.215839	0.98387	0.88346	0.999748	IL17RB	3	53846568	53865794
ENSG00000056972	0.940317	0.636293	0.0336209	0.216644	0.837713	TRAF3IP2	6	111555378	111606906
ENSG00000057019	0.157941	0.439401	0.945462	0.784783	0.996982	DCBLD2	3	98795941	98901695
ENSG00000057252	0.821982	0.632244	0.661156	0.726894	0.989554	SOAT1	1	179293714	179358680
ENSG00000057294	0.480556	0.0990011	0.194003	0.183813	0.806766	PKP2	12	32790745	32896840
ENSG00000057608	0.282367	0.217734	0.217734	0.23641	0.849124	GDI2	10	5765223	5842132
ENSG00000057657	0.0630537	0.751198	0.58379	0.216654	0.837713	PRDM1	6	105993463	106109939
ENSG00000057663	0.483994	0.930607	0.301539	0.785002	0.996982	ATG5	6	106045423	106325791
ENSG00000057704	0.89896	0.134958	0.393004	0.550386	0.960968	TMCC3	12	94567122	94650557
ENSG00000057757	0.796937	0.831341	0.613545	0.771201	0.99589	PITHD1	1	23778418	23788232
ENSG00000057935	0.314136	0.0128927	0.353274	0.0368005	0.610312	MTA3	2	42494569	42756947
ENSG00000058091	0.739044	0.0860703	0.120147	0.166656	0.792412	CDK14	7	90466424	91210590
ENSG00000058262	0.159088	0.555622	0.349835	0.301016	0.87695	SEC61A1	3	128051641	128071683
ENSG00000058272	0.790924	0.117403	0.183593	0.259427	0.855726	PPP1R12A	12	79773563	79935460
ENSG00000058404	0.551917	0.0815405	0.23944	0.180159	0.805983	CAMK2B	7	44217150	44334577
ENSG00000058453	0.384506	0.401432	0.38478	0.39017	0.911422	CROCC	1	16740273	16972964
ENSG00000058600	0.289181	0.74	0.0574562	0.163427	0.787152	POLR3E	16	22297375	22335101
ENSG00000058729	0.751104	0.804038	0.867918	0.818881	0.996982	RIOK2	5	97160867	97183247
ENSG00000058799	0.465551	0.940905	0.285054	0.810018	0.996982	YIPF1	1	53851719	53889798
ENSG00000058804	0.788883	0.00535303	0.57934	0.0164713	0.490473	NDC1	1	53765478	53838463
ENSG00000059122	0.600144	0.55301	0.691025	0.619086	0.973633	FLYWCH1	16	2911937	2951208
ENSG00000059145	0.409222	0.0490869	0.591255	0.138927	0.772965	UNKL	16	1363205	1414751
ENSG00000059573	0.417738	0.887705	0.342734	0.680694	0.98204	ALDH18A1	10	95605941	95656711
ENSG00000059588	0.90355	0.992918	0.685358	0.980454	0.999748	TARBP1	1	234391313	234479179
ENSG00000059691	0.562671	0.79914	0.901758	0.819307	0.997049	GATB	4	151670504	151761007
ENSG00000059758	0.844994	0.0777326	0.947328	0.789832	0.996982	CDK17	12	96278261	96400480
ENSG00000059769	0.575471	0.509517	0.77015	0.639584	0.977533	DNAJC25	9	111631334	111654351
ENSG00000059915	0.312333	0.00839393	0.0201026	0.0175378	0.494381	PSD	10	102402617	102421539
ENSG00000060069	0.894503	0.748049	0.45085	0.784731	0.996982	CTDP1	18	79679801	79756623
ENSG00000060138	0.964254	0.895286	0.861591	0.932571	0.999748	YBX3	12	10699089	10723323
ENSG00000060237	0.0440565	0.738461	0.84477	0.19172	0.815239	WNK1	12	752579	911452
ENSG00000060339	0.417238			0.417238	0.920568	CCAR1	10	68721012	68792377
ENSG00000060491	0.291139	0.232151	0.405112	0.298855	0.875665	OGFR	20	62804835	62814000
ENSG00000060558	0.363233	0.0839613		0.142618	0.775986	GNA15	19	3136193	3163769
ENSG00000060642	0.239822	0.260948	0.263979	0.254554	0.853812	PIGV	1	26787472	26798398
ENSG00000060656	0.906178	0.96209	0.26348	0.913235	0.999748	PTPRU	1	29236516	29326813
ENSG00000060749	0.135928	0.396381	0.700714	0.327573	0.888473	QSER1	11	32892820	32993316
ENSG00000060971	0.823506	0.978267	0.90512	0.951393	0.999748	ACAA1	3	38103129	38137242
ENSG00000060982	0.964824	0.328061	0.567722	0.893492	0.999748	BCAT1	12	24810024	24949101
ENSG00000061273	0.740322	0.853002	0.991724	0.976976	0.999748	HDAC7	12	47782722	47833132
ENSG00000061337	0.881364	0.714665	0.0887588	0.485611	0.947776	LZTS1	8	20246165	20303963
ENSG00000061656	0.28543	0.504498	0.252517	0.3304	0.891093	SPAG4	20	35615892	35621049
ENSG00000061676	0.155108	0.779214	0.0623513	0.153663	0.78181	NCKAP1	2	182909115	183038858
ENSG00000061794	0.844547	0.018221	0.104942	0.0511979	0.65612	MRPS35	12	27710822	27756295
ENSG00000061918	0.719786	0.109908	0.430588	0.300282	0.876558	GUCY1B1	4	155758992	155807774
ENSG00000061936	0.467882	0.725362	0.410668	0.549109	0.960968	SFSWAP	12	131711081	131799737
ENSG00000061938	0.318897	0.875101	0.681915	0.716066	0.988307	TNK2	3	195863365	195909009
ENSG00000062194	0.660485	0.125051	0.292636	0.271256	0.861764	GPBP1	5	57173948	57264679
ENSG00000062282	0.952632	0.532282	0.290242	0.852365	0.998481	DGAT2	11	75759512	75801535
ENSG00000062524	0.664551	0.664551	0.664551	0.664551	0.980975	LTK	15	41503637	41513887
ENSG00000062582	0.910687	0.518211	0.464388	0.770559	0.995847	MRPS24	7	43866558	43869893
ENSG00000062716	0.180444	0.47969		0.281875	0.868655	VMP1	17	59707192	59842255
ENSG00000062822	0.572268	0.763853	0.803363	0.734983	0.990359	POLD1	19	50384204	50418016
ENSG00000063127	0.397733	0.295451	0.758131	0.496925	0.950533	SLC6A16	19	49289638	49325225
ENSG00000063169	0.110931	0.916875	0.197477	0.456761	0.93589	BICRA	19	47608196	47703277
ENSG00000063176	0.624865	0.59879	0.946914	0.865548	0.999748	SPHK2	19	48619291	48630717
ENSG00000063180	0.893738	0.861379	0.366904	0.815677	0.996982	CA11	19	48637946	48646187
ENSG00000063241			0.0487624	0.0487624	0.653928	ISOC2	19	55452985	55462343
ENSG00000063245	0.557397	0.678366		0.622453	0.974934	EPN1	19	55675226	55709858
ENSG00000063322	0.0737178	0.581708	0.549729	0.211891	0.833304	MED29	19	39391303	39400637
ENSG00000063438	0.44069	0.338876	0.618755	0.462877	0.938653	AHRR	5	321759	435110
ENSG00000063854	0.420472	0.894776	0.172729	0.602473	0.970152	HAGH	16	1795620	1827157
ENSG00000063978	0.519199	0.542261	0.524524	0.528691	0.956973	RNF4	4	2462220	2625320
ENSG00000064012	0.544876	0.387662	0.381186	0.435328	0.926704	CASP8	2	201233443	201287711
ENSG00000064042	0.638885	0.689619	0.784874	0.714215	0.988266	LIMCH1	4	41359607	41700044
ENSG00000064102	0.903097	0.776595	0.50169	0.808531	0.996982	INTS13	12	26905181	26938326
ENSG00000064115	0.305477	0.279172	0.281666	0.288436	0.872468	TM7SF3	12	26971579	27014434
ENSG00000064199	0.14006	0.68505	0.301773	0.299625	0.875727	SPA17	11	124673798	124697518
ENSG00000064201	0.428984	0.0294583	0.756145	0.093107	0.72558	TSPAN32	11	2301997	2318200
ENSG00000064205	0.273251	0.689304	0.435457	0.458557	0.936701	CCN5	20	44714844	44728509
ENSG00000064225	0.12861	0.208609	0.178308	0.165665	0.79007	ST3GAL6	3	98732236	98821201
ENSG00000064300	0.119609	0.845929	0.0630719	0.156234	0.782242	NGFR	17	49495293	49515008
ENSG00000064313	0.576488	0.810483	0.535538	0.674614	0.981653	TAF2	8	119730774	119832841
ENSG00000064419	0.999933	0.256921	0.119695	0.9998	0.999874	TNPO3	7	128954180	129055173
ENSG00000064490	0.0175619	0.167481	0.267388	0.0457588	0.647986	RFXANK	19	19192229	19201869
ENSG00000064545	0.0327954		0.344501	0.0616138	0.667483	TMEM161A	19	19119169	19138513
ENSG00000064547	0.672568	0.655417	0.326727	0.555468	0.963249	LPAR2	19	19623655	19628930
ENSG00000064601	0.57759	0.0674015	0.651706	0.209236	0.83238	CTSA	20	45890144	45898820
ENSG00000064607	0.195477	0.0157685	0.990086	0.911476	0.999748	SUGP2	19	18990888	19034023
ENSG00000064651	0.723929	0.662693	0.741591	0.712016	0.98797	SLC12A2	5	128083766	128189677
ENSG00000064652	0.460326	0.239354	0.404219	0.352005	0.900088	SNX24	5	122843439	123029354
ENSG00000064666	0.528147	0.953099	0.842334	0.894046	0.999748	CNN2	19	1026586	1039068
ENSG00000064687	0.958416	0.199104	0.0896068	0.737232	0.990359	ABCA7	19	1040101	1065572
ENSG00000064703	0.722245	0.722245	0.722245	0.722245	0.988615	DDX20	1	111755245	111768000
ENSG00000064726	0.552617	0.314038	0.629615	0.493307	0.949446	BTBD1	15	83016422	83067354
ENSG00000064763	0.289313	0.190489	0.742752	0.37071	0.904783	FAR2	12	29149103	29340980
ENSG00000064787	0.1412	0.758075	0.0441595	0.111461	0.750446	BCAS1	20	53936777	54070594
ENSG00000064886	0.976868	0.937107	0.992303	0.984119	0.999748	CHI3L2	1	111200771	111243440
ENSG00000064932	0.954333	0.707163	0.193032	0.857395	0.998821	SBNO2	19	1107637	1174268
ENSG00000064933	0.466399	0.549126	0.496783	0.504192	0.951285	PMS1	2	189784085	189877629
ENSG00000064961	0.0833144		0.251791	0.127534	0.763927	HMG20B	19	3572777	3579088
ENSG00000064989	0.0233384		0.0233384	0.0233384	0.547287	CALCRL	2	187341964	187448460
ENSG00000065000	0.00749588	0.0145379	0.00707242	0.00873167	0.404557	AP3D1	19	2100988	2164468
ENSG00000065029	0.146179	0.130031	0.222549	0.158419	0.782696	ZNF76	6	35258909	35295985
ENSG00000065054	0.292608	0.683921		0.482414	0.946431	SLC9A3R2	16	2025356	2039026
ENSG00000065057	0.782814	0.903078		0.86455	0.999707	NTHL1	16	2039815	2047866
ENSG00000065150	0.280297	0.20387	0.841311	0.465064	0.93922	IPO5	13	97953658	98024297
ENSG00000065154	0.900356	0.247656	0.866263	0.806547	0.996982	OAT	10	124397303	124418976
ENSG00000065183	0.33497	0.625159	0.614288	0.523259	0.955737	WDR3	1	117929720	117966543
ENSG00000065243	0.646367	0.665173	0.00770737	0.0236958	0.551804	PKN2	1	88684222	88836255
ENSG00000065268	0.530195	0.272329	0.313021	0.357605	0.902754	WDR18	19	984271	998438
ENSG00000065308	0.274807	0.651044	0.990373	0.970889	0.999748	TRAM2	6	52497408	52577060
ENSG00000065413	0.118374	0.364633	0.860224	0.408414	0.916883	ANKRD44	2	196967017	197311173
ENSG00000065427	0.852906	0.888419	0.351622	0.803976	0.996982	KARS	16	75627474	75648643
ENSG00000065457	0.868927	0.884937	0.809887	0.860565	0.999273	ADAT1	16	75596981	75623300
ENSG00000065485	0.592639	0.785331	0.522811	0.657786	0.980928	PDIA5	3	123067025	123225227
ENSG00000065518	0.198328		0.151829	0.172299	0.797364	NDUFB4	3	120596328	120602507
ENSG00000065526	0.867707	0.424363	0.0986485	0.388226	0.909704	SPEN	1	15847707	15940456
ENSG00000065534	0.219307		0.33227	0.267092	0.859553	MYLK	3	123610049	123884331
ENSG00000065548	0.265156	0.00411615	0.339624	0.0121144	0.454208	ZC3H15	2	186486253	186509361
ENSG00000065559	0.626931	0.0317616	0.33993	0.0917572	0.724758	MAP2K4	17	12020829	12143830
ENSG00000065600	0.420894	0.0393766	0.97097	0.729605	0.989913	TMEM206	1	212363931	212414901
ENSG00000065613	0.0693274	0.462527	0.0934289	0.114919	0.754869	SLK	10	103967140	104029233
ENSG00000065615	0.800074	0.438311		0.669763	0.981612	CYB5R4	6	83859656	83967423
ENSG00000065618	0.654193		0.972514	0.947767	0.999748	COL17A1	10	104031286	104085957
ENSG00000065621	0.810992	0.810992	0.990005	0.972626	0.999748	GSTO2	10	104268873	104304950
ENSG00000065665	0.811586	0.939474	0.941991	0.922697	0.999748	SEC61A2	10	12129637	12169961
ENSG00000065675	0.926287	0.584294	0.796476	0.849317	0.998191	PRKCQ	10	6427143	6580301
ENSG00000065717	0.189674	0.589223	0.716909	0.460336	0.937862	TLE2	19	2997639	3047635
ENSG00000065802	0.676765	0.418191	0.676765	0.600319	0.970152	ASB1	2	238426742	238452250
ENSG00000065809	0.585894	0.363439	0.851391	0.672266	0.981653	FAM107B	10	14518557	14774897
ENSG00000065833	0.261079	0.303918	0.599825	0.368388	0.904377	ME1	6	83210402	83431051
ENSG00000065883	0.968042	0.791854	0.0161024	0.107773	0.742551	CDK13	7	39950121	40099580
ENSG00000065978	0.845328	0.433379	0.819844	0.762971	0.995543	YBX1	1	42682418	42703805
ENSG00000065989	0.531587			0.531587	0.957802	AC011529.1	19	10416773	10469630
ENSG00000066027	0.661942	0.0062876	0.512734	0.0190678	0.510027	PPP2R5A	1	212285410	212361853
ENSG00000066044	0.969725			0.969725	0.999748	ELAVL1	19	7958573	8005659
ENSG00000066056	0.26741	0.148403	0.0911912	0.141897	0.77486	TIE1	1	43300982	43323108
ENSG00000066084	0.601563	0.369115	0.297263	0.412563	0.918204	DIP2B	12	50504985	50748657
ENSG00000066117	0.647863	0.746608	0.718789	0.708261	0.98797	SMARCD1	12	50084972	50100712
ENSG00000066135	0.441893	0.943012	0.175672	0.78385	0.996982	KDM4A	1	43650149	43705518
ENSG00000066136	0.388693	0.960967	0.44154	0.879804	0.999748	NFYC	1	40691648	40771603
ENSG00000066185	0.547591	0.66953	0.81182	0.703453	0.986598	ZMYND12	1	42430329	42456253
ENSG00000066230	0.61045	0.41567	0.581472	0.537179	0.959334	SLC9A3	5	470458	524332
ENSG00000066322	0.161599	0.982357	0.439611	0.941125	0.999748	ELOVL1	1	43363398	43368074
ENSG00000066336	0.97943			0.97943	0.999748	SPI1	11	47354860	47378576
ENSG00000066379	0.0190107	0.0293716	0.0256653	0.0238847	0.554474	ZNRD1	6	30058899	30064909
ENSG00000066422	0.677178	0.437944	0.237137	0.431122	0.925861	ZBTB11	3	101648889	101677495
ENSG00000066427	0.975259	0.334175	0.834516	0.932866	0.999748	ATXN3	14	92044496	92106625
ENSG00000066455	0.05441	0.539727		0.107983	0.742551	GOLGA5	14	92794305	92839947
ENSG00000066557	0.148671		0.886956	0.609061	0.971698	LRRC40	1	70144805	70205579
ENSG00000066583	0.863276	0.106032	0.225406	0.322206	0.883704	ISOC1	5	129094749	129114028
ENSG00000066651	0.353785	0.812987	0.828245	0.731895	0.989913	TRMT11	6	125986479	126203817
ENSG00000066654	0.126445	0.533342	0.30019	0.249786	0.853812	THUMPD1	16	20702816	20742084
ENSG00000066697	0.12897	0.679184	0.126805	0.201946	0.828171	MSANTD3	9	100427156	100451711
ENSG00000066739	0.261485	0.620375	0.0382235	0.104355	0.736204	ATG2B	14	96279195	96363341
ENSG00000066777	0.762007			0.762007	0.995543	ARFGEF1	8	67173511	67343781
ENSG00000066827	0.0739276	0.927598	0.0758982	0.204004	0.82894	ZFAT	8	134477788	134713049
ENSG00000066855	0.701581	0.969833	0.689781	0.921599	0.999748	MTFR1	8	65644734	65771261
ENSG00000066923	0.673721	0.816683	0.679097	0.737774	0.990359	STAG3	7	100177563	100221488
ENSG00000066926	0.0740601	0.150855	0.100291	0.0999506	0.728217	FECH	18	57544389	57586702
ENSG00000067057	0.119539	0.107718	0.060375	0.0878972	0.716871	PFKP	10	3066333	3137718
ENSG00000067064	0.724611	0.723147	0.247523	0.570986	0.966381	IDI1	10	1039152	1049170
ENSG00000067066	0.458485	0.574837	0.531272	0.521921	0.955604	SP100	2	230415942	230545606
ENSG00000067082	0.322581			0.322581	0.883745	KLF6	10	3775996	3785281
ENSG00000067113	0.614881	0.815078	0.392344	0.651706	0.979785	PLPP1	5	55424854	55534969
ENSG00000067167	0.980059	0.77283	0.552723	0.945233	0.999748	TRAM1	8	70573218	70608416
ENSG00000067182	0.00419612	0.273265	0.638827	0.012517	0.454208	TNFRSF1A	12	6328757	6342114
ENSG00000067208	0.975542	0.854497	0.959406	0.958394	0.999748	EVI5	1	92508696	92792404
ENSG00000067221	0.619225	0.619225	0.619225	0.619225	0.973633	STOML1	15	73978926	73994622
ENSG00000067248	0.89804	0.889572	0.89804	0.89536	0.999748	DHX29	5	55256055	55307694
ENSG00000067334	0.354081	0.861087	0.344424	0.613625	0.972988	DNTTIP2	1	93866284	93879918
ENSG00000067365	0.616247	0.51004	0.422335	0.517485	0.955222	METTL22	16	8621683	8649654
ENSG00000067369	0.869962	0.444337	0.955719	0.900427	0.999748	TP53BP1	15	43403061	43510728
ENSG00000067533	0.644162	0.644162	0.753257	0.686722	0.984076	RRP15	1	218285293	218337983
ENSG00000067596	0.592623	0.1187	0.730947	0.363663	0.904377	DHX8	17	43483865	43610338
ENSG00000067601	0.395767	0.375774	0.840822	0.609912	0.972212	PMS2P4	7	67287541	67302419
ENSG00000067606	0.455344	0.1366	0.486391	0.287214	0.871468	PRKCZ	1	2050411	2185395
ENSG00000067704	0.0154293			0.0154293	0.483836	IARS2	1	220094132	220148041
ENSG00000067836	0.202707	0.699124	0.715306	0.518338	0.955222	ROGDI	16	4796968	4802950
ENSG00000067900	0.733967	0.69889	0.788055	0.744512	0.990423	ROCK1	18	20946906	21111813
ENSG00000068001	0.342654	0.477272		0.4057	0.916883	HYAL2	3	50317790	50322782
ENSG00000068024	0.387705	0.154883	0.841099	0.455248	0.935382	HDAC4	2	239048168	239401654
ENSG00000068028	0.278439	0.0349518	0.312045	0.0879787	0.716871	RASSF1	3	50329782	50340980
ENSG00000068078	0.180335	0.155214	0.144563	0.158799	0.782696	FGFR3	4	1793293	1808872
ENSG00000068079	0.0458433	0.584888	0.228239	0.117298	0.757479	IFI35	17	43006725	43014456
ENSG00000068097	0.383383	0.383383	0.365761	0.377419	0.908016	HEATR6	17	60043194	60078931
ENSG00000068120	0.0846438	0.0375627	0.0375627	0.0461627	0.648304	COASY	17	42561467	42566277
ENSG00000068137	0.037253	0.521313	0.524792	0.109665	0.746242	PLEKHH3	17	42667914	42676994
ENSG00000068305	0.74882	0.652251	0.446388	0.633807	0.976362	MEF2A	15	99565417	99716466
ENSG00000068383	0.935922	0.708372	0.286645	0.824405	0.997752	INPP5A	10	132537787	132783480
ENSG00000068489	0.981162	0.23942	0.52827	0.940633	0.999748	PRR11	17	59155499	59204705
ENSG00000068615	0.42181	0.600685	0.695086	0.580949	0.968214	REEP1	2	86213993	86338083
ENSG00000068654	0.160845	0.164951	0.0910748	0.129533	0.764671	POLR1A	2	86020216	86106155
ENSG00000068697	0.278697	0.722267		0.500819	0.950533	LAPTM4A	2	20032650	20051628
ENSG00000068724	0.684258	0.467108		0.5854	0.968923	TTC7A	2	46916157	47076137
ENSG00000068745	0.553017	0.583398	0.581869	0.572897	0.966419	IP6K2	3	48688003	48740353
ENSG00000068784	0.588705	0.585	0.596578	0.590116	0.968923	SRBD1	2	45388680	45612165
ENSG00000068796	0.222461	0.0974652	0.158926	0.143718	0.775986	KIF2A	5	62306162	62537249
ENSG00000068831	0.291561	0.893222	0.338973	0.651512	0.979785	RASGRP2	11	64726911	64745456
ENSG00000068878	0.357299	0.095244	0.839822	0.319832	0.883546	PSME4	2	53864069	53970993
ENSG00000068885	0.184627	0.633864	0.104314	0.204054	0.82894	IFT80	3	160256986	160399880
ENSG00000068903	0.146865	0.944239	0.580592	0.791181	0.996982	SIRT2	19	38878555	38899862
ENSG00000068912	0.930239	0.747921	0.978689	0.953501	0.999748	ERLEC1	2	53787044	53818819
ENSG00000068971	0.748466	0.00222985	0.162334	0.00665153	0.361629	PPP2R5B	11	64917553	64934475
ENSG00000068976	0.702648	0.702648		0.702648	0.986211	PYGM	11	64746389	64759974
ENSG00000069011	0.387119	0.177994	0.976538	0.919272	0.999748	PITX1	5	135027734	135034813
ENSG00000069020	0.779819	0.47349	0.351243	0.564799	0.964502	MAST4	5	66596361	67169595
ENSG00000069248	0.17828	0.12458	0.711145	0.237934	0.849638	NUP133	1	229440259	229508341
ENSG00000069275	0.0433318	0.0994764	0.0493999	0.0562903	0.65962	NUCKS1	1	205712822	205750182
ENSG00000069345	0.44313	0.446013	0.836603	0.640898	0.977741	DNAJA2	16	46955362	46973674
ENSG00000069399	0.871545	0.12414		0.485561	0.947776	BCL3	19	44747705	44760044
ENSG00000069424	0.679256	0.322376	0.0191204	0.0568429	0.65962	KCNAB2	1	5991466	6101193
ENSG00000069482	0.37098	0.446688	0.173407	0.29527	0.875278	GAL	11	68683779	68691175
ENSG00000069493	0.139563	0.0949791		0.113214	0.752785	CLEC2D	12	9664969	9699553
ENSG00000069696	0.301286	0.00113363	0.00511834	0.00277837	0.221443	DRD4	11	637293	640706
ENSG00000069702	0.235477	0.597868	0.199578	0.301481	0.87695	TGFBR3	1	91680343	91906335
ENSG00000069712	0.90787	0.640378	0.90787	0.874145	0.999748
ENSG00000069849	0.974987	0.771241		0.954327	0.999748	ATP1B3	3	141876124	141926549
ENSG00000069869	0.277401	0.30253	0.029957	0.0770554	0.697949	NEDD4	15	55826922	55993746
ENSG00000069943	0.411676	0.748193	0.406474	0.542329	0.959534	PIGB	15	55318960	55355648
ENSG00000069956	0.298324	0.542276	0.752577	0.543787	0.959546	MAPK6	15	51952106	52067375
ENSG00000069966	0.00740773	0.0147394	0.00625858	0.0082734	0.397064	GNB5	15	52115105	52191369
ENSG00000069974	0.490646	0.0916961	0.0444949	0.0884945	0.717277	RAB27A	15	55202966	55319113
ENSG00000069998	0.274694	0.680217	0.605438	0.513122	0.955222	HDHD5	22	17137511	17165287
ENSG00000070010	0.403683	0.413231	0.0580658	0.147315	0.780744	UFD1	22	19449911	19479202
ENSG00000070018	0.973478	0.60637	0.160647	0.911501	0.999748	LRP6	12	12116025	12267044
ENSG00000070047	0.511926	0.126152	0.189731	0.211653	0.833304	PHRF1	11	576470	612222
ENSG00000070061	0.174041	0.41827	0.185032	0.228859	0.844846	ELP1	9	108867517	108934124
ENSG00000070081	0.350965	0.305443	0.98883	0.965132	0.999748	NUCB2	11	17208153	17349980
ENSG00000070087	0.0100731	0.0213148	0.00256782	0.00560152	0.335631	PFN2	3	149964904	150050788
ENSG00000070214	0.730394	0.469588		0.619467	0.973633	SLC44A1	9	105244622	105439171
ENSG00000070269	0.912033	0.570811	0.586684	0.79636	0.996982	TMEM260	14	56488354	56650606
ENSG00000070366	0.355808	0.752884	0.28176	0.469697	0.94231	SMG6	17	2059839	2303785
ENSG00000070371	0.615705	0.696107	0.493428	0.608844	0.971683	CLTCL1	22	19179473	19291719
ENSG00000070413	0.398517	0.169994	0.218127	0.237546	0.849638	DGCR2	22	19036282	19122454
ENSG00000070444	0.57635	0.529608	0.467063	0.524779	0.955737	MNT	17	2384073	2401104
ENSG00000070476	0.119866	0.232958	0.174244	0.164401	0.787594	ZXDC	3	126437601	126475891
ENSG00000070495	0.215014	0.545053		0.339257	0.894749	JMJD6	17	76712832	76726799
ENSG00000070501	0.781068	0.975413	0.94559	0.952444	0.999748	POLB	8	42338454	42371808
ENSG00000070540	0.186218	0.0301759	0.384023	0.0755117	0.696682	WIPI1	17	68420948	68457513
ENSG00000070614	0.194408	0.406007	0.281879	0.275749	0.862585	NDST1	5	150485818	150558211
ENSG00000070669	0.512764	0.633095	0.517859	0.556752	0.963445	ASNS	7	97851677	97872542
ENSG00000070718	0.748916	0.922807	0.829409	0.866337	0.999748	AP3M2	8	42152946	42171673
ENSG00000070756	0.0714326	0.150392	0.0429473	0.0685989	0.684853	PABPC1	8	100685816	100722809
ENSG00000070759	0.0886634	0.214721	0.0556961	0.0893617	0.720379	TESK2	1	45343883	45491163
ENSG00000070761	0.273533	0.165742	0.257838	0.222993	0.839488	CFAP20	16	58113592	58129381
ENSG00000070770	0.908102	0.872299	0.793968	0.871893	0.999748	CSNK2A2	16	58157907	58198106
ENSG00000070785	0.756009	0.873585	0.904543	0.865223	0.999748	EIF2B3	1	44850522	44986722
ENSG00000070808	0.248474			0.248474	0.853812	CAMK2A	5	150219491	150290291
ENSG00000070814	0.382794	0.520923	0.453181	0.450726	0.934549	TCOF1	5	150357629	150400308
ENSG00000070882	0.513392	0.858555	0.907858	0.841052	0.998191	OSBPL3	7	24796540	24981634
ENSG00000070950	0.619408	0.992373	0.967135	0.981576	0.999748	RAD18	3	8775402	8963773
ENSG00000070961	0.561683	0.345002	0.624159	0.508264	0.953569	ATP2B1	12	89588049	89709300
ENSG00000071051	0.0710252	0.752465	0.535039	0.235774	0.848516	NCK2	2	105744912	105894274
ENSG00000071054	0.0344619	0.729237	0.255398	0.0994288	0.727117	MAP4K4	2	101696850	101894689
ENSG00000071073	0.151306	0.00974351	0.771474	0.0284662	0.583276	MGAT4A	2	98619106	98731132
ENSG00000071082	0.14166	0.311697		0.199139	0.823493	RPL31	2	101002229	101024032
ENSG00000071127	0.27863	0.959289	0.712056	0.882127	0.999748	WDR1	4	10074339	10116949
ENSG00000071189	0.767042	0.857685	0.698959	0.792088	0.996982	SNX13	7	17790761	17940501
ENSG00000071243	0.623201	0.602475	0.512556	0.581029	0.968214	ING3	7	120950763	120977216
ENSG00000071246	0.0337711	0.834464	0.710506	0.131131	0.765742	VASH1	14	76761468	76783015
ENSG00000071282	0.882079	0.484965	0.47177	0.717254	0.988307	LMCD1	3	8501807	8574668
ENSG00000071462	0.912315	0.552215	0.102706	0.57422	0.966419	BUD23	7	73683025	73705161
ENSG00000071537	0.572249	0.486079	0.926701	0.811281	0.996982	SEL1L	14	81471547	81533853
ENSG00000071539	0.402565	0.378228	0.616449	0.464567	0.939166	TRIP13	5	892884	919357
ENSG00000071564	0.785519	0.0264922		0.0586305	0.662176	TCF3	19	1609284	1652615
ENSG00000071575	0.0397813	0.103297	0.253861	0.078555	0.70217	TRIB2	2	12716889	12742734
ENSG00000071626	0.940943	0.379394		0.877319	0.999748	DAZAP1	19	1407569	1435687
ENSG00000071655	0.101965			0.101965	0.732723	MBD3	19	1573596	1592865
ENSG00000071794	0.268424	0.926994	0.249051	0.713929	0.988266	HLTF	3	149030127	149086554
ENSG00000071894	0.248877	0.222137	0.269233	0.245534	0.853812	CPSF1	8	144393229	144409335
ENSG00000071967	0.0897293	0.0184854	0.0795195	0.0386704	0.617896	CYBRD1	2	171522247	171558129
ENSG00000071994	0.640291	0.864916	0.684398	0.767009	0.995543	PDCD2	6	170575295	170584692
ENSG00000072042	0.888114	0.622343	0.512364	0.758775	0.995543	RDH11	14	67676800	67695793
ENSG00000072062	0.412089			0.412089	0.918007	PRKACA	19	14091688	14118084
ENSG00000072071	0.256294	0.0859339	0.932869	0.510205	0.95434	ADGRL1	19	14147743	14206187
ENSG00000072110	0.98281	0.412058	0.0901436	0.936254	0.999748	ACTN1	14	68874143	68979440
ENSG00000072121	0.510125	0.437886	0.602713	0.517864	0.955222	ZFYVE26	14	67727374	67816590
ENSG00000072134	0.461115	0.464756	0.6589	0.532914	0.95819	EPN2	17	19215615	19336715
ENSG00000072135		0.983686		0.983686	0.999748	PTPN18	2	130356045	130375405
ENSG00000072163	0.36043	0.809328	0.646915	0.647011	0.979435	LIMS2	2	127638381	127681786
ENSG00000072195	0.636645	0.937766		0.889115	0.999748	SPEG	2	219434843	219493629
ENSG00000072201	0.38057	0.903135	0.544201	0.746241	0.991312	LNX1	4	53459301	53701405
ENSG00000072210	0.948207	0.435646	0.760133	0.870329	0.999748	ALDH3A2	17	19648136	19677598
ENSG00000072274	0.669405	0.315999		0.489894	0.948935	TFRC	3	196027183	196082096
ENSG00000072310	0.000968674	0.00736812	0.00433736	0.00214501	0.187724	SREBF1	17	17810399	17837002
ENSG00000072364	0.00889385	0.00256285	0.0040015	0.00398659	0.275157	AFF4	5	132875395	132963634
ENSG00000072401	0.330929	0.136956	0.664954	0.298851	0.875665	UBE2D1	10	58334979	58370751
ENSG00000072415	0.71898	0.916566	0.889632	0.876142	0.999748	MPP5	14	67241109	67335819
ENSG00000072518	0.76606	0.673371	0.69142	0.714666	0.988266	MARK2	11	63838928	63911019
ENSG00000072571	0.755002	0.929308	0.769858	0.864085	0.999707	HMMR	5	163460203	163491941
ENSG00000072609	0.514689	0.244162	0.36307	0.356686	0.902754	CHFR	12	132822187	132956304
ENSG00000072682	0.0431867	0.0459917	0.0467324	0.0452514	0.646656	P4HA2	5	132191838	132295315
ENSG00000072736	0.663541	0.811552	0.790203	0.767159	0.995543	NFATC3	16	68084751	68229259
ENSG00000072756	0.758614	0.443115	0.969453	0.917142	0.999748	TRNT1	3	3126933	3150879
ENSG00000072778	0.94085	0.94085	0.738933	0.919253	0.999748	ACADVL	17	7217125	7225266
ENSG00000072818	0.403207	0.493963	0.212861	0.34418	0.895576	ACAP1	17	7336529	7351477
ENSG00000072832	0.144918	0.318929	0.189366	0.198885	0.822952	CRMP1	4	5748084	5893058
ENSG00000072840	0.377721	0.916632	0.374477	0.745155	0.99063	EVC	4	5711201	5814305
ENSG00000072849	0.259786	0.747908	0.311902	0.434693	0.926704	DERL2	17	5471254	5486811
ENSG00000072864	0.251576	0.154626	0.249565	0.209231	0.83238	NDE1	16	15643267	15726353
ENSG00000072952	0.296793	0.664932	0.751974	0.586955	0.968923	MRVI1	11	10573091	10693988
ENSG00000072954	0.704278	0.840355	0.927689	0.869402	0.999748	TMEM38A	19	16661139	16690023
ENSG00000072958	0.129301	0.12001	0.151797	0.1325	0.76778	AP1M1	19	16197578	16245907
ENSG00000073008	0.926772	0.962728	0.587696	0.928095	0.999748	PVR	19	44643798	44666162
ENSG00000073050	0.925693	0.951678	0.925177	0.93683	0.999748	XRCC1	19	43543040	43580473
ENSG00000073060	0.928465	0.727297	0.0361089	0.223943	0.839488	SCARB1	12	124776856	124882668
ENSG00000073111	0.790907	0.648746		0.733384	0.990359	MCM2	3	127598410	127622436
ENSG00000073150	0.508377	0.531587	0.574731	0.538546	0.959524	PANX2	22	50170731	50180294
ENSG00000073169	0.340109	0.191897	0.216318	0.237776	0.849638	SELENOO	22	50200979	50217616
ENSG00000073331	0.543556	0.419002	0.6042	0.523002	0.955649	ALPK1	4	112285509	112442621
ENSG00000073350	0.78507	0.795454	0.861147	0.820076	0.997164	LLGL2	17	75525080	75575208
ENSG00000073417	0.1147	0.236708	0.27183	0.183553	0.806766	PDE8A	15	84980440	85139145
ENSG00000073536	0.421175	0.98268	0.373255	0.946518	0.999748	NLE1	17	35128730	35142304
ENSG00000073578	0.126151	0.604948	0.0551352	0.117384	0.757479	SDHA	5	218241	257082
ENSG00000073584	0.188291	0.274703	0.173226	0.204958	0.82894	SMARCE1	17	40624962	40648654
ENSG00000073605	0.573626	0.715676	0.570763	0.627128	0.974934	GSDMB	17	39904595	39919854
ENSG00000073614	0.872075	0.508825	0.633486	0.740516	0.990359	KDM5A	12	280129	389454
ENSG00000073670	0.215813	0.329821	0.199458	0.238984	0.851199	ADAM11	17	44758988	44781846
ENSG00000073711	0.098417	0.0331129	0.145618	0.0639119	0.676014	PPP2R3A	3	135965728	136147894
ENSG00000073712	0.309894	0.199849	0.620274	0.339052	0.894749	FERMT2	14	52857268	52952435
ENSG00000073756	0.612983	0.177832	0.405554	0.349475	0.898529	PTGS2	1	186671791	186680423
ENSG00000073792	0.90719	0.521619	0.271719	0.72288	0.98863	IGF2BP2	3	185643739	185825056
ENSG00000073849	0.640104	0.585455	0.96495	0.905359	0.999748	ST6GAL1	3	186930502	187078553
ENSG00000073921	0.618215	0.536157	0.761017	0.653909	0.980141	PICALM	11	85957175	86069882
ENSG00000073969	0.123723	0.914107	0.309255	0.551598	0.961203	NSF	17	46590669	46757464
ENSG00000074054	0.630581	0.437876	0.367705	0.478377	0.94626	CLASP1	2	121337776	121649587
ENSG00000074071	0.241777	0.446497	0.646964	0.424505	0.923268	MRPS34	16	1771890	1773155
ENSG00000074181	0.487953			0.487953	0.948269	NOTCH3	19	15159038	15200995
ENSG00000074201	0.579339	0.513155	0.58619	0.560123	0.963445	CLNS1A	11	77514936	77637805
ENSG00000074219	0.510295	0.567236	0.489839	0.522757	0.955604	TEAD2	19	49340595	49362457
ENSG00000074266	0.559435	0.81406	0.707072	0.718784	0.988307	EED	11	86244753	86278813
ENSG00000074317	0.0557473		0.495011	0.107993	0.742551	SNCB	5	176620082	176630556
ENSG00000074319	0.962072	0.960819	0.960819	0.961245	0.999748	TSG101	11	18468336	18526951
ENSG00000074356	0.210351			0.210351	0.83238	NCBP3	17	3802158	3846246
ENSG00000074370	0.0794885	0.507969	0.269245	0.178355	0.803532	ATP2A3	17	3923870	3964464
ENSG00000074410	0.287308	0.733197	0.282732	0.426771	0.923556	CA12	15	63321378	63381846
ENSG00000074416	0.890719	0.302468	0.844407	0.79374	0.996982	MGLL	3	127689062	128052190
ENSG00000074527	0.86021	0.13043	0.119457	0.26604	0.859553	NTN4	12	95657807	95791152
ENSG00000074582	0.241637	0.843686	0.72612	0.662185	0.980975	BCS1L	2	218658764	218663443
ENSG00000074603	0.282499	0.736683	0.668755	0.572125	0.966381	DPP8	15	65442463	65517704
ENSG00000074621	0.534578	0.534578	0.534578	0.534578	0.958924	SLC24A1	15	65611366	65660995
ENSG00000074660	0.728059	0.0916654	0.50455	0.279431	0.865907	SCARF1	17	1633858	1645744
ENSG00000074695	0.411903	0.688019	0.751795	0.638793	0.977533	LMAN1	18	59327823	59359265
ENSG00000074696	0.26192	0.0563863	0.847161	0.184152	0.80683	HACD3	15	65530418	65578349
ENSG00000074755	0.0538545	0.0589131	0.0605158	0.0576193	0.661116	ZZEF1	17	4004445	4143030
ENSG00000074800	0.230206	0.322577	0.52643	0.338081	0.894413	ENO1	1	8861000	8879250
ENSG00000074855	0.923062	0.252483	0.848797	0.828433	0.997752	ANO8	19	17323223	17334855
ENSG00000074935	0.887839	0.356591	0.238487	0.61751	0.973562	TUBE1	6	112070663	112087529
ENSG00000075073	0.128983	0.0554903	0.337467	0.107189	0.74096	TACR2	10	69403903	69416867
ENSG00000075131	0.0277278	0.043904	0.0274424	0.0314906	0.598839	TIPIN	15	66336191	66386746
ENSG00000075142	0.332635	0.60791	0.306012	0.404728	0.916883	SRI	7	88205118	88226993
ENSG00000075151	0.468211	0.400855	0.237931	0.35233	0.900088	EIF4G3	1	20806292	21176888
ENSG00000075188	0.793325	0.906134	0.133102	0.712119	0.98797	NUP37	12	102073103	102120120
ENSG00000075218	0.378692	0.773548		0.61551	0.973147	GTSE1	22	46296870	46330810
ENSG00000075223	0.547667	0.504006	0.70725	0.59524	0.970152	SEMA3C	7	80742538	80922359
ENSG00000075234	0.845146	0.922336	0.923592	0.907168	0.999748	TTC38	22	46267961	46294008
ENSG00000075239	0.889762	0.999841	0.664232	0.999524	0.999748	ACAT1	11	108121516	108147776
ENSG00000075240	0.26222	0.981128	0.485767	0.940551	0.999748	GRAMD4	22	46576012	46679790
ENSG00000075275	0.0703686	0.986343	0.506244	0.949797	0.999748	CELSR1	22	46360834	46537170
ENSG00000075292	0.0447054	0.0300114	0.423221	0.0528738	0.65962	ZNF638	2	71276561	71435069
ENSG00000075303	0.167107	0.245031	0.912034	0.579746	0.968114	SLC25A40	7	87833568	87876360
ENSG00000075399	0.383635	0.267281	0.396098	0.342541	0.895576	VPS9D1	16	89707134	89720898
ENSG00000075407	0.464905	0.27744	0.640669	0.449656	0.933762	ZNF37A	10	38094334	38150293
ENSG00000075413	0.892128	0.886196	0.871292	0.883813	0.999748	MARK3	14	103385392	103503831
ENSG00000075415	0.527444	0.630828	0.247277	0.447948	0.93253	SLC25A3	12	98593591	98606379
ENSG00000075420	0.168741	0.620321	0.0719173	0.155148	0.782242	FNDC3B	3	172039578	172401669
ENSG00000075426	0.889459	0.211987	0.60451	0.674414	0.981653	FOSL2	2	28392448	28417317
ENSG00000075539	0.719871	0.790645	0.993893	0.98241	0.999748	FRYL	4	48497361	48780322
ENSG00000075568	0.34471	0.541394	0.793442	0.594574	0.970152	TMEM131	2	97756333	97995948
ENSG00000075618	0.0335236	0.41551	0.938717	0.183887	0.806766	FSCN1	7	5592816	5606655
ENSG00000075624	0.172144			0.172144	0.797364	ACTB	7	5527148	5563784
ENSG00000075651	0.399116	0.36661	0.60753	0.4555	0.935382	PLD1	3	171600404	171810950
ENSG00000075702	0.315748	0.167137	0.923876	0.665846	0.980975	WDR62	19	36054881	36105108
ENSG00000075711	0.166291	0.150673	0.687182	0.248813	0.853812	DLG1	3	197042560	197299300
ENSG00000075785	0.309813			0.309813	0.877994	RAB7A	3	128726122	128814796
ENSG00000075790	0.0950071	0.492125	0.638766	0.260451	0.857075	BCAP29	7	107579977	107629170
ENSG00000075826	0.666022	0.665354	0.627712	0.653532	0.980141	SEC31B	10	100486646	100519864
ENSG00000075856	0.0188202	0.439816	0.517652	0.0555059	0.65962	SART3	12	108522214	108561400
ENSG00000075886	0.309026	0.350752	0.348051	0.335262	0.892146	TUBA3D	2	131476119	131482934
ENSG00000075945	0.523867	0.845657	0.572313	0.701715	0.985936	KIFAP3	1	169921326	170085208
ENSG00000075975	0.364383	0.979038	0.326	0.933275	0.999748	MKRN2	3	12557087	12583713
ENSG00000076003	0.81148	0.97618	0.791231	0.941446	0.999748	MCM6	2	135839626	135876443
ENSG00000076043	0.978271	0.93721	0.981675	0.974234	0.999748	REXO2	11	114439386	114450279
ENSG00000076053	0.140442	0.989278	0.997473	0.993781	0.999748	RBM7	11	114400030	114414203
ENSG00000076201	0.684506	0.584209	0.771287	0.692191	0.98481	PTPN23	3	47381011	47413435
ENSG00000076242	0.999479	0.778891	0.50294	0.99844	0.999748	MLH1	3	36993332	37050918
ENSG00000076248	0.814068	0.238079	0.228195	0.425777	0.923413	UNG	12	109097574	109110992
ENSG00000076258	0.139115	0.778138	0.316614	0.344399	0.895576	FMO4	1	171314183	171342084
ENSG00000076321	0.845258	0.803381	0.35363	0.739296	0.990359	KLHL20	1	173714941	173786692
ENSG00000076344	0.437047	0.346205	0.446949	0.407884	0.916883	RGS11	16	268301	275980
ENSG00000076351	0.570698	0.386658	0.462933	0.472158	0.94253	SLC46A1	17	28394642	28407197
ENSG00000076356	0.142759	0.640899	0.358032	0.306865	0.877753	PLXNA2	1	208022242	208244384
ENSG00000076513	0.0470961	0.923814	0.784872	0.364151	0.904377	ANKRD13A	12	109999186	110039763
ENSG00000076555	0.725652	0.9223	0.772919	0.853009	0.998481	ACACB	12	109116595	109268226
ENSG00000076641	0.780246	0.949632	0.592755	0.882816	0.999748	PAG1	8	80967810	81112068
ENSG00000076650	0.0668083	0.0536859	0.0687546	0.0623286	0.667683	GPATCH1	19	33080880	33130542
ENSG00000076685	0.700716	0.00443924	0.319375	0.013328	0.46129	NT5C2	10	103088017	103193306
ENSG00000076706	0.54822	0.246055		0.369068	0.904377	AP002956.1	11	119308529	119321521
ENSG00000076826	0.238402	0.815204	0.286094	0.463376	0.939095	CAMSAP3	19	7595902	7618304
ENSG00000076924	0.740867	0.794405	0.794405	0.778754	0.996982	XAB2	19	7619525	7629545
ENSG00000076928	0.393859		0.259054	0.317536	0.882205	ARHGEF1	19	41883161	41930150
ENSG00000076944	0.701827	0.895617	0.663867	0.804007	0.996982	STXBP2	19	7636881	7647873
ENSG00000076984	0.0053474	0.048961	0.0895675	0.0137453	0.461488	MAP2K7	19	7903843	7914478
ENSG00000077044	0.995077	0.663926	0.227638	0.985106	0.999748	DGKD	2	233354507	233472104
ENSG00000077147	0.151951	0.290651	0.433313	0.254396	0.853812	TM9SF3	10	96518110	96587452
ENSG00000077157	0.976849	0.702729	0.348358	0.932568	0.999748	PPP1R12B	1	202348699	202592706
ENSG00000077232	0.611952	0.0726533	0.0466805	0.086951	0.713403	DNAJC10	2	182716041	182794464
ENSG00000077235	0.2109	0.831062		0.566218	0.964635	GTF3C1	16	27459555	27549913
ENSG00000077238	0.855794	0.158103	0.583423	0.550244	0.960968	IL4R	16	27313668	27364778
ENSG00000077254	0.626475	0.983655	0.497402	0.9523	0.999748	USP33	1	77695987	77759852
ENSG00000077312	0.831776	0.257822	0.206668	0.441585	0.928604	SNRPA	19	40750637	40765389
ENSG00000077348	0.661692	0.514034	0.446551	0.545451	0.95958	EXOSC5	19	41386374	41397359
ENSG00000077380	0.00291974	0.0197851	0.00879915	0.00592134	0.345331	DYNC1I2	2	171687409	171748420
ENSG00000077420	0.0898962	0.079862	0.120745	0.0940473	0.72558	APBB1IP	10	26438341	26567803
ENSG00000077454	0.105892	0.402945	0.113756	0.150018	0.780744	LRCH4	7	100574011	100586129
ENSG00000077458	0.2998	0.791797	0.372031	0.516077	0.955222	FAM76B	11	95768953	95790409
ENSG00000077514	0.0893063	0.62276	0.383232	0.227898	0.844014	POLD3	11	74493851	74669117
ENSG00000077549	0.834632	0.846399	0.618579	0.796993	0.996982	CAPZB	1	19338775	19485539
ENSG00000077585	0.96913	0.832876	0.176771	0.910554	0.999748	GPR137B	1	236142505	236221865
ENSG00000077616	0.933471	0.728067	0.791179	0.869192	0.999748	NAALAD2	11	90131515	90192894
ENSG00000077782	0.132231	0.161876	0.293445	0.177229	0.802539	FGFR1	8	38400215	38468834
ENSG00000077984	0.0708729	0.004774	0.19936	0.0131694	0.46129	CST7	20	24949269	24959928
ENSG00000078018	0.010215	0.998867	0.507526	0.996176	0.999748	MAP2	2	209424058	209734118
ENSG00000078043	0.307766	0.205605	0.446844	0.299621	0.875727	PIAS2	18	46803218	46920160
ENSG00000078053	0.0527549	0.0823439	0.0527549	0.0599656	0.665235	AMPH	7	38383704	38631420
ENSG00000078124	0.122144	0.527093	0.0789861	0.140714	0.774	ACER3	11	76860867	77026797
ENSG00000078140	0.469223	0.894751	0.256377	0.676325	0.981653	UBE2K	4	39698109	39782792
ENSG00000078142	0.0668517	0.106733	0.47225	0.118985	0.758521	PIK3C3	18	41955234	42087830
ENSG00000078177	0.373823	0.861464	0.90214	0.824599	0.997752	N4BP2	4	40056850	40158252
ENSG00000078237	0.80488	0.158459	0.665715	0.516436	0.955222	TIGAR	12	4307763	4360028
ENSG00000078246	0.676672	0.803534	0.800978	0.770535	0.995847	TULP3	12	2877223	2941138
ENSG00000078269	0.699665	0.199548	0.04265	0.113238	0.752785	SYNJ2	6	157981863	158099176
ENSG00000078304	0.305574	0.298836	0.948015	0.81719	0.996982	PPP2R5C	14	101761798	101927989
ENSG00000078319	0.324437	0.392711	0.226977	0.304046	0.877598	PMS2P1	7	100320992	100341908
ENSG00000078369	0.506834	0.149563	0.571121	0.334247	0.892108	GNB1	1	1785285	1891117
ENSG00000078487	0.261174	0.827559	0.521644	0.58272	0.968907	ZCWPW1	7	100400826	100428992
ENSG00000078618	0.193556	0.206633	0.383989	0.242951	0.852492	NRDC	1	51789191	51878937
ENSG00000078668	0.671692			0.671692	0.981653	VDAC3	8	42391624	42405937
ENSG00000078674	0.27959	0.769545	0.0314217	0.0945972	0.72558	PCM1	8	17922840	18029944
ENSG00000078687	0.266443	0.251159	0.327931	0.279195	0.86583	TNRC6C	17	77959240	78108835
ENSG00000078699	0.550707	0.786399	0.82096	0.750343	0.992896	CBFA2T2	20	33490075	33650036
ENSG00000078747	0.967209	0.759031	0.876639	0.928767	0.999748	ITCH	20	34363235	34511393
ENSG00000078804	0.469355	0.578578	0.548179	0.532561	0.958147	TP53INP2	20	34704339	34713439
ENSG00000078808	0.552211	0.0873405	0.568599	0.241326	0.85172	SDF4	1	1216908	1232031
ENSG00000078814	0.748941	0.667551	0.852884	0.778064	0.996847	MYH7B	20	34975403	35002437
ENSG00000078900	0.939951	0.572057	0.4149	0.833282	0.998118	TP73	1	3652516	3736201
ENSG00000078902	0.125889	0.780436	0.974073	0.915737	0.999748	TOLLIP	11	1274371	1309654
ENSG00000078967	0.309053			0.309053	0.877994	UBE2D4	7	43926436	43956136
ENSG00000079134	0.778285	0.143425	0.571634	0.432839	0.925861	THOC1	18	214520	268050
ENSG00000079150	0.716047	0.299092	0.712258	0.589136	0.968923	FKBP7	2	178463664	178478600
ENSG00000079156	0.521348	0.2402	0.145292	0.248263	0.853812	OSBPL6	2	178194481	178402893
ENSG00000079215	0.310786	0.157689	0.937282	0.720056	0.988307	SLC1A3	5	36606355	36688334
ENSG00000079257	0.571185	0.418812	0.950341	0.859017	0.998892	LXN	3	158645822	158672648
ENSG00000079263	0.81007	0.263788	0.27361	0.467599	0.940815	SP140	2	230203110	230313215
ENSG00000079277	0.866506	0.111448	0.527579	0.45691	0.935966	MKNK1	1	46557408	46616843
ENSG00000079308	0.099957	0.0480418	0.85365	0.119175	0.758521	TNS1	2	217799588	218033982
ENSG00000079313	0.793706	0.978138	0.347369	0.938516	0.999748	REXO1	19	1815248	1848483
ENSG00000079335	0.303259	0.198472	0.355092	0.273249	0.862315	CDC14A	1	100345001	100520277
ENSG00000079337	0.921839	0.893243	0.961614	0.937619	0.999748	RAPGEF3	12	47734363	47771040
ENSG00000079385	0.744588			0.744588	0.990423	CEACAM1	19	42507304	42561234
ENSG00000079387	0.206924	0.496341	0.928391	0.752272	0.993265	SENP1	12	48042897	48106079
ENSG00000079432	0.520044			0.520044	0.955222	CIC	19	42268537	42295797
ENSG00000079435	0.89052		0.89052	0.89052	0.999748	LIPE	19	42401514	42427388
ENSG00000079459	0.613621	0.696121	0.613621	0.64365	0.97899	FDFT1	8	11795573	11839304
ENSG00000079462	0.314602	0.134441	0.555007	0.266194	0.859553	PAFAH1B3	19	42297033	42303546
ENSG00000079616	0.41722		0.33319	0.372885	0.904783	KIF22	16	29790719	29805385
ENSG00000079691	0.563681	0.177502	0.179416	0.250915	0.853812	CARMIL1	6	25279078	25620530
ENSG00000079739	0.612719	0.455483	0.454836	0.509131	0.953863	PGM1	1	63593411	63660245
ENSG00000079785	0.28158	0.162437	0.490912	0.270652	0.861633	DDX1	2	15591178	15631111
ENSG00000079805	0.437042	0.353788	0.680695	0.493916	0.949446	DNM2	19	10718079	10833488
ENSG00000079819	0.529669	0.439095	0.912083	0.771155	0.99589	EPB41L2	6	130839347	131063322
ENSG00000079931	0.0115491	0.262897	0.120318	0.0307186	0.597597	MOXD1	6	132296055	132401475
ENSG00000079950	0.327936	0.361385	0.356523	0.348249	0.897703	STX7	6	132445867	132513198
ENSG00000079974	0.2477	0.45078	0.242259	0.297194	0.875665	RABL2B	22	50767501	50783663
ENSG00000079999	0.884166	0.758463	0.772777	0.82322	0.997752	KEAP1	19	10486125	10503558
ENSG00000080007	0.0196266		0.00726709	0.0106079	0.43975	DDX43	6	73394828	73417566
ENSG00000080200	0.359057	0.951431		0.898038	0.999748	CRYBG3	3	97822011	97944984
ENSG00000080298	0.262097	0.8062	0.863332	0.732777	0.99003	RFX3	9	3218297	3526004
ENSG00000080345	0.026399	0.0188894	0.0180179	0.0205038	0.523943	RIF1	2	151409883	151508013
ENSG00000080371	0.849732	0.497422	0.358463	0.645365	0.979411	RAB21	12	71754863	71800286
ENSG00000080493	0.422431	0.359199	0.908959	0.731981	0.989913	SLC4A4	4	71062667	71572087
ENSG00000080503	0.87707	0.283648	0.316622	0.602566	0.970152	SMARCA2	9	1980290	2193624
ENSG00000080546	0.10411	0.722843	0.501825	0.305638	0.877677	SESN1	6	108986437	109094819
ENSG00000080608	0.876811	0.165177	0.0191048	0.0592201	0.663068	PUM3	9	2720469	2844095
ENSG00000080802	0.943126	0.569025	0.503273	0.847328	0.998191	CNOT4	7	135361795	135510127
ENSG00000080815	0.747316	0.554795	0.810633	0.729405	0.989913	PSEN1	14	73136418	73223691
ENSG00000080819	0.60711		0.472297	0.541548	0.959534	CPOX	3	98579446	98593723
ENSG00000080822	0.480644	0.757688	0.486621	0.597287	0.970152	CLDND1	3	98497912	98523066
ENSG00000080823	0.55846	0.539594	0.748696	0.630394	0.975664	MOK	14	102224500	102305190
ENSG00000080824	0.0341077		0.240214	0.0607018	0.666603	HSP90AA1	14	102080738	102139699
ENSG00000080839	0.780703	0.646858	0.0123941	0.0396522	0.620987	RBL1	20	36996349	37095995
ENSG00000080845	0.0492036	0.525729	0.0294316	0.0552147	0.65962	DLGAP4	20	36306336	36528637
ENSG00000080947	0.721822	0.31215	0.575584	0.543152	0.959534	CROCCP3	1	16467436	16499257
ENSG00000081014	0.751378	0.0195536	0.27746	0.058674	0.662176	AP4E1	15	50908672	51005895
ENSG00000081019	0.343576	0.596769	0.121536	0.266035	0.859553	RSBN1	1	113761832	113812476
ENSG00000081026	0.004789	0.508088	1.49118e-07	4.47339e-07	0.000127444	MAGI3	1	113390515	113685923
ENSG00000081041	0.28603	0.440877	0.984579	0.951754	0.999748	CXCL2	4	74097040	74099196
ENSG00000081052	0.647448	0.250463	0.917511	0.763912	0.995543	COL4A4	2	227002711	227164453
ENSG00000081059	0.941968	0.987493	0.267999	0.968241	0.999748	TCF7	5	134114681	134151865
ENSG00000081087	0.892544	0.464888	0.242192	0.663122	0.980975	OSTM1	6	108041409	108165854
ENSG00000081148	0.0972314	0.049301	0.0816819	0.070173	0.691449	IMPG2	3	101222546	101320575
ENSG00000081154	0.0551457	0.624082	0.422659	0.157707	0.782696	PCNP	3	101574095	101594437
ENSG00000081177	0.0883503	0.726117	0.000929271	0.00276635	0.221443	EXD2	14	69191511	69244020
ENSG00000081181	0.75058	0.866316		0.824098	0.997752	ARG2	14	67619920	67651708
ENSG00000081189	0.498535	0.386656	0.577608	0.486451	0.948178	MEF2C	5	88717117	88904257
ENSG00000081277	0.820508	0.902797	0.85901	0.868802	0.999748	PKP1	1	201283452	201332993
ENSG00000081307	0.561977	0.384777	0.561977	0.50167	0.950533	UBA5	3	132654446	132678097
ENSG00000081320	0.175293	0.63532	0.145998	0.23969	0.851307	STK17B	2	196133583	196176503
ENSG00000081377	0.0485194	0.791623		0.116737	0.757479	CDC14B	9	96490241	96619830
ENSG00000081386	0.482945	0.601606	0.748057	0.626996	0.974934	ZNF510	9	96755865	96778129
ENSG00000081665	0.526655	0.904801	0.500108	0.766465	0.995543	ZNF506	19	19785839	19821751
ENSG00000081692	0.202653	0.120419	0.345298	0.190589	0.812995	JMJD4	1	227730425	227735411
ENSG00000081721	0.664188	0.0543547	0.451858	0.161803	0.784371	DUSP12	1	161749758	161757238
ENSG00000081760	0.541323	0.974728	0.576683	0.927513	0.999748	AACS	12	125065434	125143333
ENSG00000081791	0.354917	0.109082	0.0818178	0.127293	0.763927	DELE1	5	141923855	141942047
ENSG00000081870	0.00754137	0.00471928	0.0379053	0.00809073	0.391101	HSPB11	1	53916574	53945929
ENSG00000081913	0.290819	0.612357	0.944378	0.835044	0.998191	PHLPP1	18	62715541	62980433
ENSG00000081923	0.105843	0.507617	0.172586	0.186135	0.810258	ATP8B1	18	57646426	57803315
ENSG00000082014	0.775084	0.775084		0.775084	0.99589	SMARCD3	7	151238764	151277896
ENSG00000082074	0.425268	0.526744	0.856152	0.680096	0.98204	FYB1	5	39105252	39274528
ENSG00000082146	0.657189	0.661943	0.204951	0.474983	0.943445	STRADB	2	201387858	201480846
ENSG00000082153	0.240872	0.66893	0.382593	0.411259	0.917488	BZW1	2	200810594	200827338
ENSG00000082196	0.587056	0.528321	0.221165	0.414075	0.918848	C1QTNF3	5	34019448	34043832
ENSG00000082212	0.0270655	0.294076	0.220282	0.0686472	0.684853	ME2	18	50879080	50954257
ENSG00000082512	0.0681712	0.0177339	0.498297	0.0421302	0.634317	TRAF5	1	211326615	211374946
ENSG00000082515	0.0669316	0.786686	0.134994	0.155642	0.782242	MRPL22	5	154941073	154969411
ENSG00000082516	0.272147	0.290036	0.258157	0.272988	0.862186	GEMIN5	5	154887411	154938211
ENSG00000082641	0.145025	0.901007	0.377079	0.569306	0.965671	NFE2L1	17	48048329	48061545
ENSG00000082701	0.654767	0.751032	0.751032	0.723726	0.98863	GSK3B	3	119821323	120094417
ENSG00000082781	0.189799	0.691217	0.151808	0.265359	0.859553	ITGB5	3	124761948	124901418
ENSG00000082805	0.832705	0.372708	0.509023	0.632818	0.976276	ERC1	12	990509	1495933
ENSG00000082996	0.190139	0.0208869		0.0379676	0.616225	RNF13	3	149812708	149962139
ENSG00000083093	0.795706	0.943769	0.594175	0.87503	0.999748	PALB2	16	23603160	23641310
ENSG00000083097	0.65377	0.658111	0.711208	0.675767	0.981653	DOP1A	6	83067666	83171350
ENSG00000083099	0.0288032	0.0142051	0.0173395	0.0184308	0.502625	LYRM2	6	89568144	89638749
ENSG00000083123	0.318351	0.618016	0.552419	0.490773	0.949233	BCKDHB	6	80106647	80346270
ENSG00000083168	0.593225	0.887743	0.10252	0.502313	0.950533	KAT6A	8	41929479	42051994
ENSG00000083223	0.597068	0.237776	0.0685468	0.16301	0.786842	TUT7	9	86287733	86354454
ENSG00000083290	0.888976	0.462267	0.915688	0.858878	0.998892	ULK2	17	19770829	19867936
ENSG00000083312	0.501615	0.810803	0.137706	0.428955	0.923811	TNPO1	5	72816312	72916733
ENSG00000083444	0.447497	0.356118	0.598415	0.464856	0.939166	PLOD1	1	11934205	11975538
ENSG00000083454	0.873859	0.158298	0.69908	0.627453	0.974934	P2RX5	17	3672199	3696240
ENSG00000083457	0.12058	0.687202	0.762944	0.420956	0.921615	ITGAE	17	3714628	3801188
ENSG00000083520	0.243312	0.297916	0.539495	0.339549	0.894749	DIS3	13	72752169	72782096
ENSG00000083535	0.995645	0.984787	0.340571	0.989784	0.999748	PIBF1	13	72782133	73016461
ENSG00000083544	0.053923	0.587359	0.450143	0.15369	0.78181	TDRD3	13	60396457	60573878
ENSG00000083635	0.257724	0.937301	0.711426	0.823414	0.997752	NUFIP1	13	44939249	44989471
ENSG00000083642	0.356062	0.178582	0.270884	0.252468	0.853812	PDS5B	13	32586452	32778019
ENSG00000083720	0.400532	0.298434	0.212647	0.290172	0.872794	OXCT1	5	41730065	41870425
ENSG00000083799	0.728928	0.596969	0.873	0.777196	0.996361	CYLD	16	50742050	50801935
ENSG00000083807	0.572304	0.822099	0.627821	0.705154	0.987176	SLC27A5	19	58479512	58512413
ENSG00000083812	0.237921	0.775252	0.335358	0.450006	0.933998	ZNF324	19	58467045	58475436
ENSG00000083814	0.704081	0.867948	0.769122	0.800576	0.996982	ZNF671	19	57719751	57727624
ENSG00000083817	0.837899			0.837899	0.998191	ZNF416	19	57571566	57578911
ENSG00000083828	0.494289	0.484861	0.798606	0.630003	0.975455	ZNF586	19	57769655	57819939
ENSG00000083838	0.11557	0.494706	0.839096	0.412906	0.918204	ZNF446	19	58474017	58481230
ENSG00000083844	0.882369	0.903666	0.912254	0.90087	0.999748	ZNF264	19	57191500	57222846
ENSG00000083845	0.193263	0.192543	0.184654	0.190082	0.812914	RPS5	19	58386400	58394806
ENSG00000083937	0.555988	0.314702	0.514193	0.454074	0.935382	CHMP2B	3	87227271	87255556
ENSG00000084090	0.0633513	0.573229	0.59364	0.189783	0.812664	STARD7	2	96184859	96208825
ENSG00000084092	0.328128	0.312485	0.202964	0.271648	0.861764	NOA1	4	56963350	56977606
ENSG00000084093	0.784188	0.747201	0.710625	0.750164	0.992896	REST	4	56907876	56966678
ENSG00000084112	0.987231	0.919551	0.769735	0.96819	0.999748	SSH1	12	108778191	108857590
ENSG00000084207	0.761409	0.545385	0.898582	0.804333	0.996982	GSTP1	11	67583595	67586656
ENSG00000084234	0.746272			0.746272	0.991312	APLP2	11	130068147	130144811
ENSG00000084463	0.271681	0.124529	0.870305	0.399527	0.914132	WBP11	12	14784582	14803486
ENSG00000084623	0.540805	0.353635	0.545926	0.47659	0.944904	EIF3I	1	32221928	32231604
ENSG00000084652	0.48756	0.0103377	0.0449847	0.0251778	0.559083	TXLNA	1	32179675	32198285
ENSG00000084676	0.389898	0.527965	0.156738	0.30303	0.876977	NCOA1	2	24491914	24770702
ENSG00000084693	0.216337	0.879252		0.680195	0.98204	AGBL5	2	27042364	27070622
ENSG00000084710	0.125332	0.116944	0.382866	0.16164	0.78419	EFR3B	2	25042076	25159135
ENSG00000084731	0.506495	0.374112		0.437614	0.927454	KIF3C	2	25926598	25982749
ENSG00000084733	0.651774	0.499601		0.580269	0.968214	RAB10	2	26034084	26137454
ENSG00000084754	0.993423	0.356592	0.156339	0.979286	0.999748	HADHA	2	26190635	26244672
ENSG00000084764	0.013909	0.0044464		0.00673897	0.361629	MAPRE3	2	26970612	27027196
ENSG00000084774	0.104195	0.782896	0.289563	0.279391	0.865907	CAD	2	27217369	27243943
ENSG00000085063	0.217004	0.212158	0.288468	0.235482	0.848516	CD59	11	33703010	33736491
ENSG00000085117	0.862323	0.224857	0.993987	0.982309	0.999748	CD82	11	44564427	44620358
ENSG00000085231	0.249021	0.797594	0.606548	0.572602	0.966381	AK6	5	69350984	69370013
ENSG00000085274	0.660681	0.164837	0.00799806	0.0232536	0.547216	MYNN	3	169772831	169789716
ENSG00000085365	0.157414	0.587176	0.334922	0.302466	0.87695	SCAMP1	5	78360611	78480739
ENSG00000085377	0.229808	0.513576		0.340799	0.895576	PREP	6	105273220	105454062
ENSG00000085382	0.856028	0.976386	0.907596	0.949789	0.999748	HACE1	6	104728094	104859919
ENSG00000085415	0.583724	0.583724	0.10868	0.293432	0.874478	SEH1L	18	12947133	12987536
ENSG00000085433	0.696205	0.895766	0.278213	0.739909	0.990359	WDR47	1	108970214	109042113
ENSG00000085449	0.517247	0.593204	0.0312243	0.0945052	0.72558	WDFY1	2	223855716	223945357
ENSG00000085465	0.284567	0.299728	0.228588	0.268167	0.859856	OVGP1	1	111414314	111427777
ENSG00000085491	0.855634	0.438653	0.953138	0.89316	0.999748	SLC25A24	1	108134043	108200849
ENSG00000085511	0.623592	0.646972	0.371077	0.550286	0.960968	MAP3K4	6	160991727	161117385
ENSG00000085514	0.228219	0.223044	0.228092	0.22643	0.842897	PILRA	7	100367530	100400096
ENSG00000085563	0.300623	0.745795	0.166843	0.354163	0.901225	ABCB1	7	87503633	87713323
ENSG00000085644	0.130997	0.107595	0.099606	0.111306	0.750072	ZNF213	16	3129777	3142805
ENSG00000085719	0.329126	0.854298	0.224939	0.527886	0.956973	CPNE3	8	86514435	86561498
ENSG00000085721	0.769429	0.909937	0.636352	0.828715	0.997752	RRN3	16	15060022	15094317
ENSG00000085733	0.0690259	0.102515	0.25619	0.108028	0.742551	CTTN	11	70398404	70436584
ENSG00000085741	0.349685	0.862123	0.238641	0.560546	0.963445	WNT11	11	76186325	76210736
ENSG00000085760	0.989403	0.229036	0.514425	0.96711	0.999748	MTIF2	2	55236595	55269347
ENSG00000085788	0.127907	0.213977	0.157093	0.159713	0.782696	DDHD2	8	38225218	38275558
ENSG00000085831	0.429816	0.772928	0.628801	0.635451	0.976647	TTC39A	1	51287258	51345116
ENSG00000085832	0.520913	0.520913	0.520913	0.520913	0.955222	EPS15	1	51354263	51519266
ENSG00000085840	0.918356	0.764965	0.77153	0.853616	0.998481	ORC1	1	52372829	52404423
ENSG00000085871	0.789551	0.958362	0.800527	0.909515	0.999748	MGST2	4	139665768	139740745
ENSG00000085872	0.1649	0.144117	0.318313	0.188739	0.811068	CHERP	19	16517894	16542437
ENSG00000085978	0.782265	0.248285	0.901068	0.766523	0.995543	ATG16L1	2	233210051	233295674
ENSG00000085982	0.0597726	0.0176174	0.439176	0.0404073	0.62363	USP40	2	233475520	233566782
ENSG00000085998	0.0425905	0.128583	0.854941	0.117866	0.75805	POMGNT1	1	46188682	46220305
ENSG00000085999	0.797115	0.748259	0.59434	0.730006	0.989913	RAD54L	1	46247688	46278473
ENSG00000086015	0.0591445	0.0333628	0.0625282	0.0477442	0.652273	MAST2	1	45786987	46036122
ENSG00000086061	0.124878	0.403569	0.570256	0.278543	0.865359	DNAJA1	9	33025273	33039907
ENSG00000086062	0.0182628	0.833612	0.102003	0.0506668	0.65612	B4GALT1	9	33104082	33167356
ENSG00000086065	0.712205	0.731501	0.0887938	0.326852	0.887918	CHMP5	9	33264879	33282070
ENSG00000086102	0.639698	0.678336	0.73545	0.687845	0.984292	NFX1	9	33290512	33371157
ENSG00000086189	0.203481	0.152968	0.32631	0.209883	0.83238	DIMT1	5	62347284	62403939
ENSG00000086200	0.0795166	0.458586	0.331855	0.182886	0.806766	IPO11	5	62403972	62628582
ENSG00000086232	0.901368	0.712961	0.963199	0.925167	0.999748	EIF2AK1	7	6022247	6059175
ENSG00000086289	0.198461	0.228491	0.165729	0.194616	0.81818	EPDR1	7	37683843	37951936
ENSG00000086300	0.053126			0.053126	0.65962	SNX10	7	26291895	26374329
ENSG00000086475	0.687403	0.709781	0.889514	0.802807	0.996982	SEPHS1	10	13317428	13348298
ENSG00000086504	0.723897	0.61952	0.766822	0.711778	0.98797	MRPL28	16	366969	371289
ENSG00000086544	0.323943	0.343343	0.328667	0.331861	0.891511	ITPKC	19	40717112	40740860
ENSG00000086589	0.59735	0.25395	0.27545	0.351451	0.899968	RBM22	5	150690792	150701077
ENSG00000086598	0.818939	0.983937	0.693997	0.95698	0.999748	TMED2	12	123584533	123598582
ENSG00000086619	0.575554	0.727937	0.461715	0.601578	0.970152	ERO1B	1	236215555	236281985
ENSG00000086666	0.394541	0.447531	0.222018	0.335604	0.892519	ZFAND6	15	80059568	80138393
ENSG00000086730	0.839086	0.803763	0.783049	0.811204	0.996982	LAT2	7	74199652	74229834
ENSG00000086827	0.239928	0.961067		0.912243	0.999748	ZW10	11	113733187	113773735
ENSG00000086848	0.230831	0.379235		0.292431	0.874478	ALG9	11	111782195	111871581
ENSG00000086967	0.29896	0.355533	0.0571493	0.13349	0.768182	MYBPC2	19	50432892	50466321
ENSG00000087008	0.0840849	0.0329684	0.215678	0.0646792	0.677825	ACOX3	4	8366282	8440723
ENSG00000087053	0.253576	0.253617	0.525496	0.322189	0.883704	MTMR2	11	95832882	95925315
ENSG00000087074	0.819989	0.722555	0.0493478	0.20552	0.82894	PPP1R15A	19	48872421	48876058
ENSG00000087076	0.204713	0.214168	0.557144	0.284718	0.87095	HSD17B14	19	48813018	48836510
ENSG00000087077	0.3545	0.344959	0.417276	0.37097	0.904783	TRIP6	7	100867387	100873454
ENSG00000087085	0.686131	0.647594	0.756338	0.701593	0.985936	ACHE	7	100889994	100896974
ENSG00000087086	0.497044		0.540615	0.518918	0.955222	FTL	19	48965309	48966879
ENSG00000087087	0.825353	0.367589	0.119196	0.365373	0.904377	SRRT	7	100875103	100888664
ENSG00000087088	0.178684	0.278875	0.0223049	0.0566743	0.65962	BAX	19	48954815	48961798
ENSG00000087095	0.225466	0.195766	0.820544	0.397462	0.913965	NLK	17	28041737	28196381
ENSG00000087157	0.576873	0.763886	0.514488	0.637511	0.97669	PGS1	17	78378649	78425114
ENSG00000087191	0.83723	0.860546	0.846566	0.848682	0.998191	PSMC5	17	63827152	63832026
ENSG00000087206	0.118826	0.0728855	0.118742	0.0983452	0.726663	UIMC1	5	176905005	177022633
ENSG00000087237	0.932188	0.39729	0.569791	0.813201	0.996982	CETP	16	56961923	56983845
ENSG00000087245	0.56555		0.911493	0.842697	0.998191	MMP2	16	55389700	55506691
ENSG00000087250	0.613771	0.392518	0.321229	0.436467	0.926753	MT3	16	56589074	56591088
ENSG00000087253	0.927301	0.398153	0.253657	0.749651	0.992896	LPCAT2	16	55509072	55586666
ENSG00000087263	0.345297	0.255625	0.468836	0.344723	0.895576	OGFOD1	16	56451490	56479100
ENSG00000087266	0.490649	0.97348	0.445373	0.920574	0.999748	SH3BP2	4	2793071	2841098
ENSG00000087299	0.496797	0.0737064	0.107788	0.127406	0.763927	L2HGDH	14	50237563	50312229
ENSG00000087301	0.851996	0.662423	0.77678	0.784697	0.996982	TXNDC16	14	52430596	52552522
ENSG00000087365	0.625028	0.543971	0.642782	0.605712	0.971143	SF3B2	11	66050729	66069308
ENSG00000087448	0.0601084	0.860308	0.189787	0.184727	0.807538	KLHL42	12	27780048	27803040
ENSG00000087460	0.273841	0.979062		0.95583	0.999748	GNAS	20	58839718	58911192
ENSG00000087470	0.0772934		0.389465	0.135831	0.770341	DNM1L	12	32679200	32745650
ENSG00000087502	0.526905	0.79891	0.576128	0.663708	0.980975	ERGIC2	12	29337352	29381189
ENSG00000087586	0.173112	0.283025	0.0858256	0.145828	0.78043	AURKA	20	56369389	56392337
ENSG00000087589	0.847381	0.761155	0.992392	0.97873	0.999748	CASS4	20	56412112	56460387
ENSG00000087884	0.705573	0.781444	0.713053	0.737021	0.990359	AAMDC	11	77821109	77918432
ENSG00000087995	0.27213			0.27213	0.861764	METTL2A	17	62423867	62450822
ENSG00000088002	0.995044	0.374895	0.512452	0.985055	0.999748	SULT2B1	19	48552075	48599425
ENSG00000088035	0.815643	0.822583	0.4217	0.743637	0.990423	ALG6	1	63367575	63438562
ENSG00000088038	0.676728	0.0730251	0.403062	0.205745	0.82894	CNOT3	19	54137749	54155681
ENSG00000088179	0.986775			0.986775	0.999748	PTPN4	2	119759922	119984899
ENSG00000088205	0.0627307	0.00616539	0.00324632	0.00617282	0.354739	DDX18	2	117814691	117832377
ENSG00000088247	0.532425	0.615054	0.785755	0.666867	0.980975	KHSRP	19	6413348	6424794
ENSG00000088256	0.0707961	0.67368	0.988888	0.961711	0.999748	GNA11	19	3094362	3123999
ENSG00000088280	0.00498391	0.220223	0.0265744	0.0123923	0.454208	ASAP3	1	23428563	23484568
ENSG00000088298	0.834019	0.822098	0.752009	0.807901	0.996982	EDEM2	20	35115364	35147336
ENSG00000088325	0.291301	0.169281	0.375942	0.25652	0.853812	TPX2	20	31739271	31801805
ENSG00000088340	0.0870248	0.0776399	0.0870248	0.0836598	0.708542	FER1L4	20	35558737	35607562
ENSG00000088356	0.740639	0.444351		0.616457	0.973252	PDRG1	20	31944337	31952046
ENSG00000088367	0.581762	0.57743	0.0157973	0.0482916	0.653928	EPB41L1	20	36091504	36232799
ENSG00000088387	0.640613	0.542885	0.181288	0.402066	0.916058	DOCK9	13	98793429	99086625
ENSG00000088448	0.621867	0.0818147	0.887282	0.427343	0.923556	ANKRD10	13	110878540	110915069
ENSG00000088451	0.905596	0.634105	0.919073	0.879878	0.999748	TGDS	13	94574054	94596242
ENSG00000088538	0.29516	0.320148	0.417047	0.339886	0.894934	DOCK3	3	50674927	51384198
ENSG00000088543	0.731751	0.774406	0.614552	0.716973	0.988307	C3orf18	3	50558025	50571027
ENSG00000088682	0.195765	0.0890047	0.188997	0.139915	0.773795	COQ9	16	57447425	57461270
ENSG00000088727	0.474642	0.000247457	0.377522	0.000742089	0.0920053	KIF9	3	47228026	47283451
ENSG00000088766	0.396637	0.898907	0.943815	0.889744	0.999748	CRLS1	20	6006090	6040053
ENSG00000088808	0.642804	0.576693	0.32686	0.512968	0.955222	PPP1R13B	14	103733195	103847590
ENSG00000088812	0.602	0.663296	0.949797	0.874067	0.999748	ATRN	20	3471018	3651118
ENSG00000088826	0.506306	0.26821	0.134218	0.244721	0.853812	SMOX	20	4120980	4187747
ENSG00000088832	0.687663	0.858819	0.623072	0.759311	0.995543	FKBP1A	20	1368978	1393172
ENSG00000088833	0.507963	0.507963	0.507963	0.507963	0.953569	NSFL1C	20	1442162	1473842
ENSG00000088836	0.358255	0.38428	0.30163	0.345991	0.895576	SLC4A11	20	3227417	3239559
ENSG00000088854	0.402784	0.427619	0.158704	0.286304	0.871274	C20orf194	20	3249305	3407625
ENSG00000088876	0.679407	0.911378	0.467469	0.79623	0.996982	ZNF343	20	2481817	2524702
ENSG00000088881	0.512037	0.58988	0.680993	0.59925	0.970152	EBF4	20	2692878	2760108
ENSG00000088882	0.279905	0.0624067	0.666073	0.164263	0.78724	CPXM1	20	2794074	2800627
ENSG00000088888	0.90987	0.925084	0.868885	0.906305	0.999748	MAVS	20	3846799	3876123
ENSG00000088899	0.337826	0.211987	0.099421	0.174058	0.798829	LZTS3	20	3162617	3173592
ENSG00000088930	0.970558	0.223196	0.168116	0.88424	0.999748	XRN2	20	21303331	21389825
ENSG00000088970	0.543558	0.690749	0.513728	0.589248	0.968923	KIZ	20	21125983	21246622
ENSG00000088986	0.365351	0.655698	0.561684	0.529449	0.956973	DYNLL1	12	120469850	120498493
ENSG00000089006	0.343622	0.804027	0.234938	0.476615	0.944904	SNX5	20	17941597	17968980
ENSG00000089009	0.94661			0.94661	0.999748	RPL6	12	112405190	112418838
ENSG00000089022	0.803949	0.655364	0.552775	0.695195	0.985143	MAPKAPK5	12	111842228	111902222
ENSG00000089041	0.116824	0.0321652	0.198301	0.0678726	0.683941	P2RX7	12	121132819	121188032
ENSG00000089048	0.179787	0.576951		0.313034	0.878143	ESF1	20	13714322	13784886
ENSG00000089050	0.425052	0.332358	0.511264	0.418442	0.92129	RBBP9	20	18486540	18497225
ENSG00000089053	0.734392		0.689552	0.713217	0.988266	ANAPC5	12	121308245	121399896
ENSG00000089057	0.474874	0.583096	0.978853	0.938044	0.999748	SLC23A2	20	4852356	5010293
ENSG00000089060	0.970675	0.784252	0.661777	0.925729	0.999748	SLC8B1	12	113298759	113359493
ENSG00000089063	0.537303	0.656673	0.548005	0.583538	0.968923	TMEM230	20	5068232	5113103
ENSG00000089091	0.930764	0.677048	0.856294	0.874473	0.999748	DZANK1	20	18383367	18467281
ENSG00000089094	0.933133	0.687333	0.742244	0.858733	0.998892	KDM2B	12	121429096	121581023
ENSG00000089123	0.153892	0.76301	0.565508	0.436082	0.926704	TASP1	20	13389392	13638932
ENSG00000089127	0.398817	0.815682	0.2786	0.538617	0.959524	OAS1	12	112906783	112933222
ENSG00000089154	0.279801	0.404251	0.269694	0.311232	0.877994	GCN1	12	120127202	120194715
ENSG00000089157	0.139863	0.0241611	0.0376322	0.0400865	0.62363	RPLP0	12	120196699	120201235
ENSG00000089159	0.107012	0.0941424	0.323862	0.132927	0.768182	PXN	12	120210439	120265771
ENSG00000089163	0.867081	0.977409	0.850265	0.948243	0.999748	SIRT4	12	120302316	120313249
ENSG00000089177	0.921737	0.410815	0.676107	0.806609	0.996982	KIF16B	20	16272104	16573434
ENSG00000089195	0.228022	0.801293	0.503671	0.526586	0.956973	TRMT6	20	5937228	5950558
ENSG00000089199	0.623324	0.180938	0.918927	0.73229	0.989913	CHGB	20	5911510	5925353
ENSG00000089220	0.205008	0.0309676	0.205008	0.0726785	0.695576	PEBP1	12	118136124	118145584
ENSG00000089234	0.506049	0.202417	0.191472	0.261395	0.858284	BRAP	12	111642146	111685956
ENSG00000089248	0.632818	0.786561	0.639283	0.699465	0.985774	ERP29	12	112013348	112023449
ENSG00000089280	0.21553	0.550684	0.885792	0.654559	0.980264	FUS	16	31180110	31194871
ENSG00000089327	0.957277	0.673742	0.41956	0.882505	0.999748	FXYD5	19	35154730	35169883
ENSG00000089335	0.639563	0.61273	0.705328	0.655219	0.980714	ZNF302	19	34677639	34686397
ENSG00000089351	0.472413	0.328184	0.328184	0.371171	0.904783	GRAMD1A	19	34994784	35026471
ENSG00000089356	0.352871	0.00468565	0.419714	0.0138944	0.462802	FXYD3	19	35115879	35124324
ENSG00000089486	0.411901	0.456252	0.731772	0.549383	0.960968	CDIP1	16	4510669	4538828
ENSG00000089639	0.655417	0.989138	0.266709	0.967102	0.999748	GMIP	19	19629476	19643657
ENSG00000089685	0.412501	0.886157	0.780527	0.779147	0.996982	BIRC5	17	78214186	78225636
ENSG00000089692	0.428518	0.646735	0.772956	0.641066	0.977886	LAG3	12	6772512	6778455
ENSG00000089693	0.958643	0.844994	0.064803	0.819104	0.996982	MLF2	12	6747996	6767475
ENSG00000089737	0.63007	0.518694		0.576749	0.96667	DDX24	14	94048287	94081212
ENSG00000089775	0.75633	0.68255	0.911216	0.832857	0.998118	ZBTB25	14	64449106	64505213
ENSG00000089876	0.920272	0.913525	0.85442	0.902928	0.999748	DHX32	10	125836337	125896436
ENSG00000089902	0.00237239	0.319815	0.392631	0.00706421	0.366627	RCOR1	14	102592649	102730561
ENSG00000089916	0.620836	0.366482	0.609633	0.532961	0.95819	GPATCH2L	14	76151916	76254342
ENSG00000090006	0.77188	0.667356	0.54277	0.676913	0.981653	LTBP4	19	40592883	40629818
ENSG00000090013	0.494553	0.840859	0.84558	0.78358	0.996982	BLVRB	19	40447765	40465840
ENSG00000090054	0.252256	0.192626	0.329236	0.248615	0.853812	SPTLC1	9	92000087	92115413
ENSG00000090060	0.0692322	0.0826682	0.180926	0.0940688	0.72558	PAPOLA	14	96501433	96567111
ENSG00000090061	0.234468	0.799001		0.541878	0.959534	CCNK	14	99481169	99535044
ENSG00000090097		0.70881	0.513651	0.622847	0.974934	PCBP4	3	51957454	51974016
ENSG00000090104	0.392311	0.176714	0.895096	0.598534	0.970152	RGS1	1	192575763	192580024
ENSG00000090238	0.20273	0.20244	0.199187	0.201441	0.826631	YPEL3	16	30092314	30096915
ENSG00000090263	0.339472	0.20653	0.831552	0.48297	0.946431	MRPS33	7	141002610	141015228
ENSG00000090266	0.645316	0.870819	0.995932	0.988225	0.999748	NDUFB2	7	140690777	140722790
ENSG00000090273	0.353264	0.621565	0.137864	0.294644	0.875204	NUDC	1	26900238	26946871
ENSG00000090316	0.661612	0.607372	0.563219	0.612649	0.972771	MAEA	4	1289887	1340147
ENSG00000090372	0.659349	0.772669	0.889869	0.812005	0.996982	STRN4	19	46719511	46746994
ENSG00000090382	0.648603	0.859493	0.74163	0.777508	0.996527	LYZ	12	69348341	69354234
ENSG00000090432	0.223754	0.246992	0.12796	0.185503	0.809166	MUL1	1	20499448	20508151
ENSG00000090447	0.442066	0.375538	0.376237	0.397016	0.913965	TFAP4	16	4257186	4273075
ENSG00000090470	0.288296	0.617883	0.297219	0.384776	0.909704	PDCD7	15	65117379	65133808
ENSG00000090487	0.966699	0.916282	0.97192	0.961286	0.999748	SPG21	15	64963022	64990310
ENSG00000090520	0.36501	0.141135	0.479645	0.271424	0.861764	DNAJB11	3	186567403	186585800
ENSG00000090530	0.490768	0.493677	0.143868	0.304986	0.877677	P3H2	3	189956728	190122437
ENSG00000090539	0.794534	0.247715	0.233862	0.417686	0.920568	CHRD	3	184380073	184390736
ENSG00000090554	0.174673		0.504071	0.28302	0.870049	FLT3LG	19	49474207	49486231
ENSG00000090565	0.0797932	0.984799	0.390605	0.94329	0.999748	RAB11FIP3	16	425649	523011
ENSG00000090581	0.0022754	0.00133695	0.0022754	0.00184396	0.169114	GNPTG	16	1351931	1364113
ENSG00000090612	0.435104	0.645915	0.761953	0.635901	0.976647	ZNF268	12	133181409	133214831
ENSG00000090615	0.0495388	0.0425312	0.062196	0.0501972	0.65612	GOLGA3	12	132768914	132829078
ENSG00000090661	0.460804	0.403465	0.431334	0.431493	0.925861	CERS4	19	8206736	8262421
ENSG00000090674	0.373664	0.63339	0.162966	0.331655	0.891511	MCOLN1	19	7522624	7534009
ENSG00000090857	0.69971	0.988338	0.640536	0.966594	0.999748	PDPR	16	70113626	70162537
ENSG00000090861	0.649356	0.628041	0.671142	0.650009	0.979475	AARS	16	70252295	70289543
ENSG00000090863	0.290044	0.459733	0.571914	0.429777	0.924762	GLG1	16	74447427	74607144
ENSG00000090905	0.0436647	0.175428	0.36261	0.099011	0.727117	TNRC6A	16	24610209	24827632
ENSG00000090924	0.58864	0.581708		0.585185	0.968923	PLEKHG2	19	39412669	39428415
ENSG00000090971	0.229623	0.181247	0.28822	0.226291	0.842612	NAT14	19	55485188	55487568
ENSG00000090989	0.399183	0.319473	0.340123	0.351234	0.899968	EXOC1	4	55853648	55905086
ENSG00000091009	0.00549699	0.0242625	0.521724	0.0134557	0.46129	RBM27	5	146203605	146289223
ENSG00000091039	0.155212	0.811669	0.206347	0.334481	0.892108	OSBPL8	12	76351797	76559809
ENSG00000091073	0.721954	0.916764	0.872358	0.870005	0.999748	DTX2	7	76461676	76505995
ENSG00000091106	0.0523624	0.0487599	0.0416332	0.047154	0.652273	NLRC4	2	32224453	32265732
ENSG00000091127	0.535029	0.376735	0.498596	0.46809	0.940815	PUS7	7	105439661	105522271
ENSG00000091129	0.567866	0.450801	0.971047	0.915429	0.999748	NRCAM	7	108147623	108456717
ENSG00000091136	0.219715	0.219715	0.219715	0.219715	0.839488	LAMB1	7	107923799	108003187
ENSG00000091140	0.213719	0.502324	0.407626	0.34821	0.897703	DLD	7	107891162	107931730
ENSG00000091262	0.937303	0.727698	0.651955	0.860421	0.999273	ABCC6	16	16148928	16223522
ENSG00000091317	0.398588	0.556149	0.576877	0.510049	0.95434	CMTM6	3	32481312	32502852
ENSG00000091409	0.764983	0.514357	0.218211	0.49165	0.949233	ITGA6	2	172427354	172506459
ENSG00000091428	0.419159	0.339365	0.965401	0.890229	0.999748	RAPGEF4	2	172735274	173052893
ENSG00000091436	0.111807	0.346348	0.929714	0.621298	0.974934	MAP3K20	2	173075435	173268015
ENSG00000091483	0.0474295	0.558981		0.0953739	0.726663	FH	1	241497603	241519761
ENSG00000091490	0.563228	0.485204	0.894941	0.753866	0.993531	SEL1L3	4	25747433	25863760
ENSG00000091513	0.556101	0.299105	0.547119	0.457429	0.935968	TF	3	133746040	133796641
ENSG00000091527	0.923081	0.396656	0.262462	0.738813	0.990359	CDV3	3	133573730	133590261
ENSG00000091536	0.942657	0.56981	0.573913	0.851352	0.998481	MYO15A	17	18108706	18179806
ENSG00000091542	0.352212	0.341756	0.307563	0.333159	0.892033	ALKBH5	17	18183078	18209954
ENSG00000091592	0.799015	0.957892	0.242153	0.883562	0.999748	NLRP1	17	5499427	5619424
ENSG00000091622	0.997252	0.941107	0.724499	0.992175	0.999748	PITPNM3	17	6451263	6556555
ENSG00000091640	0.768677	0.773569	0.761309	0.76794	0.995543	SPAG7	17	4959226	4967817
ENSG00000091651	0.683904	0.429835	0.378131	0.502669	0.950537	ORC6	16	46689643	46698394
ENSG00000091732	0.195377	0.747571	0.98145	0.943441	0.999748	ZC3HC1	7	130018286	130051451
ENSG00000091831	0.291269	0.289081	0.702296	0.41586	0.920294	ESR1	6	151656691	152129619
ENSG00000091844	0.288354	0.404643	0.34395	0.341855	0.895576	RGS17	6	153004459	153131282
ENSG00000091947	0.00112299	0.173375	0.0052338	0.00276055	0.221443	TMEM101	17	44011188	44023946
ENSG00000092010	0.406583		0.500616	0.452565	0.935079	PSME1	14	24136163	24138967
ENSG00000092020	0.585054	0.603657	0.552014	0.5806	0.968214	PPP2R3C	14	35085467	35122517
ENSG00000092036	0.800511	0.75228	0.765156	0.774236	0.99589	HAUS4	14	22946228	22957161
ENSG00000092051	0.764337	0.678909	0.202039	0.538666	0.959524	JPH4	14	23568035	23578790
ENSG00000092054	0.0159417	0.215114	0.337818	0.0436167	0.637584	MYH7	14	23412740	23435660
ENSG00000092068	0.119374	0.218202	0.0515334	0.0937846	0.72558	SLC7A8	14	23125295	23183674
ENSG00000092094	0.696447	0.23656	0.546563	0.47551	0.943831	OSGEP	14	20446401	20455089
ENSG00000092096	0.566485			0.566485	0.964675	SLC22A17	14	23346306	23352912
ENSG00000092098	0.516724	0.553929	0.312623	0.453233	0.935379	RNF31	14	24146683	24160660
ENSG00000092108	0.953654	0.838107	0.981373	0.962985	0.999748	SCFD1	14	30622112	30735812
ENSG00000092140	0.935657	0.963659	0.149081	0.9196	0.999748	G2E3	14	30559158	30620064
ENSG00000092148	0.947609	0.076944	0.860814	0.799073	0.996982	HECTD1	14	31100112	31207804
ENSG00000092199	0.365391	0.997767	0.643152	0.993303	0.999748	HNRNPC	14	21209136	21269494
ENSG00000092201	0.634161			0.634161	0.976362	SUPT16H	14	21351476	21384019
ENSG00000092203	0.100219	0.0953311	0.124345	0.105278	0.736877	TOX4	14	21476597	21499175
ENSG00000092208	0.731974	0.4793	0.536212	0.59683	0.970152	GEMIN2	14	39114223	39136973
ENSG00000092295	0.133557	0.840308	0.111666	0.242174	0.852012	TGM1	14	24249114	24264432
ENSG00000092330	0.731341	0.42554	0.837683	0.717277	0.988307	TINF2	14	24239643	24242674
ENSG00000092421	0.098639	0.580179	0.31538	0.224628	0.840794	SEMA6A	5	116443616	116574934
ENSG00000092439	0.569511	0.00954269	0.200705	0.027614	0.578068	TRPM7	15	50552473	50686797
ENSG00000092445	0.664551	0.916414	0.890749	0.872536	0.999748	TYRO3	15	41557675	41583589
ENSG00000092470	0.814719	0.379102	0.326864	0.554163	0.962545	WDR76	15	43826980	43868412
ENSG00000092529	0.653649	0.434415	0.237653	0.420455	0.921472	CAPN3	15	42359500	42412318
ENSG00000092531	0.344608	0.0460911	0.815326	0.150543	0.780744	SNAP23	15	42491233	42545356
ENSG00000092621	0.120172	0.235719	0.00219013	0.00641014	0.358308	PHGDH	1	119648411	119744226
ENSG00000092758	0.10723	0.682527	0.0706706	0.135088	0.76918	COL9A3	20	62816244	62841159
ENSG00000092820	0.633737	0.123619	0.731273	0.387323	0.909704	EZR	6	158765741	158819368
ENSG00000092847	0.934944	0.438838	0.506887	0.817671	0.996982	AGO1	1	35869808	35930532
ENSG00000092871	0.854585	0.888303	0.883795	0.877142	0.999748	RFFL	17	35005990	35089319
ENSG00000092929	0.648562	0.138334	0.363052	0.304934	0.877677	UNC13D	17	75827225	75844717
ENSG00000092931	0.647991	0.363588	0.827006	0.664097	0.980975	MFSD11	17	76735865	76781449
ENSG00000092964	0.619838	0.499578	0.650191	0.593192	0.969914	DPYSL2	8	26514031	26658178
ENSG00000093000	0.272118	0.282975	0.0593637	0.129191	0.764671	NUP50	22	45163925	45188017
ENSG00000093009	0.569517	0.0803215	0.136088	0.150804	0.780744	CDC45	22	19479459	19520612
ENSG00000093010	0.917515	0.167295	0.599135	0.712825	0.988067	COMT	22	19941607	19969975
ENSG00000093072	0.816694	0.684715	0.670506	0.73842	0.990359	ADA2	22	17178790	17258235
ENSG00000093144	0.19624	0.791645	0.994676	0.984012	0.999748	ECHDC1	6	127288712	127343609
ENSG00000093183	0.43938	0.786323	0.629809	0.647426	0.979435	SEC22C	3	42547969	42601080
ENSG00000093217	0.135823	0.383969	0.643696	0.305862	0.877677	XYLB	3	38346760	38421348
ENSG00000094916	0.380428	0.0683302	0.766385	0.209809	0.83238	CBX5	12	54230942	54280133
ENSG00000094963	0.781391	0.439906	0.791078	0.709983	0.98797	FMO2	1	171185249	171212686
ENSG00000095002	0.408406	0.381378	0.433071	0.407196	0.916883	MSH2	2	47402969	47663146
ENSG00000095015	0.27696	0.904567	0.858536	0.81255	0.996982	MAP3K1	5	56815549	56896152
ENSG00000095059	0.661008	0.505054	0.146678	0.357158	0.902754	DHPS	19	12675717	12681880
ENSG00000095066	0.989587	0.00474806	0.248964	0.0254219	0.559083	HOOK2	19	12763003	12872740
ENSG00000095139	0.180361	0.658987	0.976477	0.924913	0.999748	ARCN1	11	118572390	118603033
ENSG00000095203	0.133122	0.845999	0.0112239	0.0331578	0.599517	EPB41L4B	9	109171975	109320964
ENSG00000095209	0.951489	0.218419	0.830968	0.870992	0.999748	TMEM38B	9	105694541	105776629
ENSG00000095261	0.498132	0.959052	0.498132	0.882004	0.999748	PSMD5	9	120815496	120842951
ENSG00000095303	0.576766	0.900046	0.871803	0.845148	0.998191	PTGS1	9	122370530	122395703
ENSG00000095319	0.742546	0.693054	0.40531	0.633837	0.976362	NUP188	9	128947699	129007096
ENSG00000095321	0.875782	0.937898	0.855248	0.902988	0.999748	CRAT	9	129094794	129111189
ENSG00000095370	0.614106			0.614106	0.972988	SH2D3C	9	127738317	127778710
ENSG00000095380	0.607186	0.308125	0.918804	0.774289	0.99589	NANS	9	98056732	98083077
ENSG00000095383	0.750929	0.847598	0.863568	0.831314	0.997752	TBC1D2	9	98199011	98255649
ENSG00000095397	0.00136787	0.00144451	0.00036871	0.000725427	0.09078	WHRN	9	114402080	114505473
ENSG00000095464	0.0077713	0.374065	0.513139	0.0230657	0.547216	PDE6C	10	93612588	93666010
ENSG00000095485	0.885119	0.770459	0.770459	0.825837	0.997752	CWF19L1	10	100232298	100267680
ENSG00000095539	0.199654	0.319079	0.544358	0.321967	0.883704	SEMA4G	10	100969518	100985871
ENSG00000095564	0.270797	0.40439	0.0447074	0.110895	0.748806	BTAF1	10	91923770	92030325
ENSG00000095574	0.342283	0.351066	0.450776	0.37873	0.908444	IKZF5	10	122990806	123008817
ENSG00000095585	0.140222	0.315096	0.137456	0.173502	0.798349	BLNK	10	96191702	96271587
ENSG00000095637	0.109941	0.613506	0.0423183	0.0937996	0.72558	SORBS1	10	95311771	95561414
ENSG00000095739	0.977677	6.15939e-05	0.290817	0.000185264	0.0314011	BAMBI	10	28677510	28682932
ENSG00000095787	0.0620709	0.224845	0.0719136	0.0879042	0.716871	WAC	10	28532493	28623112
ENSG00000095794	0.959616	0.127657	0.0838462	0.669925	0.981612	CREM	10	35126791	35212958
ENSG00000095906	0.492445	0.341885	0.174449	0.298313	0.875665	NUBP2	16	1782932	1789186
ENSG00000095951	0.204398	0.567103		0.337125	0.893728	HIVEP1	6	12008762	12164999
ENSG00000096006	0.879771	0.519159	0.523175	0.730521	0.989913	CRISP3	6	49727384	49744437
ENSG00000096060	0.655516	0.859621		0.794214	0.996982	FKBP5	6	35573585	35728583
ENSG00000096063	0.0203973	0.437674	0.174711	0.0542927	0.65962	SRPK1	6	35832966	35921342
ENSG00000096070	0.0658435	0.867528	0.070717	0.13005	0.764671	BRPF3	6	36196744	36232790
ENSG00000096080	0.485388		0.29839	0.381602	0.909352	MRPS18A	6	43671303	43687791
ENSG00000096088	0.434107	0.74857	0.151343	0.38244	0.909704	PGC	6	41736711	41754109
ENSG00000096092	0.517553	0.842093		0.74208	0.99038	TMEM14A	6	52671113	52686588
ENSG00000096093	0.744664	0.909781	0.769564	0.841813	0.998191	EFHC1	6	52362123	52529886
ENSG00000096384	0.770259		0.841384	0.811552	0.996982	HSP90AB1	6	44246166	44253888
ENSG00000096401	0.988077		0.944264	0.980337	0.999748	CDC5L	6	44387706	44450425
ENSG00000096433	0.0696152	0.357046	0.0778845	0.102562	0.734348	ITPR3	6	33620365	33696574
ENSG00000096654	0.183484	0.0453347	0.161716	0.090149	0.721085	ZNF184	6	27450743	27473118
ENSG00000096696	0.0274564	0.0461916	0.728075	0.0539326	0.65962	DSP	6	7541617	7586714
ENSG00000096717	0.20003	0.246518	0.070959	0.132091	0.766999	SIRT1	10	67884656	67918390
ENSG00000096746	0.784312		0.0680508	0.170764	0.797328	HNRNPH3	10	68331174	68343191
ENSG00000096872	0.945413	0.934318	0.6073	0.914521	0.999748	IFT74	9	26947039	27062930
ENSG00000096968	0.552571	0.62028	0.471172	0.549757	0.960968	JAK2	9	4984390	5128183
ENSG00000097007	0.88208	0.952794		0.932349	0.999748	ABL1	9	130713946	130887675
ENSG00000097021	0.178753	0.341131	0.114627	0.178092	0.803183	ACOT7	1	6264269	6394391
ENSG00000097033	0.428592	0.326277	0.394957	0.380899	0.909184	SH3GLB1	1	86704570	86748184
ENSG00000097046	0.863732	0.996295	0.830944	0.989369	0.999748	CDC7	1	91500851	91525764
ENSG00000099194	0.372086			0.372086	0.904783	SCD	10	100347233	100364826
ENSG00000099203	0.622039		0.428706	0.52787	0.956973	TMED1	19	10832067	10836318
ENSG00000099204	0.944163	0.190529	0.310645	0.774406	0.99589	ABLIM1	10	114431113	114768061
ENSG00000099219	0.25458	0.448227	0.143005	0.23925	0.851199	ERMP1	9	5765076	5833117
ENSG00000099246	0.572431	0.103872	0.472535	0.260415	0.857075	RAB18	10	27504174	27542237
ENSG00000099250	0.32042	0.53694	0.831404	0.620374	0.974292	NRP1	10	33177492	33336262
ENSG00000099251	0.751186	0.937963	0.776939	0.875249	0.999748	HSD17B7P2	10	38356380	38378505
ENSG00000099256	0.923201	0.793799	0.0230342	0.109074	0.744775	PRTFDC1	10	24848614	24952606
ENSG00000099260	0.305516	0.368725	0.571101	0.406183	0.916883	PALMD	1	99646113	99694541
ENSG00000099282	0.583773	0.618973	0.826509	0.708934	0.98797	TSPAN15	10	69451465	69507666
ENSG00000099284	0.507429		0.80068	0.695033	0.985143	H2AFY2	10	70052846	70112282
ENSG00000099290	0.504877	0.84995	0.395416	0.658938	0.980975	WASHC2A	10	50067888	50133509
ENSG00000099308	0.501587	0.63395	0.497323	0.546784	0.96047	MAST3	19	18097793	18151692
ENSG00000099326	0.679072	0.627443	0.831064	0.73661	0.990359	MZF1	19	58561931	58573575
ENSG00000099330	0.660651	0.256935	0.607718	0.494379	0.949882	OCEL1	19	17226213	17229219
ENSG00000099331	0.0413896	0.00333378	0.415972	0.00923323	0.416874	MYO9B	19	17075781	17214537
ENSG00000099337	0.92166	0.47575	0.928863	0.889652	0.999748	KCNK6	19	38319845	38332076
ENSG00000099338	0.702142	0.828313	0.810426	0.790622	0.996982	CATSPERG	19	38335775	38370943
ENSG00000099341	0.900741	0.932508	0.986055	0.968852	0.999748	PSMD8	19	38374536	38383824
ENSG00000099364	0.847671		0.509044	0.746462	0.991312	FBXL19	16	30923055	30948783
ENSG00000099365	0.83067	0.821662	0.809238	0.820904	0.99736	STX1B	16	30989256	31010638
ENSG00000099377	0.651605	0.64061	0.698653	0.664818	0.980975	HSD3B7	16	30985207	30989147
ENSG00000099381	0.531884	0.507104	0.217058	0.387293	0.909704	SETD1A	16	30957754	30984664
ENSG00000099385	0.5127		0.652868	0.587026	0.968923	BCL7C	16	30833626	30894960
ENSG00000099624	0.380408	0.279323	0.618067	0.413454	0.91872	ATP5F1D	19	1241746	1244825
ENSG00000099625	0.377656			0.377656	0.908193	CBARP	19	1228287	1238027
ENSG00000099769	0.218013	0.998837	0.42759	0.996494	0.999748	IGFALS	16	1790413	1794971
ENSG00000099783	0.839791	0.328899		0.674361	0.981653	HNRNPM	19	8444767	8489114
ENSG00000099785	0.989978	0.992511	0.990203	0.991055	0.999748	MARCH2	19	8413270	8439017
ENSG00000099795	0.161648	0.164167	0.161648	0.16248	0.785229	NDUFB7	19	14566078	14572066
ENSG00000099797	0.936838	0.136296	0.452986	0.729322	0.989913	TECR	19	14517085	14565980
ENSG00000099800	0.309431	0.876546	0.309884	0.610504	0.972212	TIMM13	19	2425625	2427586
ENSG00000099810	0.0757115	0.288078	0.0739648	0.100994	0.730585	MTAP	9	21802543	21937651
ENSG00000099814	0.0987076	0.533135	0.0718703	0.123055	0.761319	CEP170B	14	104865268	104896770
ENSG00000099817	0.0532729	0.6778	0.0355382	0.0662114	0.681297	POLR2E	19	1086574	1095380
ENSG00000099840	0.00686159	0.138867		0.0131112	0.46129	IZUMO4	19	2096429	2099593
ENSG00000099849	0.591322	0.181589	0.0242826	0.0656161	0.680012	RASSF7	11	560404	564025
ENSG00000099860	0.225118	0.663434		0.40634	0.916883	GADD45B	19	2476122	2478259
ENSG00000099875	0.386359		0.423148	0.404425	0.916883	MKNK2	19	2037465	2051244
ENSG00000099889	0.121952	0.167676	0.17273	0.150636	0.780744	ARVCF	22	19969896	20016823
ENSG00000099899	0.237176	0.737431	0.209814	0.356623	0.902754	TRMT2A	22	20111875	20117392
ENSG00000099901	0.52434	0.549753	0.274183	0.434689	0.926704	RANBP1	22	20115938	20127355
ENSG00000099904	0.380057	0.332782	0.358944	0.356688	0.902754	ZDHHC8	22	20129456	20148007
ENSG00000099910	0.831229	0.821493	0.961025	0.918258	0.999748	KLHL22	22	20441519	20495844
ENSG00000099917	0.688452	0.97984	0.630666	0.943999	0.999748	MED15	22	20495913	20587632
ENSG00000099937	0.876734	0.887397	0.168871	0.772407	0.99589	SERPIND1	22	20774113	20787720
ENSG00000099940	0.482616	0.322588	0.304339	0.362426	0.904377	SNAP29	22	20859007	20891214
ENSG00000099942	0.700695	0.708546	0.834126	0.762253	0.995543	CRKL	22	20917407	20953747
ENSG00000099949	0.467541	0.511443	0.422775	0.46682	0.940369	LZTR1	22	20982013	20999038
ENSG00000099953	0.276042	0.353248	0.99525	0.985468	0.999748	MMP11	22	23768226	23784316
ENSG00000099956	0.406608	0.439532	0.331797	0.390174	0.911422	SMARCB1	22	23786931	23838008
ENSG00000099957	0.984353	0.879988	0.706925	0.959774	0.999748	P2RX6	22	21009808	21028830
ENSG00000099958	0.397278	0.330246	0.708594	0.48345	0.946816	DERL3	22	23834503	23839128
ENSG00000099968	0.826955	0.442285	0.793814	0.738621	0.990359	BCL2L13	22	17628855	17730855
ENSG00000099974	0.400576	0.807419	0.427291	0.591866	0.968923	DDTL	22	23966888	23972556
ENSG00000099977	0.51335	0.771921	0.391571	0.586477	0.968923	DDT	22	23971365	23979828
ENSG00000099991	0.998741	0.387287	0.538849	0.996221	0.999748	CABIN1	22	24011192	24178628
ENSG00000099992	0.472347	0.497876	0.192954	0.349355	0.898529	TBC1D10A	22	30291990	30327046
ENSG00000099994	0.806363	0.873993	0.648323	0.807188	0.996982	SUSD2	22	24181487	24189106
ENSG00000099995	0.273606	0.0018148	0.273606	0.00539096	0.329611	SF3A1	22	30331988	30356919
ENSG00000099998	0.67955	0.807023	0.161435	0.529115	0.956973	GGT5	22	24219654	24245142
ENSG00000099999	0.273606	0.241867	0.0892223	0.16172	0.784292	RNF215	22	30368811	30421771
ENSG00000100003	0.468049	0.616424	4.54498e-05	0.000136355	0.0245503	SEC14L2	22	30396941	30425303
ENSG00000100014	0.679864	0.538358	0.257565	0.478975	0.946431	SPECC1L	22	24270817	24417739
ENSG00000100023	0.191521	0.229467	0.192205	0.203153	0.828828	PPIL2	22	21666009	21700015
ENSG00000100027	0.524638	0.0351306	0.803307	0.120544	0.760184	YPEL1	22	21697536	21735794
ENSG00000100028	0.55045	0.380013	0.597887	0.508651	0.953569	SNRPD3	22	24555958	24582052
ENSG00000100029	0.159013	0.348847	0.124479	0.178647	0.803532	PES1	22	30576625	30607083
ENSG00000100030	0.442495	0.00459757	0.327327	0.0136306	0.461488	MAPK1	22	21754500	21867680
ENSG00000100031	0.619065	0.682595	0.525079	0.613512	0.972988	GGT1	22	24594811	24629005
ENSG00000100033	0.200756	0.376146	0.839147	0.502968	0.950537	PRODH	22	18912777	18936553
ENSG00000100034	0.828275	0.717063	0.706173	0.762169	0.995543	PPM1F	22	21919425	21952848
ENSG00000100036	0.175674	0.701279	0.392406	0.374974	0.907065	SLC35E4	22	30635781	30669016
ENSG00000100038	0.98009	0.300543	0.631939	0.939837	0.999748	TOP3B	22	21957025	21982816
ENSG00000100055	0.374271	0.374271	0.144117	0.255973	0.853812	CYTH4	22	37282027	37315341
ENSG00000100056	0.219005	0.24707	0.274676	0.245248	0.853812	ESS2	22	19130279	19144684
ENSG00000100058	0.627706	0.627706		0.627706	0.974934	CRYBB2P1	22	25448105	25520854
ENSG00000100060	0.747705	0.636263		0.698841	0.985205	MFNG	22	37469063	37486401
ENSG00000100068	0.312022	0.737288	0.192205	0.37916	0.908444	LRP5L	22	25351418	25405377
ENSG00000100075	0.989305	0.639796	0.985415	0.981667	0.999748	SLC25A1	22	19175581	19178739
ENSG00000100077	0.927824	0.943219	0.527459	0.906938	0.999748	GRK3	22	25564675	25729294
ENSG00000100083	0.633773	0.747913	0.74859	0.71639	0.988307	GGA1	22	37608725	37633564
ENSG00000100084	0.906913	0.956906	0.533065	0.913503	0.999748	HIRA	22	19330698	19447450
ENSG00000100092	0.597143	0.784957	0.428379	0.633184	0.976362	SH3BP1	22	37634654	37656119
ENSG00000100097	0.34205	0.408964	0.475048	0.405865	0.916883	LGALS1	22	37675636	37679802
ENSG00000100099	0.29021	0.310158	0.295025	0.2983	0.875665	HPS4	22	26443423	26483837
ENSG00000100100	0.126856	0.783234	0.76198	0.49336	0.949446	PIK3IP1	22	31281593	31292534
ENSG00000100104	0.0711792	0.290557	0.517983	0.168886	0.795136	SRRD	22	26483877	26494658
ENSG00000100105	0.25253	0.97992	0.825536	0.9427	0.999748	PATZ1	22	31325804	31346346
ENSG00000100106	0.994413	0.96287	0.959553	0.986985	0.999748	TRIOBP	22	37697048	37776556
ENSG00000100109	0.84669	0.915453	0.416192	0.83655	0.998191	TFIP11	22	26491225	26512505
ENSG00000100116	0.999659	0.86201	0.96504	0.99899	0.999748	GCAT	22	37807905	37817176
ENSG00000100124	0.862682	0.91664	0.91664	0.903909	0.999748	ANKRD54	22	37830855	37849327
ENSG00000100129	0.807632	0.807632	0.869095	0.833151	0.998118	EIF3L	22	37848868	37889407
ENSG00000100138	0.149762	0.991493	0.373938	0.972801	0.999748	SNU13	22	41673933	41690504
ENSG00000100139	0.85922	0.17125		0.568293	0.965562	MICALL1	22	37905657	37942822
ENSG00000100142	0.977653	0.889612	0.843234	0.949765	0.999748	POLR2F	22	37952607	38041915
ENSG00000100147	0.907179	0.577971	0.591905	0.790436	0.996982	CCDC134	22	41800679	41826299
ENSG00000100150	0.208806	0.634912	0.208516	0.302087	0.87695	DEPDC5	22	31753867	31908033
ENSG00000100151	0.0297951	0.0185112	0.0155885	0.0197734	0.51826	PICK1	22	38056311	38075701
ENSG00000100154	0.232949	0.345303	0.423593	0.32133	0.883704	TTC28	22	27978014	28679865
ENSG00000100156	0.0927359	0.559903	0.0777267	0.126331	0.762312	SLC16A8	22	38078134	38084093
ENSG00000100162	0.255708	0.682297	0.259594	0.373301	0.905034	CENPM	22	41938737	41947152
ENSG00000100167	0.848293	0.544274	0.521918	0.69764	0.985143	SEPT3	22	41969475	41998221
ENSG00000100196	0.30362	0.880633	0.418203	0.653333	0.980141	KDELR3	22	38468078	38483447
ENSG00000100197	0.349727	0.487024	0.345315	0.390044	0.911422	CYP2D6	22	42126499	42130881
ENSG00000100201	0.0854686	0.151788	0.0848569	0.100012	0.728217	DDX17	22	38483438	38507660
ENSG00000100207	0.388351	0.773029		0.619798	0.973633	TCF20	22	42160013	42343616
ENSG00000100209	0.0310327	0.30387	0.0019035	0.00535963	0.329199	HSCB	22	28742039	28757515
ENSG00000100211	0.107416	0.117617	0.175846	0.127995	0.764519	CBY1	22	38656636	38673854
ENSG00000100216	0.145048	0.682287	0.332315	0.314502	0.879345	TOMM22	22	38681957	38685421
ENSG00000100219	0.779196	0.834826	0.333787	0.713355	0.988266	XBP1	22	28794555	28800597
ENSG00000100220	0.599827	0.971732	0.785528	0.92676	0.999748	RTCB	22	32387582	32412248
ENSG00000100221	0.0895492	0.0777892	0.105948	0.0896953	0.721023	JOSD1	22	38685543	38701556
ENSG00000100225	0.162369	0.431391	0.288708	0.261625	0.858436	FBXO7	22	32474676	32498829
ENSG00000100226	0.116953	0.119109	0.417579	0.161177	0.783643	GTPBP1	22	38705742	38738299
ENSG00000100227	0.02585	0.138228	0.110278	0.054926	0.65962	POLDIP3	22	42583721	42614962
ENSG00000100228	0.647757	0.253555	0.763884	0.564265	0.964205	RAB36	22	23145326	23164350
ENSG00000100234	0.658971	0.473529	0.89282	0.766054	0.995543	TIMP3	22	32801701	32863043
ENSG00000100239	0.830919	0.75075	0.688998	0.769022	0.995543	PPP6R2	22	50343304	50445090
ENSG00000100241	0.711786	0.719115	0.643136	0.693684	0.985143	SBF1	22	50445000	50475035
ENSG00000100242	0.232118		0.209879	0.220531	0.839488	SUN2	22	38734725	38794143
ENSG00000100243	0.0441293	0.266672	0.0223787	0.0426277	0.635437	CYB5R3	22	42617840	42649392
ENSG00000100246	0.938852	0.710017	0.901774	0.898156	0.999748	DNAL4	22	38778508	38794198
ENSG00000100258	0.696653	0.431175	0.904854	0.784651	0.996982	LMF2	22	50502949	50507702
ENSG00000100263	0.077143	0.0694722	0.249527	0.0968192	0.726663	RHBDD3	22	29259872	29268209
ENSG00000100266	0.180533	0.921191	0.391461	0.689459	0.984484	PACSIN2	22	42835412	43015149
ENSG00000100271	0.560479	0.706794	0.646047	0.642964	0.97899	TTLL1	22	43039516	43089419
ENSG00000100280	0.158713	0.138393	0.0662223	0.105395	0.736877	AP1B1	22	29327680	29423179
ENSG00000100281	0.531519	0.316743	0.792193	0.578775	0.967445	HMGXB4	22	35257452	35295807
ENSG00000100284	0.978372	0.961112	0.858177	0.961883	0.999748	TOM1	22	35299275	35347992
ENSG00000100285	0.00737546	0.244049	0.765293	0.022127	0.543411	NEFH	22	29480230	29491390
ENSG00000100288	0.372795	0.499111	0.392791	0.4195	0.92129	CHKB	22	50578949	50601455
ENSG00000100292	0.0636865	0.18728	0.197037	0.116416	0.757228	HMOX1	22	35380361	35394207
ENSG00000100294	0.166371	0.161542	0.771953	0.286152	0.871184	MCAT	22	43132206	43143394
ENSG00000100296	0.756166	0.726525	0.861269	0.797032	0.996982	THOC5	22	29505879	29555216
ENSG00000100297	0.84181	0.308687	0.823256	0.737322	0.990359	MCM5	22	35400134	35425431
ENSG00000100299	0.583494	0.795416	0.601616	0.68231	0.98234	ARSA	22	50622754	50628173
ENSG00000100300	0.141131	0.0414615	0.836412	0.11462	0.754869	TSPO	22	43151547	43163242
ENSG00000100302	0.792797	0.354949	0.448762	0.568969	0.965562	RASD2	22	35540831	35553999
ENSG00000100304	0.630644	0.615703	0.494731	0.582852	0.968907	TTLL12	22	43166622	43187134
ENSG00000100307	0.830249	0.496047	0.270018	0.582951	0.968907	CBX7	22	39120167	39152680
ENSG00000100311	0.615141	0.357201	0.414632	0.460126	0.937862	PDGFB	22	39223359	39244751
ENSG00000100314	0.0131955	0.0271318	0.0264259	0.019939	0.518383	CABP7	22	29720003	29731833
ENSG00000100316	0.00150592	0.150067	0.661093	0.00448763	0.291696	RPL3	22	39312882	39320389
ENSG00000100319	0.000249902	0.0013043	0.356831	0.000628959	0.0809785	ZMAT5	22	29730956	29767011
ENSG00000100320	0.663948	0.885335	0.578785	0.773245	0.99589	RBFOX2	22	35738736	36028824
ENSG00000100321	0.110422	0.0596309	0.127361	0.0893449	0.720379	SYNGR1	22	39349925	39385575
ENSG00000100324	0.313293	0.218261	0.166384	0.220167	0.839488	TAB1	22	39399778	39437060
ENSG00000100325	0.170065	0.0877868	0.0986508	0.109836	0.746242	ASCC2	22	29788609	29838304
ENSG00000100330	0.0427023	0.00433682	0.0198456	0.00985973	0.427973	MTMR3	22	29883155	30030866
ENSG00000100335	0.520183	0.0999987	0.137873	0.167183	0.79271	MIEF1	22	39499432	39518132
ENSG00000100336	0.772739	0.965173	0.615265	0.912492	0.999748	APOL4	22	36189124	36204840
ENSG00000100342	0.00160295	0.0252599	0.0160126	0.00413342	0.281596	APOL1	22	36253010	36267530
ENSG00000100345	0.506584	0.328682		0.410696	0.917488	MYH9	22	36281277	36388067
ENSG00000100347	0.412343	0.311673	0.34131	0.352509	0.900088	SAMM50	22	43955442	44010531
ENSG00000100348	0.147816	0.789374	0.983952	0.950422	0.999748	TXN2	22	36467046	36481640
ENSG00000100350	0.627975	0.639174	0.644274	0.637207	0.97669	FOXRED2	22	36487190	36507101
ENSG00000100353		0.378535	0.0253809	0.048901	0.653928	EIF3D	22	36510855	36529184
ENSG00000100354	0.194358	0.397786	0.599119	0.357572	0.902754	TNRC6B	22	40044817	40335808
ENSG00000100359	0.674178		0.548048	0.615782	0.973147	SGSM3	22	40370591	40410289
ENSG00000100360	0.496552	0.638379	0.468221	0.53732	0.959334	IFT27	22	36758202	36776256
ENSG00000100365	0.809395	0.136447	0.70358	0.502244	0.950533	NCF4	22	36860988	36878017
ENSG00000100372	0.597616	0.518361	0.14785	0.342278	0.895576	SLC25A17	22	40769630	40819399
ENSG00000100379	0.701205	0.773309	0.872827	0.804665	0.996982	KCTD17	22	37051736	37063390
ENSG00000100380	0.673073	0.927191	0.631933	0.837067	0.998191	ST13	22	40824535	40856639
ENSG00000100385	0.990269			0.990269	0.999748	IL2RB	22	37125843	37175054
ENSG00000100387	0.0929634	0.684714	0.604749	0.289868	0.872794	RBX1	22	40951347	40973309
ENSG00000100393	0.469486	0.105428	0.881986	0.454511	0.935382	EP300	22	41092592	41180077
ENSG00000100395	0.0911671	0.236984	0.0911671	0.11584	0.755649	L3MBTL2	22	41205282	41231271
ENSG00000100399	0.0929634	0.199236	0.736941	0.213199	0.83526	CHADL	22	41229510	41240931
ENSG00000100401	0.212371	0.0597383	0.529019	0.138694	0.772965	RANGAP1	22	41245611	41286251
ENSG00000100403	0.629286	0.0317515		0.065634	0.680012	ZC3H7B	22	41301525	41360147
ENSG00000100410	0.0368117	0.0614621	0.872596	0.0821896	0.70682	PHF5A	22	41459717	41468692
ENSG00000100412	0.421018	0.276154	0.663483	0.443611	0.929573	ACO2	22	41469117	41528989
ENSG00000100413	0.33662	0.756287	0.180375	0.388598	0.909704	POLR3H	22	41525799	41544606
ENSG00000100416	0.0550063	0.0676391	0.516388	0.0901122	0.721085	TRMU	22	46330875	46357340
ENSG00000100417	0.206865	0.0345325	0.172041	0.0769706	0.697949	PMM1	22	41576900	41589871
ENSG00000100418	0.44355	0.757779	0.712075	0.660634	0.980975	DESI1	22	41598028	41621043
ENSG00000100422	0.354934	0.218845	0.319464	0.28882	0.872468	CERK	22	46684410	46738252
ENSG00000100425	0.223594		0.0975271	0.137386	0.772183	BRD1	22	49773283	49827512
ENSG00000100426	0.827633	0.163576	0.994397	0.983172	0.999748	ZBED4	22	49853844	49890080
ENSG00000100429	0.561794	0.601415	0.595988	0.586654	0.968923	HDAC10	22	50245183	50251405
ENSG00000100439	0.103707	0.0266821	0.0283638	0.0364907	0.610312	ABHD4	14	22598237	22613215
ENSG00000100441	0.969089	0.929045	0.791175	0.940915	0.999748	KHNYN	14	24429286	24441843
ENSG00000100442	0.0270976	0.0151805	0.154724	0.0275592	0.578068	FKBP3	14	45115599	45135319
ENSG00000100445	0.63961	0.500991	0.700457	0.621203	0.974934	SDR39U1	14	24439766	24442905
ENSG00000100461	0.459312	0.332104	0.713404	0.508689	0.953569	RBM23	14	22893204	22919182
ENSG00000100462	0.603425	0.162201	0.194583	0.256521	0.853812	PRMT5	14	22920525	22929408
ENSG00000100473	0.0424337	0.0878802	0.100688	0.0669996	0.682027	COCH	14	30874514	30895065
ENSG00000100478	0.305806	0.19905	0.41726	0.288482	0.872468	AP4S1	14	31025106	31096450
ENSG00000100479	0.168317			0.168317	0.794959	POLE2	14	49643555	49688422
ENSG00000100483	0.85252	0.7452	0.711818	0.785504	0.996982	VCPKMT	14	50108632	50116600
ENSG00000100485	0.433449	0.433449	0.679656	0.522113	0.955604	SOS2	14	50117130	50231578
ENSG00000100490	0.595287	0.963516	0.458184	0.896109	0.999748	CDKL1	14	50329404	50416461
ENSG00000100503	0.981022	0.558556	0.0324714	0.873859	0.999748	NIN	14	50719763	50831121
ENSG00000100504	0.734261	0.806239	0.770911	0.773591	0.99589	PYGL	14	50857891	50944483
ENSG00000100505	0.351849	0.103833	0.921482	0.553922	0.962545	TRIM9	14	50975262	51096061
ENSG00000100519	0.561544	0.305604		0.421393	0.92197	PSMC6	14	52707178	52728590
ENSG00000100522	0.574722	0.0240212		0.0486382	0.653928	GNPNAT1	14	52775193	52791668
ENSG00000100523	0.190668	0.190668	0.188035	0.189783	0.812664	DDHD1	14	53036745	53153282
ENSG00000100526	0.829265	0.454457	0.966514	0.915313	0.999748	CDKN3	14	54396849	54420218
ENSG00000100528	0.574388	0.574388	0.574388	0.574388	0.966419	CNIH1	14	54423561	54441391
ENSG00000100532	0.480086	0.639075	0.729688	0.62875	0.975091	CGRRF1	14	54509812	54539292
ENSG00000100554	0.399552	0.412722	0.689914	0.50758	0.953358	ATP6V1D	14	67294371	67360265
ENSG00000100558	0.997059	0.483922	0.792833	0.991279	0.999748	PLEK2	14	67386984	67412167
ENSG00000100564	0.542551	0.27116	0.512319	0.426836	0.923556	PIGH	14	67581955	67600286
ENSG00000100567	0.994181	0.705789		0.988523	0.999748	PSMA3	14	58244843	58272012
ENSG00000100568	0.902504	0.999339	0.957029	0.998058	0.999748	VTI1B	14	67647085	67674820
ENSG00000100575	0.472373	0.0592517	0.52934	0.163836	0.78724	TIMM9	14	58408495	58427531
ENSG00000100577	0.598255	0.822075	0.618151	0.708654	0.98797	GSTZ1	14	77320996	77331597
ENSG00000100578	0.981362	0.388193	0.683077	0.945471	0.999748	KIAA0586	14	58427385	58551289
ENSG00000100580	0.337652	0.447263	0.380556	0.386217	0.909704	TMED8	14	77335029	77377094
ENSG00000100591	0.53501	0.388692	0.350995	0.42104	0.921648	AHSA1	14	77457870	77469472
ENSG00000100592	0.283696	0.124637	0.387233	0.221151	0.839488	DAAM1	14	59188646	59371405
ENSG00000100596	0.37974	0.717279	0.474494	0.535481	0.959334	SPTLC2	14	77505997	77616773
ENSG00000100599	0.47886	0.466258	0.16795	0.32113	0.883704	RIN3	14	92513781	92688994
ENSG00000100600	0.667729	0.713524		0.691754	0.98481	LGMN	14	92703807	92748679
ENSG00000100605	0.349675	0.876799	0.166772	0.522435	0.955604	ITPK1	14	92936914	93116320
ENSG00000100612	0.908558	0.811169	0.736985	0.847815	0.998191	DHRS7	14	60144119	60169856
ENSG00000100614	0.593594	0.593594	0.739372	0.651043	0.979785	PPM1A	14	60245752	60299087
ENSG00000100628	0.102028	0.887226	0.498417	0.466831	0.940369	ASB2	14	93934153	93976791
ENSG00000100629	0.196716	0.765759	0.0730804	0.184548	0.807157	CEP128	14	80476983	80959517
ENSG00000100632	0.175115	0.0144304	0.374353	0.0394366	0.620987	ERH	14	69380128	69398299
ENSG00000100644	0.992863	0.866074		0.986413	0.999748	HIF1A	14	61695513	61748259
ENSG00000100647	0.0171191	0.646807	0.781814	0.056065	0.65962	SUSD6	14	69611596	69715144
ENSG00000100650	0.061211	0.219242	0.502642	0.140638	0.774	SRSF5	14	69726900	69772005
ENSG00000100664	0.16149			0.16149	0.784029	EIF5	14	103333544	103345025
ENSG00000100711	0.266299	0.674876	0.552913	0.487015	0.948178	ZFYVE21	14	103715730	103733668
ENSG00000100714	0.445963	0.445963	0.445963	0.445963	0.930709	MTHFD1	14	64388031	64463457
ENSG00000100722	0.996347			0.996347	0.999748	ZC3H14	14	88562970	88627596
ENSG00000100726	0.685571	0.36204	0.403499	0.487685	0.948269	TELO2	16	1493344	1510457
ENSG00000100731	0.776982	0.75039	0.750181	0.759733	0.995543	PCNX1	14	70907405	71115382
ENSG00000100744	0.97956	0.909555	0.909555	0.95762	0.999748	GSKIP	14	96363452	96387288
ENSG00000100749	0.661937	0.877505	0.0341866	0.142482	0.775986	VRK1	14	96797382	96931722
ENSG00000100764	0.0957488	0.459001	0.802088	0.315973	0.880375	PSMC1	14	90256527	90275429
ENSG00000100767	0.16579	0.162483	0.913271	0.505298	0.952386	PAPLN	14	73237497	73274640
ENSG00000100784	0.663992	0.905208	0.832994	0.842312	0.998191	RPS6KA5	14	90847861	91060641
ENSG00000100802	0.708703	0.970499	0.280293	0.913006	0.999748	C14orf93	14	22985894	23010166
ENSG00000100804	0.986974	0.746663	0.832046	0.964928	0.999748	PSMB5	14	23016543	23035230
ENSG00000100811	0.333163			0.333163	0.892033	YY1	14	100238298	100282792
ENSG00000100813	0.656342	0.245818		0.423259	0.922722	ACIN1	14	23058564	23095614
ENSG00000100814	0.529274	0.911244	0.953526	0.91049	0.999748	CCNB1IP1	14	20311368	20333312
ENSG00000100815	0.616606	0.81249	0.308079	0.620358	0.974292	TRIP11	14	91965991	92040896
ENSG00000100823	0.799912	0.289101	0.699795	0.632024	0.975793	APEX1	14	20455191	20457772
ENSG00000100836	0.438506	0.705349		0.586445	0.968923	PABPN1	14	23321289	23326185
ENSG00000100842	0.000724424	0.284759	0.832363	0.00217779	0.189354	EFS	14	23356403	23365752
ENSG00000100852	0.495947	0.327904	0.31377	0.372038	0.904783	ARHGAP5	14	32076114	32159728
ENSG00000100865	0.687861	0.81646	0.794987	0.77619	0.99589	CINP	14	102341102	102362916
ENSG00000100883	0.524937	0.601447	0.334857	0.482772	0.946431	SRP54	14	34981957	35029567
ENSG00000100888	0.477579	0.686206	0.309504	0.490441	0.949233	CHD8	14	21385194	21456126
ENSG00000100889	0.0963484	0.0290081	0.128431	0.0572919	0.65962	PCK2	14	24094053	24110598
ENSG00000100890	0.28989	0.650948	0.385861	0.433327	0.92603	KIAA0391	14	35121846	35277614
ENSG00000100897	0.535349		0.250269	0.367153	0.904377	DCAF11	14	24114195	24125242
ENSG00000100902	0.659651	0.253679		0.432769	0.925861	PSMA6	14	35278633	35317493
ENSG00000100906	0.24027			0.24027	0.851307	NFKBIA	14	35401511	35404749
ENSG00000100908	0.358462	0.326616	0.304967	0.329129	0.890579	EMC9	14	24138959	24141591
ENSG00000100911	0.628796	0.704676	0.907022	0.812933	0.996982	PSME2	14	24143362	24147570
ENSG00000100918	0.769502	0.105033	0.828496	0.487673	0.948269	REC8	14	24171853	24180257
ENSG00000100926	0.976087	0.915187	0.262751	0.941099	0.999748	TM9SF1	14	24189149	24195687
ENSG00000100934	0.392403	0.861344	0.283703	0.601387	0.970152	SEC23A	14	39031919	39109646
ENSG00000100941	0.0243103	0.301112	0.0206892	0.0326408	0.599517	PNN	14	39175183	39183220
ENSG00000100949	0.173733	0.810047	0.286733	0.400759	0.914948	RABGGTA	14	24265538	24271739
ENSG00000100968	0.114187	0.123407	0.0438391	0.0759672	0.696682	NFATC4	14	24365673	24379604
ENSG00000100979	0.067536	0.0941363	0.0240427	0.044875	0.642969	PLTP	20	45898621	45912155
ENSG00000100982	0.471761			0.471761	0.94253	PCIF1	20	45934683	45948023
ENSG00000100983	0.945553	0.912003	0.949617	0.939444	0.999748	GSS	20	34928432	34956027
ENSG00000100985	0.177492	0.156763		0.166544	0.792412	MMP9	20	46008908	46016561
ENSG00000100991	0.614946	0.412158	0.392711	0.472909	0.94253	TRPC4AP	20	35002404	35092807
ENSG00000100994	0.510531	0.0542517	0.809624	0.193572	0.817983	PYGB	20	25248085	25298012
ENSG00000100997	0.242679	0.190336	0.218892	0.215499	0.836921	ABHD12	20	25294743	25390983
ENSG00000101000	0.752009	0.752009	0.837714	0.78784	0.996982	PROCR	20	35172072	35216240
ENSG00000101003	0.209817	0.495588	0.209817	0.272982	0.862186	GINS1	20	25407673	25452628
ENSG00000101004	0.233264	0.45448	0.391504	0.343235	0.895576	NINL	20	25452697	25585531
ENSG00000101017	0.57378	0.46957	0.762102	0.622873	0.974934	CD40	20	46118272	46129863
ENSG00000101019	0.484319	0.459203	0.392599	0.444442	0.930079	UQCC1	20	35302566	35412031
ENSG00000101049	0.691222	0.0416783	0.420369	0.126235	0.762312	SGK2	20	43558968	43588237
ENSG00000101052	0.471126	0.211221	0.264318	0.292882	0.874478	IFT52	20	43590931	43647296
ENSG00000101079	0.89858	0.7445	0.657608	0.814054	0.996982	NDRG3	20	36651766	36746090
ENSG00000101096	0.467521	0.0213027	0.261308	0.0591655	0.663068	NFATC2	20	51386957	51562831
ENSG00000101104	0.495686	0.416632	0.427391	0.446011	0.930709	PABPC1L	20	44910062	44959035
ENSG00000101109	0.0763599	0.219891	0.544783	0.16773	0.793327	STK4	20	44966479	45080021
ENSG00000101126	0.569379	0.893702	0.956067	0.90981	0.999748	ADNP	20	50888916	50931437
ENSG00000101132	0.629058	0.629909		0.629483	0.975215	PFDN4	20	54208087	54228052
ENSG00000101138	0.895038	0.0176194	0.47884	0.0620586	0.667683	CSTF1	20	56392371	56406369
ENSG00000101146	0.11607	0.0631094	0.20385	0.103065	0.735827	RAE1	20	57351223	57379211
ENSG00000101150	0.619089	0.997311		0.994641	0.999748	TPD52L2	20	63865228	63891545
ENSG00000101158	0.956846	0.964	0.959047	0.960194	0.999748	NELFCD	20	58981208	58995133
ENSG00000101160	0.862223	0.250306	0.436941	0.5991	0.970152	CTSZ	20	58995185	59007254
ENSG00000101161	0.195594	0.668616	0.845968	0.609143	0.971698	PRPF6	20	63981132	64033100
ENSG00000101162	0.564719	0.0170883	0.715958	0.0537493	0.65962	TUBB1	20	59019254	59026654
ENSG00000101166	0.628601	0.738271	0.425596	0.613579	0.972988	PRELID3B	20	59033145	59042809
ENSG00000101181	0.0499248	0.624166	0.0293483	0.0564871	0.65962	MTG2	20	62183029	62203568
ENSG00000101182	0.573635	0.562248	0.396507	0.51024	0.95434	PSMA7	20	62136733	62143440
ENSG00000101187	0.215414		0.0179387	0.0334351	0.599517	SLCO4A1	20	62642503	62685785
ENSG00000101189	0.989642	0.442026		0.979181	0.999748	MRGBP	20	62796473	62801729
ENSG00000101190	0.725561	0.448091	0.905484	0.793662	0.996982	TCFL5	20	62841115	62861763
ENSG00000101191	0.682164	0.512431	0.957404	0.88724	0.999748	DIDO1	20	62877738	62937952
ENSG00000101193	0.423538	0.0231433	0.480846	0.0670312	0.682027	GID8	20	62938147	62948475
ENSG00000101194	0.43245	0.0835459	0.596689	0.220098	0.839488	SLC17A9	20	62952707	62969585
ENSG00000101210	0.196356	0.0144162	0.2837	0.039127	0.620987	EEF1A2	20	63488014	63499185
ENSG00000101213	0.105972	0.93162	0.103717	0.372673	0.904783	PTK6	20	63528001	63537376
ENSG00000101216	0.479337	0.796512	0.48817	0.625028	0.974934	GMEB2	20	63587602	63627101
ENSG00000101220	0.537451	0.971437	0.277584	0.910542	0.999748	C20orf27	20	3753508	3768387
ENSG00000101224	0.282634	0.51841	0.320404	0.362032	0.904377	CDC25B	20	3786772	3806121
ENSG00000101230	0.651591	0.400401	0.846519	0.694612	0.985143	ISM1	20	13221274	13300651
ENSG00000101236	0.0899101	0.0576184	0.930314	0.189976	0.812914	RNF24	20	3927309	4015558
ENSG00000101246	0.120442	0.426219		0.200067	0.824532	ARFRP1	20	63698642	63708025
ENSG00000101247	0.626117	0.878019		0.807761	0.996982	NDUFAF5	20	13785007	13821580
ENSG00000101255	0.0707561	0.062632	0.0367407	0.0523799	0.65962	TRIB3	20	362835	397559
ENSG00000101265	0.775806	0.0619381	0.652745	0.231212	0.845818	RASSF2	20	4780023	4823608
ENSG00000101266	0.322289	0.4345	0.45308	0.399326	0.914132	CSNK2A1	20	472498	543835
ENSG00000101282	0.525365	0.588486	0.439013	0.518151	0.955222	RSPO4	20	958452	1002311
ENSG00000101290	0.897956	0.680046	0.983684	0.958959	0.999748	CDS2	20	5126879	5197887
ENSG00000101294	0.484772	0.485985	0.604662	0.526387	0.956973	HM13	20	31514410	31577923
ENSG00000101298	0.387535	0.857612	0.478255	0.659828	0.980975	SNPH	20	1266280	1309328
ENSG00000101306	0.635738	0.863703	0.196647	0.624571	0.974934	MYLK2	20	31819308	31834689
ENSG00000101307	0.49649	0.693476	0.594338	0.601462	0.970152	SIRPB1	20	1563521	1620061
ENSG00000101310	0.463659	0.55054	0.514411	0.509627	0.954115	SEC23B	20	18507482	18561415
ENSG00000101335	0.0307501	0.0498333	0.0132456	0.0234364	0.548624	MYL9	20	36541497	36551447
ENSG00000101336	0.919341			0.919341	0.999748	HCK	20	32052188	32101856
ENSG00000101337	0.379268	0.505	0.299719	0.387125	0.909704	TM9SF4	20	32109506	32167258
ENSG00000101342	0.468926	0.0912174	0.522693	0.229204	0.844846	TLDC2	20	36876121	36894235
ENSG00000101343	0.750214	0.550582	0.8244	0.738265	0.990359	CRNKL1	20	20034368	20056046
ENSG00000101347	0.589421		0.836647	0.754936	0.993865	SAMHD1	20	36889773	36951901
ENSG00000101353	0.746861	0.388197	0.75647	0.660511	0.980975	MROH8	20	37101226	37179588
ENSG00000101361	0.975347	0.784299	0.669972	0.936003	0.999748	NOP56	20	2652593	2658393
ENSG00000101363	0.972251	0.865488	0.662558	0.933844	0.999748	MANBAL	20	37289638	37317260
ENSG00000101365	0.48828	0.815786	0.817828	0.752421	0.993265	IDH3B	20	2658395	2664219
ENSG00000101384	0.178093	0.731529	0.668139	0.486948	0.948178	JAG1	20	10637684	10673999
ENSG00000101391	0.78573	0.418375	0.792355	0.708265	0.98797	CDK5RAP1	20	33358839	33401561
ENSG00000101400	0.934906	0.861542	0.925561	0.916492	0.999748	SNTA1	20	33407955	33443892
ENSG00000101407	0.437343	0.247571	0.621956	0.415885	0.920294	TTI1	20	37983007	38033461
ENSG00000101412	0.729652	0.818057	0.716195	0.76232	0.995543	E2F1	20	33675477	33686385
ENSG00000101413	0.216578	0.134987	0.138653	0.156565	0.782242	RPRD1B	20	38033546	38127780
ENSG00000101417	0.765436	0.43633	0.602723	0.624188	0.974934	PXMP4	20	33702758	33720319
ENSG00000101421	0.2786	0.0651194	0.552104	0.159209	0.782696	CHMP4B	20	33811348	33854366
ENSG00000101439	0.949741	0.831609	0.25237	0.871218	0.999748	CST3	20	23626706	23638473
ENSG00000101442	0.457042	0.859521	0.741964	0.746341	0.991312	ACTR5	20	38748460	38772520
ENSG00000101443	0.117439	0.95157	0.497467	0.792367	0.996982	WFDC2	20	45469753	45481532
ENSG00000101444	0.39963	0.693356	0.0813227	0.227385	0.844014	AHCY	20	34280268	34311802
ENSG00000101447	0.127103	0.0829533	0.099971	0.100352	0.728217	FAM83D	20	38926312	38953106
ENSG00000101452	0.0291225	0.152234	0.060285	0.0524388	0.65962	DHX35	20	38962299	39039723
ENSG00000101457	0.357282	0.360616	0.382593	0.366659	0.904377	DNTTIP1	20	45791954	45811427
ENSG00000101460	0.868947	0.868947	0.701596	0.836415	0.998191	MAP1LC3A	20	34546854	34560345
ENSG00000101464	0.607034	0.555536	0.617097	0.593864	0.970091	PIGU	20	34560542	34698790
ENSG00000101470	0.456526	0.133336		0.222228	0.839488	TNNC2	20	45823214	45833745
ENSG00000101473	0.699716	0.568914		0.640521	0.977565	ACOT8	20	45841721	45857405
ENSG00000101474	0.00662018	0.818749	0.266782	0.0201141	0.519937	APMAP	20	24962925	24992751
ENSG00000101493	0.594235	0.0407394	0.585039	0.125793	0.761529	ZNF516	18	76357682	76495242
ENSG00000101544	0.788639	0.575071	0.834515	0.763465	0.995543	ADNP2	18	80109262	80147523
ENSG00000101546	0.102545	0.609678	0.871636	0.468985	0.941768	RBFA	18	80034389	80050651
ENSG00000101557	0.382758	0.36613	0.545822	0.428218	0.92378	USP14	18	158383	214629
ENSG00000101558	0.393379	0.908292	0.0993056	0.492107	0.949233	VAPA	18	9914002	9960021
ENSG00000101574	0.491168	0.783933	0.526232	0.629668	0.975276	METTL4	18	2537525	2571509
ENSG00000101577	0.336325	0.12666	0.496917	0.252479	0.853812	LPIN2	18	2916994	3013315
ENSG00000101596	0.849251	0.640422	0.450924	0.706053	0.987655	SMCHD1	18	2655738	2805017
ENSG00000101605	0.761116	0.408199	0.759781	0.675058	0.981653	MYOM1	18	3066807	3220108
ENSG00000101608	0.580429	0.942716	0.420178	0.841019	0.998191	MYL12A	18	3247481	3256236
ENSG00000101624	0.142567	0.0211846	0.861526	0.0631079	0.672783	CEP76	18	12661833	12702777
ENSG00000101639	0.0815466	0.0790286	0.0886114	0.0828732	0.707467	CEP192	18	12991362	13125052
ENSG00000101654	0.75851	0.791785	0.209193	0.608415	0.971621	RNMT	18	13726660	13764558
ENSG00000101665		0.384367	0.430396	0.406881	0.916883	SMAD7	18	48919853	48952052
ENSG00000101695	0.792222	0.0728431	0.205786	0.193544	0.817983	RNF125	18	32018825	32073219
ENSG00000101751	0.584492	0.866084	0.581141	0.737173	0.990359	POLI	18	54269404	54321266
ENSG00000101773	0.670209	0.0288118	0.367288	0.0857289	0.710995	RBBP8	18	22798261	23026488
ENSG00000101782	0.189627	0.923491		0.791569	0.996982	RIOK3	18	23453287	23486603
ENSG00000101898	0.501068	0.279576	0.105734	0.215812	0.836921	MCTS2P	20	31547412	31548081
ENSG00000102189	0.0283228	0.515138	0.248867	0.0769411	0.697949	EEA1	12	92770637	92929331
ENSG00000102445	0.883074	0.0313101	0.598504	0.12543	0.761319	RUBCNL	13	46342000	46438190
ENSG00000102471	0.363037	0.206737		0.268878	0.860636	NDFIP2	13	79481124	79556075
ENSG00000102524	0.458847	0.0639805		0.120292	0.759766	TNFSF13B	13	108251240	108308484
ENSG00000102531	0.319571	0.222194	0.0914677	0.166242	0.791883	FNDC3A	13	48975912	49209779
ENSG00000102543	0.361796	0.93702	0.383779	0.800473	0.996982	CDADC1	13	49247925	49293485
ENSG00000102547	0.876168	0.0290654	0.208843	0.0947365	0.725699	CAB39L	13	49308650	49444064
ENSG00000102554	0.101343	0.654266	0.901681	0.565519	0.964624	KLF5	13	73054976	73077541
ENSG00000102572	0.54635	0.115461	0.378003	0.255865	0.853812	STK24	13	98445185	98577940
ENSG00000102575	0.141547	0.140233	0.170797	0.149714	0.780744	ACP5	19	11574660	11579008
ENSG00000102580	0.0974153	0.111173	0.0293636	0.0565109	0.65962	DNAJC3	13	95677139	95794988
ENSG00000102595	0.0376617	0.50982	0.0353161	0.0544767	0.65962	UGGT2	13	95801580	96053482
ENSG00000102606	0.0314766	0.0317282	0.0221586	0.027673	0.578068	ARHGEF7	13	111114559	111305737
ENSG00000102699	0.20757	0.394486	0.245508	0.267765	0.859856	PARP4	13	24420931	24512778
ENSG00000102710	0.1681	0.82355	0.160871	0.319827	0.883546	SUPT20H	13	37009312	37059713
ENSG00000102738	0.272534	0.924874	0.257599	0.710667	0.98797	MRPS31	13	40729135	40771173
ENSG00000102743	0.199374	0.235744	0.234939	0.222219	0.839488	SLC25A15	13	40789412	40812460
ENSG00000102753	0.852777	0.914824	0.190327	0.802026	0.996982	KPNA3	13	49699320	49792682
ENSG00000102755	0.877559	0.977974	0.107271	0.933014	0.999748	FLT1	13	28300346	28495145
ENSG00000102760	0.815248	0.240382	0.698933	0.619657	0.973633	RGCC	13	41457550	41470871
ENSG00000102763	0.366177	0.987074	0.835938	0.963336	0.999748	VWA8	13	41566835	41961120
ENSG00000102780	0.0515384	0.112145	0.297208	0.0965807	0.726663	DGKH	13	42040036	42256578
ENSG00000102781	0.0537914	0.511107	0.812982	0.193051	0.81758	KATNAL1	13	30202630	30307551
ENSG00000102786	0.703205	0.949087	0.761912	0.88604	0.999748	INTS6	13	51354077	51454264
ENSG00000102796	0.934641	0.966319	0.219127	0.927815	0.999748	DHRS12	13	51767993	51804162
ENSG00000102802	0.525486	0.355191	0.235786	0.352208	0.900088	MEDAG	13	30906271	30925572
ENSG00000102804	0.712996	0.38564	0.815374	0.682835	0.982804	TSC22D1	13	44432143	44577147
ENSG00000102805	0.769822	0.114145	0.264966	0.282321	0.868856	CLN5	13	76990660	77019143
ENSG00000102837	0.749531	0.0171478	0.952599	0.0856247	0.710796	OLFM4	13	53028813	53052057
ENSG00000102858	0.184539	0.166535	0.167083	0.172367	0.797364	MGRN1	16	4616493	4690974
ENSG00000102879	0.0563179	0.0563179	0.520735	0.0838737	0.708561	CORO1A	16	30182827	30189076
ENSG00000102882	0.0297825	0.14404	0.0341297	0.0431316	0.635437	MAPK3	16	30114105	30123506
ENSG00000102886	0.480465	0.717818	0.47467	0.570406	0.965962	GDPD3	16	30104810	30113537
ENSG00000102893	0.662251	0.207879	0.404268	0.392055	0.912203	PHKB	16	47461123	47701523
ENSG00000102897	0.0536903	0.00635072		0.0113659	0.446304	LYRM1	16	20899868	20925006
ENSG00000102898	0.0859101	0.423872	0.224774	0.171151	0.797328	NUTF2	16	67846923	67872567
ENSG00000102900	0.0944439	0.0715635	0.604405	0.124064	0.761319	NUP93	16	56730118	56850286
ENSG00000102901	0.320067	0.144889	0.586831	0.285377	0.871006	CENPT	16	67828157	67847811
ENSG00000102904	0.258116	0.444523	0.639626	0.431353	0.925861	TSNAXIP1	16	67806765	67832148
ENSG00000102908	0.44463	0.401884	0.947195	0.840529	0.998191	NFAT5	16	69565094	69704666
ENSG00000102910	0.146701	0.189568	0.189996	0.173117	0.798349	LONP2	16	48244296	48363122
ENSG00000102921	0.703326	0.251381	0.942732	0.834736	0.998191	AC026470.1	16	48538726	48620148
ENSG00000102931	0.819377	0.34228	0.33957	0.550189	0.960968	ARL2BP	16	57245259	57253635
ENSG00000102934	0.695655	0.565659	0.333949	0.53596	0.959334	PLLP	16	57248547	57284672
ENSG00000102967	0.517809	0.438383	0.438383	0.464492	0.939166	DHODH	16	72008588	72027664
ENSG00000102974	0.126253	0.237608	0.418443	0.215582	0.836921	CTCF	16	67562467	67639177
ENSG00000102977	0.815515	0.00247779	0.186713	0.0074335	0.377025	ACD	16	67657512	67660815
ENSG00000102978	0.477662	0.553052	0.702532	0.586577	0.968923	POLR2C	16	57462660	57472009
ENSG00000102981	0.194497	0.835469	0.284568	0.450345	0.934467	PARD6A	16	67660946	67662778
ENSG00000102984	0.870901	0.334516	0.983474	0.954833	0.999748	ZNF821	16	71859680	71895336
ENSG00000102996	0.806957	0.902825	0.458746	0.812327	0.996982	MMP15	16	58025754	58046901
ENSG00000103018	0.179281	0.790474	0.339361	0.412819	0.918204	CYB5B	16	69424525	69466266
ENSG00000103024	0.855842	0.0301935	0.735857	0.120524	0.760184	NME3	16	1770286	1771730
ENSG00000103034	0.440664	0.165104	0.346038	0.281014	0.868199	NDRG4	16	58462846	58513628
ENSG00000103035	0.643085	0.204037	0.276812	0.335725	0.892645	PSMD7	16	74296814	74306288
ENSG00000103037	0.255051	0.292593	0.542382	0.344246	0.895576	SETD6	16	58515479	58521181
ENSG00000103042	0.0909462		0.894768	0.42346	0.922722	SLC38A7	16	58665109	58684770
ENSG00000103043	0.891346	0.903151	0.0345314	0.240617	0.851307	VAC14	16	70687439	70801160
ENSG00000103044	0.741057	0.725468	0.414858	0.649943	0.979475	HAS3	16	69105653	69118719
ENSG00000103047	0.365046	0.811075	0.396153	0.572213	0.966381	TANGO6	16	68843531	69085182
ENSG00000103051	0.874367	0.849846	0.932701	0.897796	0.999748	COG4	16	70480568	70523558
ENSG00000103056	0.0994635	0.610004	0.0832055	0.138136	0.772183	SMPD3	16	68358327	68448508
ENSG00000103061	0.810024	0.332133	0.820001	0.718942	0.988307	SLC7A6OS	16	68284503	68310946
ENSG00000103064	0.859333	0.937317	0.096217	0.792032	0.996982	SLC7A6	16	68264516	68301823
ENSG00000103066	0.79886	0.613492	0.579367	0.686665	0.984076	PLA2G15	16	68245304	68261058
ENSG00000103067	0.786055	0.17061	0.259951	0.363978	0.904377	ESRP2	16	68229111	68238102
ENSG00000103091	0.477322	0.367208	0.179692	0.306051	0.877677	WDR59	16	74871362	75000173
ENSG00000103111	0.382589	0.9993	0.342608	0.997896	0.999748	MON1B	16	77190835	77202405
ENSG00000103121	0.03944		0.943232	0.215916	0.836921	CMC2	16	80966448	81020270
ENSG00000103126	0.248659	0.418524	0.831564	0.546341	0.960419	AXIN1	16	287440	352723
ENSG00000103145	0.425575	0.0269611	0.0195593	0.0336533	0.599517	HCFC1R1	16	3022620	3024286
ENSG00000103148	0.27963	0.43491	0.254962	0.312399	0.877994	NPRL3	16	84271	138860
ENSG00000103150	0.807972	0.971349	0.842582	0.934557	0.999748	MLYCD	16	83899115	83927031
ENSG00000103152	0.406835	0.0692422	0.936863	0.515862	0.955222	MPG	16	77007	85853
ENSG00000103160	0.099013	0.466073	0.5882	0.253592	0.853812	HSDL1	16	84122141	84145192
ENSG00000103168	0.645124	0.768977	0.657025	0.698282	0.985143	TAF1C	16	84177847	84187070
ENSG00000103174	0.287164	0.347463	0.215669	0.275599	0.862585	NAGPA	16	5024844	5034141
ENSG00000103197	0.357377	0.176231	0.633468	0.339719	0.894913	TSC2	16	2047967	2089491
ENSG00000103199	0.312091	0.495063	0.361074	0.383296	0.909704	ZNF500	16	4748239	4767624
ENSG00000103202	0.962808	0.721512	0.890827	0.922979	0.999748	NME4	16	396725	410367
ENSG00000103222	0.024073	0.0139894	0.144346	0.0250854	0.559083	ABCC1	16	15949577	16143074
ENSG00000103226	0.464805	0.378891	0.343351	0.393107	0.912203	NOMO3	16	16232528	16294811
ENSG00000103227	0.916843	0.961262	0.931398	0.942698	0.999748	LMF1	16	853634	981318
ENSG00000103245	0.191267	0.105906	0.181906	0.149563	0.780744	CIAO3	16	729760	741329
ENSG00000103248	0.465264	0.596639	0.855457	0.704997	0.987176	MTHFSD	16	86530176	86555235
ENSG00000103249	0.0479779	0.0957749	0.0218401	0.0390067	0.620987	CLCN7	16	1444934	1475084
ENSG00000103253	0.32307	0.0942781	0.141693	0.147706	0.780744	HAGHL	16	726936	735525
ENSG00000103254	0.0629153	0.013689	0.760441	0.0350123	0.602589	FAM173A	16	720581	722590
ENSG00000103257	0.378085	0.381147	0.583564	0.444757	0.930079	SLC7A5	16	87830023	87869507
ENSG00000103260	0.788	0.829399	0.904533	0.856346	0.998671	METRN	16	715118	719655
ENSG00000103264	0.457711	0.426874	0.592513	0.492744	0.9494	FBXO31	16	87326987	87392142
ENSG00000103266	0.573485	0.268496		0.399257	0.914132	STUB1	16	680224	682870
ENSG00000103269	0.362572	0.392371	0.424548	0.39246	0.912203	RHBDL1	16	675666	678268
ENSG00000103274	0.316872	0.0914143		0.1465	0.780744	NUBP1	16	10743786	10769351
ENSG00000103275	0.0115246	0.269373	0.011009	0.0166227	0.490473	UBE2I	16	1308880	1327018
ENSG00000103313	0.1014	0.218126	0.0454008	0.0831703	0.707978	MEFV	16	3242028	3256627
ENSG00000103316	0.651863	0.0560247	0.534535	0.172106	0.797364	CRYM	16	21238874	21303083
ENSG00000103319	0.343294	0.328919	0.198976	0.277729	0.8645	EEF2K	16	22206278	22288738
ENSG00000103326	0.28492	0.251379	0.232464	0.254865	0.853812	CAPN15	16	527712	554636
ENSG00000103335	0.507113	0.877672	0.702361	0.761894	0.995543	PIEZO1	16	88715338	88785220
ENSG00000103342	0.75241	0.151428	0.19037	0.285641	0.871006	GSPT1	16	11868128	11916082
ENSG00000103343	0.545424	0.0043714	0.796183	0.0133804	0.46129	ZNF174	16	3401215	3409364
ENSG00000103351	0.0769466	0.0631141	0.0398563	0.0556715	0.65962	CLUAP1	16	3500976	3539048
ENSG00000103353	0.766468	0.206095	0.766468	0.59239	0.969351	UBFD1	16	23557721	23574389
ENSG00000103356	0.269361	0.293313	0.253332	0.271272	0.861764	EARS2	16	23522014	23557731
ENSG00000103363	0.167498	0.946839	0.055892	0.358742	0.903963	ELOB	16	2771414	2777297
ENSG00000103365	0.548175	0.526848	0.971377	0.917593	0.999748	GGA2	16	23463542	23521995
ENSG00000103381	0.913207	0.999255	0.592276	0.997785	0.999748	CPPED1	16	12659799	12803887
ENSG00000103404	0.934945	0.933795	0.564484	0.905154	0.999748	USP31	16	23061406	23149270
ENSG00000103415	0.248233	0.197392	0.324196	0.248531	0.853812	HMOX2	16	4474690	4510347
ENSG00000103423	0.934954	0.638557	0.504109	0.836131	0.998191	DNAJA3	16	4425805	4456775
ENSG00000103429	0.0887796	0.799245	0.961223	0.853382	0.998481	BFAR	16	14632931	14669236
ENSG00000103472	0.129557	0.20295	0.0925543	0.128695	0.764519	RRN3P2	16	29074976	29116718
ENSG00000103479	0.267594	0.280363	0.267072	0.271575	0.861764	RBL2	16	53433977	53491648
ENSG00000103485	0.303211	0.702661	0.43031	0.479407	0.946431	QPRT	16	29679008	29698699
ENSG00000103489	0.79218	0.958321	0.552584	0.898298	0.999748	XYLT1	16	17101769	17470881
ENSG00000103490	0.509044	0.853746	0.203883	0.573754	0.966419	PYCARD	16	31201486	31203450
ENSG00000103494	0.170561	0.543876	0.0294803	0.076079	0.696682	RPGRIP1L	16	53598153	53703938
ENSG00000103495	0.236684	0.510442		0.345546	0.895576	MAZ	16	29806106	29811164
ENSG00000103496	0.742126	0.906496	0.631826	0.819076	0.996982	STX4	16	31032889	31042975
ENSG00000103502	0.427779	0.411348	0.345976	0.393556	0.912203	CDIPT	16	29858357	29863414
ENSG00000103507	0.921185	0.374984	0.375939	0.756788	0.994933	BCKDK	16	31106107	31112791
ENSG00000103510	0.675582	0.671215	0.612414	0.654342	0.980264	KAT8	16	31114489	31131393
ENSG00000103512	0.356783	0.575621	0.252706	0.376695	0.907905	NOMO1	16	14833721	14896157
ENSG00000103522	0.213918	0.0144887	0.127832	0.0371816	0.611623	IL21R	16	27402174	27452042
ENSG00000103528	0.053455	0.824395	0.691763	0.221752	0.839488	SYT17	16	19167971	19268332
ENSG00000103540	0.447497	0.361499	0.635707	0.481232	0.946431	CCP110	16	19523811	19553408
ENSG00000103544	0.997625	0.970259		0.995601	0.999748	VPS35L	16	19555240	19706793
ENSG00000103549	0.436433	0.819644	0.270634	0.551678	0.961203	RNF40	16	30761745	30776307
ENSG00000103550	0.486607	0.480612	0.480612	0.482609	0.946431	KNOP1	16	19701937	19718235
ENSG00000103569		0.875066	0.394346	0.755548	0.994263	AQP9	15	58138169	58185911
ENSG00000103591	0.361294	0.0555743	0.85327	0.200282	0.824542	AAGAB	15	67201033	67255195
ENSG00000103642	0.54928	0.546263	0.274052	0.441586	0.928604	LACTB	15	63121833	63142061
ENSG00000103653	0.467929	0.481672	0.602405	0.5185	0.955222	CSK	15	74782057	74803198
ENSG00000103657	0.911769	0.104211	0.182621	0.399769	0.914132	HERC1	15	63608618	63833948
ENSG00000103671	0.424986	0.43133	0.41172	0.422626	0.922722	TRIP4	15	64387748	64455303
ENSG00000103707	0.900528	0.622629	0.165037	0.667929	0.981192	MTFMT	15	65001512	65029639
ENSG00000103710	0.667696	0.566074	0.746549	0.669736	0.981612	RASL12	15	65053337	65076690
ENSG00000103740	0.145042	0.131191	0.0592495	0.0960528	0.726663	ACSBG1	15	78167468	78245688
ENSG00000103769	0.950696	0.120459	0.312957	0.761405	0.995543	RAB11A	15	65726054	65891989
ENSG00000103811	0.784205	0.913023	0.633681	0.834921	0.998191	CTSH	15	78921058	78949574
ENSG00000103852	0.219367	0.687895	0.367767	0.399036	0.914132	TTC23	15	99136323	99251223
ENSG00000103855	0.29087	0.761584	0.0130161	0.0393606	0.620987	CD276	15	73683966	73714514
ENSG00000103876	0.254519	0.606329	0.86574	0.656256	0.980714	FAH	15	80152490	80186946
ENSG00000103888	0.699159	0.118235	0.699854	0.386373	0.909704	CEMIP	15	80779343	80951776
ENSG00000103932	0.921634	0.857429	0.760639	0.873225	0.999748	RPAP1	15	41517176	41544269
ENSG00000103942	0.749167	0.760248	0.851774	0.79711	0.996982	HOMER2	15	82836946	82986153
ENSG00000103966	0.864977	0.314313	0.228021	0.542792	0.959534	EHD4	15	41895933	41972557
ENSG00000103994	0.759849	0.337457	0.0446839	0.136291	0.77099	ZNF106	15	42412823	42491141
ENSG00000103995	0.496347	0.22476	0.291478	0.316356	0.880375	CEP152	15	48712928	48811146
ENSG00000104043	0.885592	0.905595	0.410924	0.844541	0.998191	ATP8B4	15	49858238	50182817
ENSG00000104047	0.178409	0.536274	0.335955	0.309532	0.877994	DTWD1	15	49621037	49656232
ENSG00000104064	0.655998	0.67673	0.692799	0.67561	0.981653	GABPB1	15	50275392	50355408
ENSG00000104067	0.442146	0.758394	0.592606	0.61835	0.973618	TJP1	15	29699367	29968865
ENSG00000104081	0.465403	0.117656		0.203492	0.82894	BMF	15	40087890	40108892
ENSG00000104093	0.0229233	0.449126	0.112406	0.0564582	0.65962	DMXL2	15	51447711	51622833
ENSG00000104129	0.623369	0.267019	0.183073	0.310436	0.877994	DNAJC17	15	40765161	40807478
ENSG00000104131	0.8332			0.8332	0.998118	EIF3J	15	44537125	44563029
ENSG00000104140	0.265686	0.362311	0.676362	0.422118	0.922501	RHOV	15	40872214	40874234
ENSG00000104142	0.997833	0.367183	0.385354	0.993463	0.999748	VPS18	15	40894450	40903975
ENSG00000104147	0.213868	0.992713	0.901788	0.979068	0.999748	OIP5	15	41309273	41332591
ENSG00000104154	0.957151	0.727852	0.702884	0.897519	0.999748	SLC30A4	15	45479606	45522755
ENSG00000104164	0.860821			0.860821	0.999273	BLOC1S6	15	45587123	45615999
ENSG00000104177	0.774773	0.511996	0.716517	0.68833	0.984292	MYEF2	15	48134632	48178353
ENSG00000104205	0.151283	0.24294		0.187728	0.811068	SGK3	8	66667596	66862022
ENSG00000104213	0.794445	0.782295	0.875275	0.827242	0.997752	PDGFRL	8	17576433	17644071
ENSG00000104218	0.575135			0.575135	0.966419	CSPP1	8	67062426	67196263
ENSG00000104219	0.261029	0.0945069	0.697518	0.226155	0.842612	ZDHHC2	8	17156482	17224799
ENSG00000104221	0.534444	0.0836079	0.397035	0.20692	0.829392	BRF2	8	37843268	37849904
ENSG00000104228	0.702562	0.20048	0.850629	0.633637	0.976362	TRIM35	8	27284886	27311272
ENSG00000104231	0.708627	0.51135	0.726127	0.661254	0.980975	ZFAND1	8	81701334	81732903
ENSG00000104267	0.0750897	0.24522	0.0610848	0.0899061	0.721023	CA2	8	85463968	85481493
ENSG00000104290	0.268793	0.435071	0.885826	0.653644	0.980141	FZD3	8	28494205	28574267
ENSG00000104299	0.0869445	0.248673	0.539171	0.188671	0.811068	INTS9	8	28767661	28890242
ENSG00000104312	0.921007	0.998119	0.82534	0.994536	0.999748	RIPK2	8	89757806	89791064
ENSG00000104320	0.991934	0.89954	0.961641	0.981214	0.999748	NBN	8	89933336	90003228
ENSG00000104324	0.224164	0.860223	0.218585	0.471651	0.94253	CPQ	8	96645242	97149654
ENSG00000104325	0.67873	0.785906	0.030344	0.107141	0.74096	DECR1	8	90001405	90053633
ENSG00000104331	0.800796	0.771587	0.565697	0.73552	0.990359	IMPAD1	8	56957931	56993867
ENSG00000104332	0.769175	0.0635013	0.624335	0.229861	0.844846	SFRP1	8	41261962	41309473
ENSG00000104341	0.357784	0.613061	0.713333	0.571397	0.966381	LAPTM4B	8	97775057	97853013
ENSG00000104343	0.077666	0.790311	0.654695	0.298815	0.875665	UBE2W	8	73780097	73878910
ENSG00000104356		0.595085		0.595085	0.970152	POP1	8	98117293	98159835
ENSG00000104361	0.648917	0.577075	0.97489	0.929904	0.999748	NIPAL2	8	98189826	98294393
ENSG00000104365	0.0152858	0.422992	0.465837	0.0448253	0.642969	IKBKB	8	42271302	42332653
ENSG00000104368	0.0531096	0.135475	0.574182	0.115438	0.755649	PLAT	8	42175233	42207724
ENSG00000104375	0.510264	0.363133	0.605154	0.491151	0.949233	STK3	8	98371228	98942827
ENSG00000104381	0.147094		0.567097	0.267289	0.859553	GDAP1	8	74321130	74488872
ENSG00000104408	0.213731	0.30367	0.166757	0.21693	0.838093	EIF3E	8	108201216	108435333
ENSG00000104412	0.00736209	0.105323	0.0560283	0.0184278	0.502625	EMC2	8	108443601	108489196
ENSG00000104419		0.235835		0.235835	0.848516	NDRG1	8	133237171	133302022
ENSG00000104427	0.334415	0.4958	0.303848	0.370354	0.904684	ZC2HC1A	8	78666089	78719765
ENSG00000104432	0.32357	0.8226	0.30029	0.527562	0.956973	IL7	8	78675743	78805523
ENSG00000104442	0.0627081	0.0660896	0.0854659	0.0701498	0.691449	ARMC1	8	65602458	65634217
ENSG00000104447	0.0422648	0.128986	0.800148	0.108704	0.744246	TRPS1	8	115408496	115809673
ENSG00000104450	0.207746	0.171205	0.10963	0.152564	0.780744	SPAG1	8	100157906	100259278
ENSG00000104472	0.717991	0.709493	0.644032	0.692682	0.98481	CHRAC1	8	140511311	140517154
ENSG00000104490	0.247853	0.147815	0.320709	0.219352	0.839488	NCALD	8	101686542	102124907
ENSG00000104497	0.400783	0.375944	0.34433	0.37297	0.904783	SNX16	8	81799581	81842866
ENSG00000104517	0.848231	0.756145	0.103796	0.50192	0.950533	UBR5	8	102252273	102412759
ENSG00000104518	0.935293	0.921066	0.943845	0.934667	0.999748	GSDMD	8	143553207	143563062
ENSG00000104522	0.262712	0.7898	0.254316	0.436262	0.926704	TSTA3	8	143612618	143618048
ENSG00000104524	0.115733	0.0985036	0.866944	0.225364	0.8415	PYCR3	8	143603210	143609773
ENSG00000104529	0.383509	0.834863	0.951107	0.883497	0.999748	EEF1D	8	143579697	143599541
ENSG00000104549	0.519319	0.0722139	0.27676	0.168823	0.795126	SQLE	8	124998497	125022283
ENSG00000104611	0.347646	0.0771957	0.881952	0.31361	0.878317	SH2D4A	8	19313693	19396218
ENSG00000104613	0.251202	0.175879	0.135493	0.177216	0.802539	INTS10	8	19817391	19852083
ENSG00000104626	0.81039	0.579875	0.81039	0.760613	0.995543	ERI1	8	9002147	9116746
ENSG00000104643	0.339755	0.376916	0.382601	0.365892	0.904377	MTMR9	8	11284816	11328146
ENSG00000104660	0.187632	0.264874	0.57874	0.30183	0.87695	LEPROTL1	8	30095398	30177208
ENSG00000104671	0.392396	0.579271	0.256797	0.392322	0.912203	DCTN6	8	30156319	30183639
ENSG00000104679	0.591682	0.540939	0.902519	0.778345	0.996982	R3HCC1	8	23270120	23296279
ENSG00000104687	0.715946	0.920006		0.871963	0.999748	GSR	8	30678066	30727846
ENSG00000104689	0.136937	0.97249	0.191554	0.884564	0.999748	TNFRSF10A	8	23190452	23225126
ENSG00000104691	0.454286	0.343178	0.353309	0.380905	0.909184	UBXN8	8	30732247	30767006
ENSG00000104695	0.540808	0.785149	0.365348	0.595502	0.970152	PPP2CB	8	30774457	30814314
ENSG00000104714	0.990097	0.827832	0.0394574	0.96311	0.999748	ERICH1	8	614746	738106
ENSG00000104722	0.00689264	0.507693		0.013786	0.461488	NEFM	8	24913758	24919098
ENSG00000104728	0.185025	0.125607	0.6179	0.223998	0.839488	ARHGEF10	8	1823926	1958641
ENSG00000104731	0.0169813	0.0146657	0.0191068	0.0167214	0.490473	KLHDC4	16	87696485	87765992
ENSG00000104738	0.0360649	0.0193018	0.0257097	0.0253345	0.559083	MCM4	8	47960185	47978160
ENSG00000104756	0.366443	0.325372	0.847238	0.589253	0.968923	KCTD9	8	25427847	25458476
ENSG00000104763	0.78122	0.379934	0.429214	0.562423	0.964133	ASAH1	8	18055992	18084998
ENSG00000104765	0.897256	0.174868	0.184148	0.481464	0.946431	BNIP3L	8	26383054	26505636
ENSG00000104774	0.260664	0.226118	0.425355	0.289367	0.872468	MAN2B1	19	12646511	12666742
ENSG00000104783	0.359749	0.863314	0.25301	0.576084	0.966554	KCNN4	19	43766533	43781257
ENSG00000104805	0.655851	0.194005	0.979834	0.936607	0.999748	NUCB1	19	48900312	48923372
ENSG00000104808	0.455946	0.107445	0.921268	0.599708	0.970152	DHDH	19	48933699	48944969
ENSG00000104812	0.988276	0.275769	0.970704	0.974331	0.999748	GYS1	19	48968130	48993310
ENSG00000104814	0.833701	0.813558	0.0376645	0.167427	0.79271	MAP4K1	19	38587641	38618882
ENSG00000104823	0.996698	0.518634	0.682897	0.99017	0.999748	ECH1	19	38815422	38831841
ENSG00000104824	0.492072			0.492072	0.949233	HNRNPL	19	38836388	38852347
ENSG00000104825	0.429562	0.115401	0.940604	0.717057	0.988307	NFKBIB	19	38899700	38908893
ENSG00000104826	0.58156	0.591245	0.0891599	0.25433	0.853812	LHB	19	49015980	49017091
ENSG00000104833	0.209141	0.190427	0.319182	0.230045	0.844846	TUBB4A	19	6494319	6502848
ENSG00000104835	0.285082	0.278609	0.287292	0.283626	0.870446	SARS2	19	38915266	38930896
ENSG00000104852	0.0311036	0.0371916	0.0440442	0.0367038	0.610312	SNRNP70	19	49085419	49108605
ENSG00000104853	0.951087	0.974919	0.27244	0.948149	0.999748	CLPTM1	19	44954585	44993341
ENSG00000104856	0.922728	0.294583		0.825932	0.997752	RELB	19	45001449	45038198
ENSG00000104859	0.404979		0.118859	0.194245	0.81818	CLASRP	19	45039045	45070956
ENSG00000104863	0.136387	0.176604	0.0676184	0.108719	0.744246	LIN7B	19	49114324	49118460
ENSG00000104866	0.588494	0.629865	0.625882	0.615139	0.972988	PPP1R37	19	45091396	45148077
[truncated: 11,392 more rows]
