# Supplementary material for: A Cross-Tissue Transcriptome-Wide Association Study Identifies Novel Susceptibility Genes for Glomerular Diseases
Source: Biomedicines. 2026 May 8;14(5):1072. doi: 10.3390/biomedicines14051072 (PMC13203945; doi:10.3390/biomedicines14051072)
Supplement: Supplementary file 1 [file biomedicines-14-01072-s001.zip › Supplementary Files/Supplementary Table S3.xlsx]

## Sheet: Sheet1
Supplementary Table S3. FUSION identified 216 significant genes associated with GD
gene_id	PANEL	BEST.GWAS.ID	BEST.GWAS.Z	EQTL.ID	EQTL.R2	EQTL.Z	EQTL.GWAS.Z	NSNP	TWAS.Z	TWAS.P	TWAS.P.fdr	gene_name	chr	start_sg38	end_sg38
ENSG00000049245	GTExv8.ALL.Brain_Cerebellum	rs10864317	3.77421	rs10127838	0.0111877	-3.75989	3.72864	456	-3.72864	0.000192514	0.0391605	VAMP3	1	7771296	7781432
ENSG00000069966	GTExv8.ALL.Spleen	rs4774612	-4.18194	rs7168334	0.0883412	5.39171	2.23018	383	3.80547	0.000141536	0.0300325	GNB5	15	52115105	52191369
ENSG00000069966	GTExv8.ALL.Colon_Sigmoid	rs4774612	-4.18194	rs4776010	0.0332766	-6.60257	-3.41314	385	3.77528	0.000159829	0.0386413	GNB5	15	52115105	52191369
ENSG00000069966	GTExv8.ALL.Colon_Transverse	rs4774612	-4.18194	rs16964760	0.0493887	5.11079	2.22366	385	3.74226	0.000182376	0.036419	GNB5	15	52115105	52191369
ENSG00000069966	GTExv8.ALL.Adipose_Subcutaneous	rs4774612	-4.18194	rs4776010	0.0838098	-8.6078	-3.41314	376	4.30738	1.65202e-05	0.00482301	GNB5	15	52115105	52191369
ENSG00000081026	GTExv8.ALL.Spleen	rs2476601	5.53895	rs946220	1.62748e-06	3.97704	-0.595779	369	-3.80887	0.000139602	0.0300325	MAGI3	1	113390515	113685923
ENSG00000081026	GTExv8.ALL.Esophagus_Muscularis	rs2476601	5.53895	rs2295853	0.00498915	-3.70103	3.53064	369	-4.2956	1.74222e-05	0.00518494	MAGI3	1	113390515	113685923
ENSG00000081026	GTExv8.ALL.Brain_Cerebellum	rs2476601	5.53895	rs12144309	0.100887	5.67421	-2.67711	367	-3.91828	8.91815e-05	0.0199155	MAGI3	1	113390515	113685923
ENSG00000081026	GTExv8.ALL.Brain_Cerebellar_Hemisphere	rs2476601	5.53895	rs7515189	0.0962073	5.65831	-2.7558	368	-4.05997	4.90782e-05	0.0134985	MAGI3	1	113390515	113685923
ENSG00000088756	GTExv8.ALL.Skin_Not_Sun_Exposed_Suprapubic	rs6506431	3.55301	rs11663818	0.0666861	6.57219	3.46253	596	3.84995	0.000118142	0.0362905	ARHGAP28	18	6729718	6915716
ENSG00000090539	GTExv8.ALL.Small_Intestine_Terminal_Ileum	rs2293604	-3.58309	rs4148557	0.00104197	2.94193	2.42239	509	3.68553	0.00022823	0.0346992	CHRD	3	184380073	184390736
ENSG00000100285	GTExv8.ALL.Muscle_Skeletal	rs5752924	5.09141	rs6006179	0.0404409	5.94369	-3.78625	407	-3.78542	0.000153447	0.040773	NEFH	22	29480230	29491390
ENSG00000100316	GTExv8.ALL.Adipose_Subcutaneous	rs137612	3.6396	rs137618	0.0061112	-4.08822	3.43697	394	-3.66991	0.000242636	0.0485567	RPL3	22	39312882	39320389
ENSG00000100321	GTExv8.ALL.Adrenal_Gland	rs137612	3.64179	rs12166817	0.0354906	-4.2787	2.17523	388	-3.83789	0.000124095	0.023665	SYNGR1	22	39349925	39385575
ENSG00000100325	GTExv8.ALL.Skin_Sun_Exposed_Lower_leg	rs5752924	5.09141	rs6006179	-0.000790638	4.04287	-3.78625	378	-3.75644	0.000172345	0.0459719	ASCC2	22	29788609	29838304
ENSG00000100330	GTExv8.ALL.Minor_Salivary_Gland	rs5752924	5.09141	rs6006427	0.0992954	3.96505	-3.63416	394	-3.63416	0.000278892	0.0401805	MTMR3	22	29883155	30030866
ENSG00000103522	GTExv8.ALL.Artery_Tibial	rs1878090	3.58705	rs2189521	0.0146115	-4.08205	-3.19176	509	4.20217	2.64363e-05	0.00735069	IL21R	16	27402174	27452042
ENSG00000103855	GTExv8.ALL.Colon_Transverse	rs6495075	3.55635	rs4886520	0.00600081	-4.19793	-3.16344	361	3.67151	0.000241119	0.0447104	CD276	15	73683966	73714514
ENSG00000107829	GTExv8.ALL.Esophagus_Muscularis	rs755381	3.75715	rs3209554	0.00350374	4.19501	3.66808	267	3.73604	0.000186942	0.0470759	FBXW4	10	101610664	101695295
ENSG00000107833	GTExv8.ALL.Brain_Amygdala	rs755381	3.75715	rs10883703	0.0405138	3.73039	3.64207	259	3.64207	0.000270452	0.0379714	NPM3	10	101781325	101783413
ENSG00000108786	GTExv8.ALL.Breast_Mammary_Tissue	rs597255	-3.05247	rs2676531	0.096275	6.3512	-3.05006	252	-3.77488	0.000160087	0.0438525	HSD17B1	17	42549214	42555213
ENSG00000110218	GTExv8.ALL.Heart_Left_Ventricle	rs17664588	3.54011	rs4073612	0.0879665	-6.94265	3.37434	416	-3.92696	8.60247e-05	0.0200082	PANX1	11	94128841	94181968
ENSG00000111725	GTExv8.ALL.Cells_EBV-transformed_lymphocytes	rs5005556	-3.1376	rs11064881	0.226848	5.87949	-2.92843	461	-3.55456	0.000378606	0.0489944	PRKAB1	12	119667864	119681624
ENSG00000111886	GTExv8.ALL.Skin_Sun_Exposed_Lower_leg	rs9451243	-3.69072	rs7744352	0.0564052	6.28534	3.01705	444	3.76767	0.000164779	0.0450004	GABRR2	6	89257208	89315299
ENSG00000114904	GTExv8.ALL.Brain_Cerebellum	rs12163565	5.02223	rs648514	0.114097	5.29777	3.73259	394	3.73259	0.000189521	0.0391605	NEK4	3	52708444	52770946
ENSG00000115380	GTExv8.ALL.Adipose_Subcutaneous	rs7564258	-4.18375	rs3791675	0.00268962	4.67931	-1.98569	466	-3.96548	7.32493e-05	0.0172008	EFEMP1	2	55865967	55924139
ENSG00000116176	GTExv8.ALL.Uterus	rs2179534	3.6526	rs2745167	0.050167	4.13602	3.53926	447	3.53926	0.000401251	0.0469798	TPSG1	16	1221651	1225257
ENSG00000116793	GTExv8.ALL.Brain_Cerebellar_Hemisphere	rs2476601	5.53895	rs17031716	0.178079	-5.75287	3.99912	494	-3.99912	6.35771e-05	0.0161413	PHTF1	1	113696831	113759489
ENSG00000116793	GTExv8.ALL.Colon_Transverse	rs2476601	5.53895	rs1217413	0.0328471	-3.94934	3.80304	494	-3.80304	0.000142932	0.0327399	PHTF1	1	113696831	113759489
ENSG00000120029	GTExv8.ALL.Adipose_Subcutaneous	rs755381	3.75715	rs6584463	0.064426	-6.24202	3.73067	284	-3.73067	0.000190975	0.0412582	ARMH3	10	101845599	102056193
ENSG00000123191	GTExv8.ALL.Small_Intestine_Terminal_Ileum	rs3783240	3.83637	rs3783240	0.049798	4.81626	3.83637	352	3.83637	0.000124866	0.0214649	ATP7B	13	51930436	52012125
ENSG00000126067	GTExv8.ALL.Thyroid	rs12032810	3.40807	rs11264123	-0.00101989	-3.60961	3.34991	172	-4.16082	3.17112e-05	0.00903252	PSMB2	1	35599541	35641526
ENSG00000126522	GTExv8.ALL.Brain_Anterior_cingulate_cortex_BA24	rs801195	-3.66689	rs709609	0.0596418	-3.73511	-3.41941	191	3.56628	0.000362083	0.0483899	ASL	7	66075798	66093558
ENSG00000128342	GTExv8.ALL.Muscle_Skeletal	rs5763767	-5.02388	rs714027	0.026704	4.65796	-5.01114	423	-5.01114	5.41085e-07	0.00020967	LIF	22	30240453	30246759
ENSG00000128342	GTExv8.ALL.Artery_Tibial	rs5763767	-5.02388	rs2412970	0.0327991	4.72658	-5.00704	429	-5.00704	5.52745e-07	0.000188397	LIF	22	30240453	30246759
ENSG00000131323	GTExv8.ALL.Muscle_Skeletal	rs12586226	4.74211	rs2075771	0.00208279	-3.7675	4.46846	330	-3.91282	9.12255e-05	0.0265124	TRAF3	14	102777476	102911500
ENSG00000131323	GTExv8.ALL.Brain_Cortex	rs12586226	4.74211	rs7145882	0.147408	6.05698	4.60559	338	4.20545	2.60563e-05	0.00831334	TRAF3	14	102777476	102911500
ENSG00000131323	GTExv8.ALL.Brain_Anterior_cingulate_cortex_BA24	rs12586226	4.74211	rs1190223	0.035763	3.88894	1.53102	339	3.86819	0.000109647	0.0170959	TRAF3	14	102777476	102911500
ENSG00000131323	GTExv8.ALL.Spleen	rs12586226	4.74211	rs2075771	0.0904328	5.21397	4.46846	339	4.25247	2.11426e-05	0.00532945	TRAF3	14	102777476	102911500
ENSG00000131323	GTExv8.ALL.Brain_Spinal_cord_cervical_c-1	rs12586226	4.74211	rs11160706	0.00937466	3.69463	4.40732	339	4.40732	1.04657e-05	0.0027243	TRAF3	14	102777476	102911500
ENSG00000131323	GTExv8.ALL.Breast_Mammary_Tissue	rs12586226	4.74211	rs8023164	0.00619253	3.98295	3.7451	331	4.06164	4.87296e-05	0.0138428	TRAF3	14	102777476	102911500
ENSG00000131323	GTExv8.ALL.Brain_Hypothalamus	rs12586226	4.74211	rs10133111	0.0411133	4.68231	4.36971	339	4.51874	6.22078e-06	0.00140443	TRAF3	14	102777476	102911500
ENSG00000133624	GTExv8.ALL.Small_Intestine_Terminal_Ileum	rs4727086	-4.23212	rs4727090	0.107987	4.62833	-3.67431	357	-3.67431	0.000238492	0.035009	ZNF767P	7	149547154	149624752
ENSG00000133624	GTExv8.ALL.Breast_Mammary_Tissue	rs4727086	-4.23212	rs1990089	-0.000954179	3.8336	-3.74413	357	-3.74413	0.000181023	0.0463198	ZNF767P	7	149547154	149624752
ENSG00000133624	GTExv8.ALL.Esophagus_Muscularis	rs4727086	-4.23212	rs2190129	0.0371778	4.43892	-3.71691	356	-3.71691	0.000201672	0.0495155	ZNF767P	7	149547154	149624752
ENSG00000133624	GTExv8.ALL.Adipose_Subcutaneous	rs4727086	-4.23212	rs4727092	0.0537596	5.91121	-3.65984	356	-3.65984	0.000252376	0.0495667	ZNF767P	7	149547154	149624752
ENSG00000137185	GTExv8.ALL.Skin_Sun_Exposed_Lower_leg	rs7770236	3.71265	rs10456357	0.141873	9.57875	-2.95502	443	-4.16825	3.06952e-05	0.00951552	ZSCAN9	6	28224886	28233482
ENSG00000137288	GTExv8.ALL.Colon_Sigmoid	rs210138	4.59939	rs2296330	0.041346	-4.6344	4.41532	510	-4.48193	7.39725e-06	0.00243874	UQCC2	6	33694293	33711727
ENSG00000137288	GTExv8.ALL.Lung	rs210138	4.59939	rs3806109	0.0251363	-5.24904	3.05389	509	-3.79185	0.000149527	0.0392003	UQCC2	6	33694293	33711727
ENSG00000137288	GTExv8.ALL.Minor_Salivary_Gland	rs210138	4.59939	rs2296330	0.0966719	-4.22625	4.41532	510	-4.41532	1.00859e-05	0.00192865	UQCC2	6	33694293	33711727
ENSG00000137288	GTExv8.ALL.Spleen	rs210138	4.59939	rs2296330	0.271149	-7.97992	4.41532	510	-4.41532	1.00859e-05	0.00273794	UQCC2	6	33694293	33711727
ENSG00000137288	GTExv8.ALL.Nerve_Tibial	rs210138	4.59939	rs2296330	0.0519859	-5.5837	4.41532	508	-4.41532	1.00859e-05	0.00365881	UQCC2	6	33694293	33711727
ENSG00000137288	GTExv8.ALL.Stomach	rs210138	4.59939	rs2296330	0.0218116	-5.14791	4.41532	510	-4.77473	1.79949e-06	0.000478272	UQCC2	6	33694293	33711727
ENSG00000137288	GTExv8.ALL.Heart_Left_Ventricle	rs210138	4.59939	rs2296330	0.00783718	-4.585	4.41532	509	-4.19464	2.73307e-05	0.00709022	UQCC2	6	33694293	33711727
ENSG00000137288	GTExv8.ALL.Thyroid	rs210138	4.59939	rs2296330	0.269624	-12.4995	4.41532	507	-4.41532	1.00859e-05	0.00316749	UQCC2	6	33694293	33711727
ENSG00000137288	GTExv8.ALL.Esophagus_Mucosa	rs210138	4.59939	rs2296330	0.108165	-7.53964	4.41532	509	-4.15231	3.29142e-05	0.00808886	UQCC2	6	33694293	33711727
ENSG00000137288	GTExv8.ALL.Heart_Atrial_Appendage	rs210138	4.59939	rs2296330	0.0686201	-5.38292	4.41532	511	-4.41532	1.00859e-05	0.00368184	UQCC2	6	33694293	33711727
ENSG00000137288	GTExv8.ALL.Cells_EBV-transformed_lymphocytes	rs210138	4.59939	rs9380376	0.05947	-4.07909	2.93836	512	-3.89171	9.95386e-05	0.0165613	UQCC2	6	33694293	33711727
ENSG00000137288	GTExv8.ALL.Adipose_Subcutaneous	rs210138	4.59939	rs751096	0.0361028	5.88483	-2.81726	505	-4.10462	4.04972e-05	0.0109363	UQCC2	6	33694293	33711727
ENSG00000137288	GTExv8.ALL.Cells_Cultured_fibroblasts	rs210138	4.59939	rs2296330	0.123929	-7.91451	4.41532	509	-4.83737	1.31571e-06	0.000594472	UQCC2	6	33694293	33711727
ENSG00000137288	GTExv8.ALL.Colon_Transverse	rs210138	4.59939	rs2296330	0.101868	-6.42234	4.41532	509	-4.41532	1.00859e-05	0.00270859	UQCC2	6	33694293	33711727
ENSG00000137310	GTExv8.ALL.Skin_Sun_Exposed_Lower_leg	rs2516408	8.27537	rs9264532	0.0348009	-5.31416	-2.29557	174	4.83734	1.31586e-06	0.000487285	TCF19	6	31158547	31167159
ENSG00000137310	GTExv8.ALL.Stomach	rs2516408	8.27537	rs1265063	-0.000136721	-3.58164	-0.234486	174	4.26656	1.98514e-05	0.00466738	TCF19	6	31158547	31167159
ENSG00000137310	GTExv8.ALL.Skin_Not_Sun_Exposed_Suprapubic	rs2516408	8.27537	rs1265100	0.0303782	6.05998	5.35281	174	4.6959	2.65431e-06	0.00106621	TCF19	6	31158547	31167159
ENSG00000137310	GTExv8.ALL.Pituitary	rs2516408	8.27537	rs2233976	0.236953	7.6333	-4.09193	174	-4.09193	4.27806e-05	0.0120492	TCF19	6	31158547	31167159
ENSG00000137310	GTExv8.ALL.Brain_Hypothalamus	rs2516408	8.27537	rs2233976	0.208558	6.24106	-4.09193	174	-4.51946	6.19972e-06	0.00140443	TCF19	6	31158547	31167159
ENSG00000137310	GTExv8.ALL.Cells_EBV-transformed_lymphocytes	rs2516408	8.27537	rs1265094	0.0543756	-4.64267	0.144467	173	-5.55552	2.76794e-08	8.05933e-06	TCF19	6	31158547	31167159
ENSG00000137310	GTExv8.ALL.Esophagus_Mucosa	rs2516408	8.27537	rs1265100	0.183632	9.6717	5.35281	174	5.99292	2.06108e-09	1.03837e-06	TCF19	6	31158547	31167159
ENSG00000137310	GTExv8.ALL.Cells_Cultured_fibroblasts	rs2516408	8.27537	rs3130923	0.0313737	4.89855	6.53838	174	6.53838	6.21887e-11	4.30843e-08	TCF19	6	31158547	31167159
ENSG00000137310	GTExv8.ALL.Brain_Cerebellar_Hemisphere	rs2516408	8.27537	rs3130560	0.196543	6.76931	-6.88554	172	-7.896	2.87988e-15	2.11223e-12	TCF19	6	31158547	31167159
ENSG00000137310	GTExv8.ALL.Brain_Anterior_cingulate_cortex_BA24	rs2516408	8.27537	rs2233966	0.0541762	3.92758	0.371946	173	-3.57811	0.000346089	0.0479654	TCF19	6	31158547	31167159
ENSG00000137310	GTExv8.ALL.Brain_Cerebellum	rs2516408	8.27537	rs3130560	0.234825	7.2733	-6.88554	173	-7.38678	1.50429e-13	9.04424e-11	TCF19	6	31158547	31167159
ENSG00000137312	GTExv8.ALL.Pancreas	rs3130560	-6.88554	rs1265099	0.0403626	4.67236	4.40507	77	5.64805	1.62274e-08	8.03837e-06	FLOT1	6	30727709	30742732
ENSG00000137312	GTExv8.ALL.Whole_Blood	rs3130560	-6.88554	rs1265099	0.0191612	5.2291	4.40507	77	4.96713	6.79523e-07	0.000229731	FLOT1	6	30727709	30742732
ENSG00000137312	GTExv8.ALL.Stomach	rs3130560	-6.88554	rs3130557	0.0235913	4.03884	5.32786	77	5.32786	9.93758e-08	3.37491e-05	FLOT1	6	30727709	30742732
ENSG00000137312	GTExv8.ALL.Brain_Caudate_basal_ganglia	rs3130560	-6.88554	rs3130557	0.0180574	3.86269	5.32786	77	5.32786	9.93758e-08	3.21685e-05	FLOT1	6	30727709	30742732
ENSG00000137312	GTExv8.ALL.Colon_Transverse	rs3130560	-6.88554	rs3130975	-0.000421854	3.77008	0.0405231	77	5.17534	2.27497e-07	8.43687e-05	FLOT1	6	30727709	30742732
ENSG00000137312	GTExv8.ALL.Breast_Mammary_Tissue	rs3130560	-6.88554	rs3130557	0.042001	4.64443	5.32786	77	5.32786	9.93758e-08	3.81106e-05	FLOT1	6	30727709	30742732
ENSG00000137312	GTExv8.ALL.Small_Intestine_Terminal_Ileum	rs3130560	-6.88554	rs2233956	0.0884601	4.48202	3.78531	77	4.54198	5.57277e-06	0.00118616	FLOT1	6	30727709	30742732
ENSG00000137312	GTExv8.ALL.Prostate	rs3130560	-6.88554	rs3130557	0.0940184	4.82913	5.32786	77	5.32786	9.93758e-08	2.8416e-05	FLOT1	6	30727709	30742732
ENSG00000137312	GTExv8.ALL.Artery_Aorta	rs3130560	-6.88554	rs3130557	0.0444323	4.48703	5.32786	77	5.32786	9.93758e-08	3.77412e-05	FLOT1	6	30727709	30742732
ENSG00000137312	GTExv8.ALL.Brain_Cerebellum	rs3130560	-6.88554	rs3130557	0.0250125	4.49983	5.32786	77	4.63583	3.55504e-06	0.000958144	FLOT1	6	30727709	30742732
ENSG00000137312	GTExv8.ALL.Adipose_Visceral_Omentum	rs3130560	-6.88554	rs3130557	0.0981435	6.84965	5.32786	77	5.32786	9.93758e-08	3.44675e-05	FLOT1	6	30727709	30742732
ENSG00000137312	GTExv8.ALL.Esophagus_Muscularis	rs3130560	-6.88554	rs1265099	0.0410098	5.07468	4.40507	77	4.97596	6.49261e-07	0.000245246	FLOT1	6	30727709	30742732
ENSG00000137312	GTExv8.ALL.Pituitary	rs3130560	-6.88554	rs3130557	0.139792	6.00097	5.32786	77	5.32786	9.93758e-08	4.02348e-05	FLOT1	6	30727709	30742732
ENSG00000137312	GTExv8.ALL.Lung	rs3130560	-6.88554	rs3130557	0.0966849	7.13883	5.32786	77	5.70745	1.14684e-08	5.05651e-06	FLOT1	6	30727709	30742732
ENSG00000137312	GTExv8.ALL.Thyroid	rs3130560	-6.88554	rs3130557	0.139028	9.0852	5.32786	77	5.60965	2.02742e-08	1.09609e-05	FLOT1	6	30727709	30742732
ENSG00000137312	GTExv8.ALL.Brain_Cerebellar_Hemisphere	rs3130560	-6.88554	rs3130557	0.0514884	4.17168	5.32786	77	4.02213	5.76752e-05	0.0152286	FLOT1	6	30727709	30742732
ENSG00000137312	GTExv8.ALL.Adipose_Subcutaneous	rs3130560	-6.88554	rs3130557	0.0321994	4.59758	5.32786	77	5.32786	9.93758e-08	3.70158e-05	FLOT1	6	30727709	30742732
ENSG00000137312	GTExv8.ALL.Esophagus_Gastroesophageal_Junction	rs3130560	-6.88554	rs3130564	0.0600717	4.58242	4.2197	77	4.2197	2.44628e-05	0.00733785	FLOT1	6	30727709	30742732
ENSG00000137312	GTExv8.ALL.Spleen	rs3130560	-6.88554	rs3130557	0.0763562	4.66666	5.32786	77	5.32786	9.93758e-08	3.33997e-05	FLOT1	6	30727709	30742732
ENSG00000137331	GTExv8.ALL.Whole_Blood	rs3130560	-6.88554	rs3130557	0.0286624	5.35945	5.32786	78	6.35726	2.05382e-10	9.50163e-08	IER3	6	30743199	30744548
ENSG00000137331	GTExv8.ALL.Spleen	rs3130560	-6.88554	rs1265093	0.011258	3.26753	4.62784	78	5.38896	7.08683e-08	2.50094e-05	IER3	6	30743199	30744548
ENSG00000137411	GTExv8.ALL.Brain_Frontal_Cortex_BA9	rs3130560	-6.88554	rs3130557	0.109083	-4.65852	5.32786	93	-5.74071	9.42821e-09	2.9416e-06	VARS2	6	30908242	30926459
ENSG00000137411	GTExv8.ALL.Artery_Tibial	rs3130560	-6.88554	rs1265048	0.0376317	6.10819	0.643447	93	-5.51885	3.41234e-08	1.50228e-05	VARS2	6	30908242	30926459
ENSG00000137411	GTExv8.ALL.Skin_Sun_Exposed_Lower_leg	rs3130560	-6.88554	rs3130557	0.0363474	-6.2619	5.32786	93	-5.37785	7.53816e-08	3.45851e-05	VARS2	6	30908242	30926459
ENSG00000137411	GTExv8.ALL.Nerve_Tibial	rs3130560	-6.88554	rs3130557	0.00767237	-4.81066	5.32786	92	-3.83869	0.00012369	0.0372097	VARS2	6	30908242	30926459
ENSG00000137411	GTExv8.ALL.Whole_Blood	rs3130560	-6.88554	rs2523578	0.0259745	-5.7755	0.196466	93	-5.11852	3.0795e-07	0.000112787	VARS2	6	30908242	30926459
ENSG00000137411	GTExv8.ALL.Esophagus_Gastroesophageal_Junction	rs3130560	-6.88554	rs2523578	0.00852601	-4.27973	0.196466	93	-5.08325	3.71027e-07	0.000163667	VARS2	6	30908242	30926459
ENSG00000137411	GTExv8.ALL.Heart_Atrial_Appendage	rs3130560	-6.88554	rs1265048	0.004762	4.00707	0.643447	92	-4.27509	1.91059e-05	0.00665754	VARS2	6	30908242	30926459
ENSG00000137411	GTExv8.ALL.Colon_Sigmoid	rs3130560	-6.88554	rs1265048	0.0495701	4.35074	0.643447	93	-4.66622	3.06797e-06	0.0011126	VARS2	6	30908242	30926459
ENSG00000137411	GTExv8.ALL.Liver	rs3130560	-6.88554	rs1811197	0.0203073	-4.0626	6.18828	93	-4.23171	2.31917e-05	0.00477749	VARS2	6	30908242	30926459
ENSG00000137411	GTExv8.ALL.Artery_Aorta	rs3130560	-6.88554	rs1265048	0.0646331	5.15626	0.643447	93	-3.84554	0.000120285	0.0318391	VARS2	6	30908242	30926459
ENSG00000137411	GTExv8.ALL.Muscle_Skeletal	rs3130560	-6.88554	rs2523578	0.0157507	-4.74623	0.196466	93	-4.30535	1.66719e-05	0.00574256	VARS2	6	30908242	30926459
ENSG00000137411	GTExv8.ALL.Adipose_Subcutaneous	rs3130560	-6.88554	rs2523578	0.0103171	-4.64323	0.196466	93	-4.19869	2.68458e-05	0.0074356	VARS2	6	30908242	30926459
ENSG00000137411	GTExv8.ALL.Esophagus_Muscularis	rs3130560	-6.88554	rs1265048	0.0250738	5.30027	0.643447	93	-4.0722	4.65709e-05	0.0130678	VARS2	6	30908242	30926459
ENSG00000137411	GTExv8.ALL.Colon_Transverse	rs3130560	-6.88554	rs3130557	0.0322967	-5.05763	5.32786	93	-6.21844	5.02129e-10	2.60706e-07	VARS2	6	30908242	30926459
ENSG00000137875	GTExv8.ALL.Pituitary	rs4774612	-4.18194	rs12593936	0.0588022	4.77771	-3.39397	395	-3.70038	0.000215281	0.0464862	BCL2L10	15	52109263	52112775
ENSG00000139737	GTExv8.ALL.Esophagus_Mucosa	rs601519	3.53958	rs12716722	0.00477242	-3.76992	3.40093	415	-3.70652	0.000210123	0.0432081	SLAIN1	13	77697687	77764242
ENSG00000145386	GTExv8.ALL.Artery_Tibial	rs4833735	-3.87874	rs2135976	0.000762503	-3.99024	-1.70719	407	3.72565	0.000194816	0.0447485	CCNA2	4	121816444	121823933
ENSG00000146112	GTExv8.ALL.Adrenal_Gland	rs3130560	-6.88554	rs2074478	0.00315872	3.87323	-5.32709	77	-6.35249	2.11858e-10	1.01003e-07	PPP1R18	6	30676389	30687895
ENSG00000146112	GTExv8.ALL.Thyroid	rs3130560	-6.88554	rs3130557	0.0227357	-4.15602	5.32786	77	-5.32786	9.93758e-08	4.68137e-05	PPP1R18	6	30676389	30687895
ENSG00000146112	GTExv8.ALL.Nerve_Tibial	rs3130560	-6.88554	rs3130557	0.020931	-4.25354	5.32786	77	-5.32786	9.93758e-08	4.3775e-05	PPP1R18	6	30676389	30687895
ENSG00000146112	GTExv8.ALL.Artery_Tibial	rs3130560	-6.88554	rs3130557	0.0703919	-6.55517	5.32786	77	-5.81525	6.05426e-09	2.97852e-06	PPP1R18	6	30676389	30687895
ENSG00000146112	GTExv8.ALL.Esophagus_Muscularis	rs3130560	-6.88554	rs3130557	0.0374522	-5.35199	5.32786	77	-5.25666	1.46698e-07	6.86059e-05	PPP1R18	6	30676389	30687895
ENSG00000146112	GTExv8.ALL.Cells_Cultured_fibroblasts	rs3130560	-6.88554	rs2233956	0.0391198	-5.22833	3.78531	77	-4.28357	1.83916e-05	0.00659052	PPP1R18	6	30676389	30687895
ENSG00000146112	GTExv8.ALL.Prostate	rs3130560	-6.88554	rs3130557	0.0509907	-4.32171	5.32786	77	-5.33779	9.40858e-08	2.8416e-05	PPP1R18	6	30676389	30687895
ENSG00000146112	GTExv8.ALL.Artery_Aorta	rs3130560	-6.88554	rs3130557	0.113109	-6.6841	5.32786	77	-5.67506	1.38642e-08	5.76684e-06	PPP1R18	6	30676389	30687895
ENSG00000146147	GTExv8.ALL.Adipose_Subcutaneous	rs1325831	3.72649	rs625899	0.0808765	-7.0959	3.67065	555	-3.67065	0.000241935	0.0485567	MLIP	6	53929982	54266280
ENSG00000146147	GTExv8.ALL.Liver	rs1325831	3.72649	rs9296736	0.420263	-9.7656	3.7092	557	-3.7092	0.000207911	0.0302178	MLIP	6	53929982	54266280
ENSG00000148943	GTExv8.ALL.Stomach	rs7127507	3.70901	rs7104230	-0.0028861	4.04473	1.91111	386	3.8644	0.000111364	0.0219602	LIN7C	11	27494418	27506769
ENSG00000154710	GTExv8.ALL.Brain_Hippocampus	rs9791713	-3.67581	rs6460293	0.00130767	-2.91551	-3.63112	231	3.88292	0.000103211	0.0179728	RABGEF1	7	66682164	66811464
ENSG00000154710	GTExv8.ALL.Brain_Spinal_cord_cervical_c-1	rs9791713	-3.67581	rs3846973	0.0541279	-3.97889	-3.3794	231	3.8655	0.000110863	0.0177537	RABGEF1	7	66682164	66811464
ENSG00000164535	GTExv8.ALL.Liver	rs3828944	-3.53643	rs12537894	0.0521301	5.08051	-3.32497	303	-3.58305	0.000339609	0.0466396	DAGLB	7	6409126	6484190
ENSG00000166278	GTExv8.ALL.Whole_Blood	rs2516408	8.27537	rs3132445	0.01392	4.10389	7.05351	226	7.05351	1.74465e-12	1.09539e-09	C2	6	31897785	31945672
ENSG00000166278	GTExv8.ALL.Adipose_Subcutaneous	rs2516408	8.27537	rs1048709	0.0136584	-4.42837	-6.0085	226	6.0085	1.87252e-09	1.06458e-06	C2	6	31897785	31945672
ENSG00000166278	GTExv8.ALL.Esophagus_Gastroesophageal_Junction	rs2516408	8.27537	rs3131382	0.0092306	-4.40594	-2.96526	226	3.92183	8.78805e-05	0.024408	C2	6	31897785	31945672
ENSG00000166278	GTExv8.ALL.Brain_Nucleus_accumbens_basal_ganglia	rs2516408	8.27537	rs9267659	0.0462841	-4.42898	-6.64036	226	6.9103	4.8363e-12	2.64594e-09	C2	6	31897785	31945672
ENSG00000166278	GTExv8.ALL.Testis	rs2516408	8.27537	rs2072633	0.0783365	-5.86387	-1.677	226	5.22619	1.73037e-07	8.14045e-05	C2	6	31897785	31945672
ENSG00000168237	GTExv8.ALL.Brain_Hippocampus	rs12163565	5.02223	rs11717383	0.102118	5.54851	3.73813	336	3.75005	0.000176802	0.0269605	GLYCTK	3	52287089	52295257
ENSG00000168237	GTExv8.ALL.Pituitary	rs12163565	5.02223	rs9311474	0.184154	6.8208	3.72489	337	3.75372	0.000174226	0.0403085	GLYCTK	3	52287089	52295257
ENSG00000168237	GTExv8.ALL.Esophagus_Muscularis	rs12163565	5.02223	rs9311474	0.105964	7.17368	3.72489	336	3.77689	0.000158797	0.0410406	GLYCTK	3	52287089	52295257
ENSG00000168237	GTExv8.ALL.Whole_Blood	rs12163565	5.02223	rs9311474	0.165296	10.6679	3.72489	325	3.72489	0.000195402	0.0490737	GLYCTK	3	52287089	52295257
ENSG00000168237	GTExv8.ALL.Thyroid	rs12163565	5.02223	rs9311474	0.206111	11.081	3.72489	331	3.73796	0.000185522	0.0463729	GLYCTK	3	52287089	52295257
ENSG00000168237	GTExv8.ALL.Esophagus_Mucosa	rs12163565	5.02223	rs11717383	0.130898	8.37705	3.73813	327	3.7878	0.000151988	0.0338861	GLYCTK	3	52287089	52295257
ENSG00000168237	GTExv8.ALL.Adrenal_Gland	rs12163565	5.02223	rs1060330	0.0947801	5.07909	3.74432	337	3.74432	0.000180881	0.0333813	GLYCTK	3	52287089	52295257
ENSG00000168237	GTExv8.ALL.Lung	rs12163565	5.02223	rs1060330	0.135977	8.72725	3.74432	330	3.74432	0.000180881	0.0417749	GLYCTK	3	52287089	52295257
ENSG00000168237	GTExv8.ALL.Skin_Sun_Exposed_Lower_leg	rs12163565	5.02223	rs7614727	0.0699588	7.07853	3.74384	332	3.93252	8.406e-05	0.0247223	GLYCTK	3	52287089	52295257
ENSG00000168237	GTExv8.ALL.Artery_Tibial	rs12163565	5.02223	rs1060330	0.0590631	6.45869	3.74432	327	3.91218	9.14653e-05	0.0235713	GLYCTK	3	52287089	52295257
ENSG00000168237	GTExv8.ALL.Esophagus_Gastroesophageal_Junction	rs12163565	5.02223	rs11717383	0.104193	6.28091	3.73813	325	3.73813	0.000185391	0.0434453	GLYCTK	3	52287089	52295257
ENSG00000168237	GTExv8.ALL.Brain_Cerebellum	rs12163565	5.02223	rs9311474	0.218473	6.86264	3.72489	333	3.72489	0.000195402	0.0391605	GLYCTK	3	52287089	52295257
ENSG00000168237	GTExv8.ALL.Skin_Not_Sun_Exposed_Suprapubic	rs12163565	5.02223	rs610060	0.0435196	5.93674	3.8173	332	3.80571	0.000141398	0.0421931	GLYCTK	3	52287089	52295257
ENSG00000168394	GTExv8.ALL.Artery_Tibial	rs2071479	13.9521	rs2071543	0.0296629	-5.70735	8.93184	272	-8.62419	6.45499e-18	6.82035e-15	TAP1	6	32845209	32853978
ENSG00000168394	GTExv8.ALL.Muscle_Skeletal	rs2071479	13.9521	rs9357155	0.014655	-4.70603	9.20749	272	-6.51822	7.11447e-11	4.72604e-08	TAP1	6	32845209	32853978
ENSG00000168394	GTExv8.ALL.Adrenal_Gland	rs2071479	13.9521	rs2071543	0.0100107	-4.17429	8.93184	272	-6.52104	6.98207e-11	3.63131e-08	TAP1	6	32845209	32853978
ENSG00000168394	GTExv8.ALL.Testis	rs2071479	13.9521	rs2621332	0.202039	8.23497	-2.19988	272	-5.12991	2.89878e-07	0.000126967	TAP1	6	32845209	32853978
ENSG00000168394	GTExv8.ALL.Adipose_Subcutaneous	rs2071479	13.9521	rs3763346	0.0444378	6.27128	-0.682883	272	-5.94517	2.76175e-09	1.42059e-06	TAP1	6	32845209	32853978
ENSG00000168394	GTExv8.ALL.Colon_Transverse	rs2071479	13.9521	rs1351383	0.0266793	4.51435	-0.263343	272	-3.66333	0.000248958	0.0450904	TAP1	6	32845209	32853978
ENSG00000168394	GTExv8.ALL.Esophagus_Gastroesophageal_Junction	rs2071479	13.9521	rs3763346	0.0681687	6.10898	-0.682883	272	-6.17055	6.80538e-10	3.64526e-07	TAP1	6	32845209	32853978
ENSG00000168394	GTExv8.ALL.Colon_Sigmoid	rs2071479	13.9521	rs1351383	0.00559648	4.22321	-0.263343	272	-4.42146	9.80367e-06	0.00309157	TAP1	6	32845209	32853978
ENSG00000168394	GTExv8.ALL.Brain_Cerebellum	rs2071479	13.9521	rs2071540	0.0356003	4.1202	-5.47013	272	-5.47013	4.49694e-08	1.52818e-05	TAP1	6	32845209	32853978
ENSG00000168394	GTExv8.ALL.Artery_Aorta	rs2071479	13.9521	rs2071543	0.0711416	-5.78193	8.93184	272	-7.29277	3.03641e-13	2.21025e-10	TAP1	6	32845209	32853978
ENSG00000168394	GTExv8.ALL.Brain_Cerebellar_Hemisphere	rs2071479	13.9521	rs2071540	0.11495	4.68194	-5.47013	272	-5.47013	4.49694e-08	1.74613e-05	TAP1	6	32845209	32853978
ENSG00000168394	GTExv8.ALL.Cells_Cultured_fibroblasts	rs2071479	13.9521	rs9357155	0.147742	-8.68913	9.20749	272	-9.1486	5.76738e-20	1.99782e-16	TAP1	6	32845209	32853978
ENSG00000168394	GTExv8.ALL.Nerve_Tibial	rs2071479	13.9521	rs3763346	0.0928719	7.24844	-0.682883	272	-5.37287	7.74938e-08	3.54003e-05	TAP1	6	32845209	32853978
ENSG00000168394	GTExv8.ALL.Esophagus_Muscularis	rs2071479	13.9521	rs2071543	0.0616642	-5.84133	8.93184	272	-8.81705	1.17517e-18	1.44266e-15	TAP1	6	32845209	32853978
ENSG00000168394	GTExv8.ALL.Skin_Sun_Exposed_Lower_leg	rs2071479	13.9521	rs2395269	0.00317106	4.30505	-2.07633	272	-3.95154	7.76507e-05	0.0234383	TAP1	6	32845209	32853978
ENSG00000168477	GTExv8.ALL.Brain_Cerebellum	rs477515	12.1211	rs2072634	0.0154772	-3.9081	-3.77884	161	4.2945	1.75089e-05	0.0044145	TNXB	6	32041153	32115334
ENSG00000168477	GTExv8.ALL.Skin_Sun_Exposed_Lower_leg	rs477515	12.1211	rs411337	0.00489781	-3.3147	-5.12615	161	5.12615	2.95735e-07	0.000125633	TNXB	6	32041153	32115334
ENSG00000168477	GTExv8.ALL.Spleen	rs477515	12.1211	rs3101018	0.0391631	-4.17253	7.05573	160	-9.10195	8.87239e-20	8.94591e-17	TNXB	6	32041153	32115334
ENSG00000169902	GTExv8.ALL.Adipose_Subcutaneous	rs9791713	-3.67581	rs4149463	0.0351753	5.86788	2.6311	216	4.0233	5.73884e-05	0.0144658	TPST1	7	66205317	66420543
ENSG00000169902	GTExv8.ALL.Lung	rs9791713	-3.67581	rs4149463	0.021231	4.72944	2.6311	216	4.20848	2.57092e-05	0.00733468	TPST1	7	66205317	66420543
ENSG00000169902	GTExv8.ALL.Nerve_Tibial	rs9791713	-3.67581	rs4149463	0.037555	5.32006	2.6311	216	3.79289	0.000148907	0.043729	TPST1	7	66205317	66420543
ENSG00000169902	GTExv8.ALL.Thyroid	rs9791713	-3.67581	rs4149463	0.0699064	7.91759	2.6311	217	3.80197	0.000143551	0.0366294	TPST1	7	66205317	66420543
ENSG00000171903	GTExv8.ALL.Brain_Spinal_cord_cervical_c-1	rs4809199	3.99412	rs3764557	0.0372308	-4.16671	-2.22471	542	3.99342	6.5127e-05	0.0122439	CYP4F11	19	15912367	15934867
ENSG00000171954	GTExv8.ALL.Esophagus_Mucosa	rs4809199	3.99412	rs1273522	0.0317921	5.33134	3.22667	539	3.72723	0.000193596	0.0406391	CYP4F22	19	15508525	15552317
ENSG00000175166	GTExv8.ALL.Testis	rs2293604	-3.58309	rs6443958	0.0942953	6.92524	-3.51133	524	-4.03711	5.41138e-05	0.0190931	PSMD2	3	184299198	184309050
ENSG00000175166	GTExv8.ALL.Thyroid	rs2293604	-3.58309	rs6443958	0.0848343	7.16187	-3.51133	522	-4.06357	4.83287e-05	0.013453	PSMD2	3	184299198	184309050
ENSG00000175166	GTExv8.ALL.Pituitary	rs2293604	-3.58309	rs6845	0.0801411	-5.29977	3.29613	524	-3.85956	0.000113592	0.029434	PSMD2	3	184299198	184309050
ENSG00000175166	GTExv8.ALL.Pancreas	rs2293604	-3.58309	rs4912534	0.139136	6.9591	-3.4172	524	-3.75025	0.00017666	0.0397476	PSMD2	3	184299198	184309050
ENSG00000179344	GTExv8.ALL.Esophagus_Mucosa	rs2071479	13.9521	rs1063355	0.574933	16.9203	-10.5882	227	-11.2126	3.53508e-29	5.93659e-26	HLA-DQB1	6	32659467	32668383
ENSG00000179344	GTExv8.ALL.Lung	rs2071479	13.9521	rs1063355	0.544189	16.7682	-10.5882	227	-11.2048	3.86415e-29	9.37056e-26	HLA-DQB1	6	32659467	32668383
ENSG00000179344	GTExv8.ALL.Whole_Blood	rs2071479	13.9521	rs1063355	0.682502	21.3989	-10.5882	227	-11.2142	3.47351e-29	1.01774e-25	HLA-DQB1	6	32659467	32668383
ENSG00000179344	GTExv8.ALL.Brain_Cerebellum	rs2071479	13.9521	rs1063355	0.545293	10.702	-10.5882	227	-11.9107	1.04147e-32	2.71337e-29	HLA-DQB1	6	32659467	32668383
ENSG00000179344	GTExv8.ALL.Esophagus_Gastroesophageal_Junction	rs2071479	13.9521	rs1063355	0.622952	14.331	-10.5882	227	-10.5882	3.38196e-26	6.34033e-23	HLA-DQB1	6	32659467	32668383
ENSG00000179344	GTExv8.ALL.Brain_Hippocampus	rs2071479	13.9521	rs1063355	0.487196	8.9948	-10.5882	227	-10.4785	1.08476e-25	8.31147e-23	HLA-DQB1	6	32659467	32668383
ENSG00000179344	GTExv8.ALL.Skin_Sun_Exposed_Lower_leg	rs2071479	13.9521	rs1063355	0.710076	20.713	-10.5882	227	-11.6001	4.11722e-31	9.44491e-28	HLA-DQB1	6	32659467	32668383
ENSG00000179344	GTExv8.ALL.Minor_Salivary_Gland	rs2071479	13.9521	rs1063355	0.47822	8.3561	-10.5882	226	-10.5882	3.38196e-26	2.91018e-23	HLA-DQB1	6	32659467	32668383
ENSG00000179344	GTExv8.ALL.Muscle_Skeletal	rs2071479	13.9521	rs1063355	0.630778	21.1027	-10.5882	227	-9.85165	6.74265e-23	8.95809e-20	HLA-DQB1	6	32659467	32668383
ENSG00000179344	GTExv8.ALL.Artery_Aorta	rs2071479	13.9521	rs1063355	0.451202	13.2384	-10.5882	227	-10.7918	3.76194e-27	8.21513e-24	HLA-DQB1	6	32659467	32668383
ENSG00000179344	GTExv8.ALL.Brain_Amygdala	rs2071479	13.9521	rs1063355	0.482048	8.25074	-10.5882	226	-10.7483	6.03341e-27	3.38836e-24	HLA-DQB1	6	32659467	32668383
ENSG00000179344	GTExv8.ALL.Adipose_Subcutaneous	rs2071479	13.9521	rs1063355	0.659744	19.5684	-10.5882	227	-11.8182	3.14179e-32	6.31539e-29	HLA-DQB1	6	32659467	32668383
ENSG00000179344	GTExv8.ALL.Spleen	rs2071479	13.9521	rs1063355	0.615965	11.821	-10.5882	227	-11.5435	7.96409e-31	1.40526e-27	HLA-DQB1	6	32659467	32668383
ENSG00000179344	GTExv8.ALL.Colon_Transverse	rs2071479	13.9521	rs1063355	0.545152	14.1467	-10.5882	227	-11.4249	3.14176e-30	6.11701e-27	HLA-DQB1	6	32659467	32668383
ENSG00000179344	GTExv8.ALL.Adrenal_Gland	rs2071479	13.9521	rs1063355	0.179169	6.51734	-10.5882	227	-10.8993	1.1614e-27	2.21479e-24	HLA-DQB1	6	32659467	32668383
ENSG00000179344	GTExv8.ALL.Nerve_Tibial	rs2071479	13.9521	rs1063355	0.607356	17.9801	-10.5882	227	-12.2444	1.80007e-34	5.55052e-31	HLA-DQB1	6	32659467	32668383
ENSG00000179344	GTExv8.ALL.Pancreas	rs2071479	13.9521	rs1063355	0.55654	13.0374	-10.5882	227	-11.4548	2.22514e-30	3.08627e-27	HLA-DQB1	6	32659467	32668383
ENSG00000179344	GTExv8.ALL.Cells_EBV-transformed_lymphocytes	rs2071479	13.9521	rs1063355	0.578109	9.23235	-10.5882	227	-11.7374	8.20079e-32	1.43268e-28	HLA-DQB1	6	32659467	32668383
ENSG00000179344	GTExv8.ALL.Heart_Left_Ventricle	rs2071479	13.9521	rs1063355	0.623638	15.5093	-10.5882	227	-10.5882	3.38196e-26	4.56227e-23	HLA-DQB1	6	32659467	32668383
ENSG00000179344	GTExv8.ALL.Breast_Mammary_Tissue	rs2071479	13.9521	rs1063355	0.671044	16.2873	-10.5882	227	-11.0463	2.28386e-28	4.3793e-25	HLA-DQB1	6	32659467	32668383
ENSG00000179344	GTExv8.ALL.Brain_Hypothalamus	rs2071479	13.9521	rs1063355	0.443632	8.80237	-10.5882	226	-10.5883	3.37813e-26	2.16333e-23	HLA-DQB1	6	32659467	32668383
ENSG00000179344	GTExv8.ALL.Thyroid	rs2071479	13.9521	rs1063355	0.63557	19.0974	-10.5882	227	-13.5577	7.13567e-42	4.36988e-38	HLA-DQB1	6	32659467	32668383
ENSG00000179344	GTExv8.ALL.Brain_Frontal_Cortex_BA9	rs2071479	13.9521	rs3891175	0.227791	-6.541	7.00485	227	-12.4188	2.06725e-35	3.43991e-32	HLA-DQB1	6	32659467	32668383
ENSG00000179344	GTExv8.ALL.Stomach	rs2071479	13.9521	rs1063355	0.574347	13.6242	-10.5882	227	-11.1141	1.0718e-28	1.63798e-25	HLA-DQB1	6	32659467	32668383
ENSG00000179344	GTExv8.ALL.Artery_Tibial	rs2071479	13.9521	rs1063355	0.559199	18.0778	-10.5882	227	-11.6921	1.39946e-31	4.74724e-28	HLA-DQB1	6	32659467	32668383
ENSG00000179344	GTExv8.ALL.Vagina	rs2071479	13.9521	rs1063355	0.619007	9.3075	-10.5882	227	-10.5882	3.38196e-26	1.83099e-23	HLA-DQB1	6	32659467	32668383
ENSG00000179344	GTExv8.ALL.Skin_Not_Sun_Exposed_Suprapubic	rs2071479	13.9521	rs1063355	0.65492	18.3961	-10.5882	227	-11.829	2.76563e-32	5.77685e-29	HLA-DQB1	6	32659467	32668383
ENSG00000179344	GTExv8.ALL.Brain_Nucleus_accumbens_basal_ganglia	rs2071479	13.9521	rs17843604	0.464222	9.94156	-12.2819	227	-11.9388	7.42982e-33	1.01621e-29	HLA-DQB1	6	32659467	32668383
ENSG00000179344	GTExv8.ALL.Brain_Spinal_cord_cervical_c-1	rs2071479	13.9521	rs1063355	0.466888	7.94738	-10.5882	226	-10.6029	2.89035e-26	2.28891e-23	HLA-DQB1	6	32659467	32668383
ENSG00000179344	GTExv8.ALL.Adipose_Visceral_Omentum	rs2071479	13.9521	rs1063355	0.59466	16.691	-10.5882	227	-11.0396	2.46257e-28	5.33823e-25	HLA-DQB1	6	32659467	32668383
ENSG00000179344	GTExv8.ALL.Small_Intestine_Terminal_Ileum	rs2071479	13.9521	rs1063355	0.455987	8.92247	-10.5882	227	-10.5882	3.38196e-26	2.3995e-23	HLA-DQB1	6	32659467	32668383
ENSG00000179344	GTExv8.ALL.Testis	rs2071479	13.9521	rs1063355	0.442241	12.6243	-10.5882	227	-10.0213	1.22822e-23	1.95011e-20	HLA-DQB1	6	32659467	32668383
ENSG00000179344	GTExv8.ALL.Prostate	rs2071479	13.9521	rs1063355	0.581277	11.3513	-10.5882	227	-10.9092	1.04112e-27	1.33967e-24	HLA-DQB1	6	32659467	32668383
ENSG00000179344	GTExv8.ALL.Artery_Coronary	rs2071479	13.9521	rs1063355	0.489621	10.2335	-10.5882	226	-11.0521	2.14259e-28	1.97033e-25	HLA-DQB1	6	32659467	32668383
ENSG00000179344	GTExv8.ALL.Brain_Anterior_cingulate_cortex_BA24	rs2071479	13.9521	rs3891175	0.197708	-6.90576	7.00485	227	-12.1672	4.64924e-34	3.47949e-31	HLA-DQB1	6	32659467	32668383
ENSG00000179344	GTExv8.ALL.Brain_Cerebellar_Hemisphere	rs2071479	13.9521	rs1063355	0.436021	8.94112	-10.5882	227	-11.7653	5.89196e-32	9.7232e-29	HLA-DQB1	6	32659467	32668383
ENSG00000179344	GTExv8.ALL.Pituitary	rs2071479	13.9521	rs17843604	0.501244	11.1	-12.2819	227	-11.8913	1.31289e-32	1.70098e-29	HLA-DQB1	6	32659467	32668383
ENSG00000179344	GTExv8.ALL.Brain_Caudate_basal_ganglia	rs2071479	13.9521	rs1063355	0.517867	10.1162	-10.5882	227	-12.0295	2.48805e-33	2.73835e-30	HLA-DQB1	6	32659467	32668383
ENSG00000179344	GTExv8.ALL.Colon_Sigmoid	rs2071479	13.9521	rs1063355	0.582374	13.5996	-10.5882	227	-10.6868	1.17359e-26	2.83736e-23	HLA-DQB1	6	32659467	32668383
ENSG00000179344	GTExv8.ALL.Liver	rs2071479	13.9521	rs1063355	0.4659	9.88617	-10.5882	227	-11.1358	8.39603e-29	6.91833e-26	HLA-DQB1	6	32659467	32668383
ENSG00000179344	GTExv8.ALL.Esophagus_Muscularis	rs2071479	13.9521	rs1063355	0.614903	16.9215	-10.5882	227	-10.7246	7.80504e-27	1.91633e-23	HLA-DQB1	6	32659467	32668383
ENSG00000179344	GTExv8.ALL.Kidney_Cortex	rs2071479	13.9521	rs1063355	0.33117	5.27797	-10.5882	226	-14.4703	1.86636e-47	2.65396e-44	HLA-DQB1	6	32659467	32668383
ENSG00000179344	GTExv8.ALL.Brain_Cortex	rs2071479	13.9521	rs3891175	0.238984	-7.16844	7.00485	226	-12.6625	9.54523e-37	1.92877e-33	HLA-DQB1	6	32659467	32668383
ENSG00000179344	GTExv8.ALL.Brain_Substantia_nigra	rs2071479	13.9521	rs1063355	0.465291	7.33566	-10.5882	227	-11.7785	5.03998e-32	2.59862e-29	HLA-DQB1	6	32659467	32668383
ENSG00000179344	GTExv8.ALL.Brain_Putamen_basal_ganglia	rs2071479	13.9521	rs1063355	0.533199	9.5221	-10.5882	227	-10.5882	3.38196e-26	2.28862e-23	HLA-DQB1	6	32659467	32668383
ENSG00000179344	GTExv8.ALL.Heart_Atrial_Appendage	rs2071479	13.9521	rs1063355	0.55464	14.3696	-10.5882	227	-10.9336	7.96136e-28	1.52579e-24	HLA-DQB1	6	32659467	32668383
ENSG00000179344	GTExv8.ALL.Uterus	rs2071479	13.9521	rs1063355	0.64211	9.04556	-10.5882	227	-10.5882	3.38196e-26	3.16777e-23	HLA-DQB1	6	32659467	32668383
ENSG00000179344	GTExv8.ALL.Ovary	rs2071479	13.9521	rs1063355	0.328931	7.57245	-10.5882	227	-10.6229	2.33208e-26	2.39854e-23	HLA-DQB1	6	32659467	32668383
ENSG00000179406	GTExv8.ALL.Ovary	rs9791713	-3.67581	rs9791713	0.144181	-5.26775	-3.67581	241	3.69168	0.000222777	0.0458252	LINC00174	7	66376044	66493566
ENSG00000180929	GTExv8.ALL.Colon_Sigmoid	rs12163565	5.02223	rs12163565	0.0356575	3.99661	5.02223	228	5.02223	5.10756e-07	0.000194975	GPR62	3	51955381	51957499
ENSG00000181220	GTExv8.ALL.Cells_Cultured_fibroblasts	rs4727086	-4.23212	rs4727086	0.0336972	-5.42694	-4.23212	384	4.18045	2.90937e-05	0.0100781	ZNF746	7	149472696	149497817
ENSG00000181444	GTExv8.ALL.Brain_Cerebellum	rs4727086	-4.23212	rs10229125	-0.00302673	-3.40328	-1.25655	293	3.93777	8.22439e-05	0.0194794	ZNF467	7	149764182	149773588
ENSG00000183161	GTExv8.ALL.Adrenal_Gland	rs12805507	3.7736	rs11026668	0.0510792	4.58251	3.66682	379	3.66682	0.000245585	0.0425755	FANCF	11	22622890	22625841
ENSG00000183161	GTExv8.ALL.Esophagus_Muscularis	rs12805507	3.7736	rs12805507	0.035616	5.50115	3.7736	380	3.85548	0.000115502	0.030658	FANCF	11	22622890	22625841
ENSG00000183161	GTExv8.ALL.Artery_Tibial	rs12805507	3.7736	rs3740615	0.0893095	7.71199	3.62629	373	3.75717	0.000171843	0.0403486	FANCF	11	22622890	22625841
ENSG00000183161	GTExv8.ALL.Uterus	rs12805507	3.7736	rs11026704	0.104279	4.12332	3.69407	379	3.69407	0.000220692	0.0295307	FANCF	11	22622890	22625841
ENSG00000183161	GTExv8.ALL.Prostate	rs12805507	3.7736	rs12805507	0.0772041	4.51597	3.7736	380	3.7736	0.000160908	0.0273599	FANCF	11	22622890	22625841
ENSG00000183161	GTExv8.ALL.Colon_Transverse	rs12805507	3.7736	rs12805507	0.066932	5.47477	3.7736	374	3.7736	0.000160908	0.0338689	FANCF	11	22622890	22625841
ENSG00000183161	GTExv8.ALL.Breast_Mammary_Tissue	rs12805507	3.7736	rs12805507	0.10531	7.48016	3.7736	379	3.74392	0.000181172	0.0463198	FANCF	11	22622890	22625841
ENSG00000183161	GTExv8.ALL.Stomach	rs12805507	3.7736	rs12805507	0.10763	6.49077	3.7736	378	3.7736	0.000160908	0.0307384	FANCF	11	22622890	22625841
ENSG00000183161	GTExv8.ALL.Lung	rs12805507	3.7736	rs12805507	0.0613585	5.86521	3.7736	377	3.7736	0.000160908	0.0410739	FANCF	11	22622890	22625841
ENSG00000183161	GTExv8.ALL.Esophagus_Gastroesophageal_Junction	rs12805507	3.7736	rs12805507	0.0396704	4.5266	3.7736	379	3.7736	0.000160908	0.0389241	FANCF	11	22622890	22625841
ENSG00000184117	GTExv8.ALL.Brain_Frontal_Cortex_BA9	rs5752924	5.09141	rs6006179	0.148647	-5.64586	-3.78625	389	3.77663	0.000158967	0.0317426	NIPSNAP1	22	29554808	29581337
ENSG00000184117	GTExv8.ALL.Brain_Cortex	rs16987650	4.9075	rs465938	0.155116	-6.19716	-3.88572	388	3.7843	0.000154139	0.0389329	NIPSNAP1	22	29554808	29581337
ENSG00000184117	GTExv8.ALL.Colon_Transverse	rs5752924	5.09141	rs6006179	0.0856053	-6.1006	-3.78625	388	3.78625	0.000152937	0.0330854	NIPSNAP1	22	29554808	29581337
ENSG00000184117	GTExv8.ALL.Stomach	rs5752924	5.09141	rs6006179	0.0467005	-5.80667	-3.78625	387	3.69739	0.000217825	0.0403505	NIPSNAP1	22	29554808	29581337
ENSG00000184117	GTExv8.ALL.Brain_Anterior_cingulate_cortex_BA24	rs16987650	4.9075	rs6361	0.142445	-4.81382	-3.70493	386	3.70493	0.000211448	0.0316496	NIPSNAP1	22	29554808	29581337
ENSG00000184117	GTExv8.ALL.Adrenal_Gland	rs5752924	5.09141	rs6361	0.124931	-5.90023	-3.70493	388	3.64497	0.00026742	0.0449973	NIPSNAP1	22	29554808	29581337
ENSG00000184117	GTExv8.ALL.Brain_Hippocampus	rs5752924	5.09141	rs467812	0.0606319	-4.33372	-3.77286	388	3.77286	0.000161389	0.0257618	NIPSNAP1	22	29554808	29581337
ENSG00000184117	GTExv8.ALL.Pituitary	rs5752924	5.09141	rs9613976	0.0889398	-5.09391	-3.8071	389	3.8292	0.000128558	0.0308445	NIPSNAP1	22	29554808	29581337
ENSG00000184117	GTExv8.ALL.Brain_Caudate_basal_ganglia	rs5752924	5.09141	rs456300	0.121207	-5.8157	-3.71461	389	3.71461	0.000203519	0.0373321	NIPSNAP1	22	29554808	29581337
ENSG00000184117	GTExv8.ALL.Testis	rs5752924	5.09141	rs5763302	0.151927	-7.4398	-3.69828	389	3.76223	0.000168407	0.0497466	NIPSNAP1	22	29554808	29581337
ENSG00000184117	GTExv8.ALL.Uterus	rs5752924	5.09141	rs5763302	0.147343	-5.01569	-3.69828	388	3.77811	0.000158025	0.023371	NIPSNAP1	22	29554808	29581337
ENSG00000184117	GTExv8.ALL.Liver	rs5752924	5.09141	rs6006179	0.111229	-5.04312	-3.78625	389	3.78625	0.000152937	0.0242347	NIPSNAP1	22	29554808	29581337
ENSG00000184117	GTExv8.ALL.Prostate	rs5752924	5.09141	rs468217	0.105738	-5.28641	-3.77177	390	3.77177	0.000162093	0.0273599	NIPSNAP1	22	29554808	29581337
ENSG00000184117	GTExv8.ALL.Brain_Nucleus_accumbens_basal_ganglia	rs5752924	5.09141	rs467812	0.109477	-5.17262	-3.77286	389	3.77286	0.000161389	0.03679	NIPSNAP1	22	29554808	29581337
ENSG00000184117	GTExv8.ALL.Breast_Mammary_Tissue	rs5752924	5.09141	rs5763302	0.107652	-7.06639	-3.69828	390	3.72665	0.000194041	0.0480094	NIPSNAP1	22	29554808	29581337
ENSG00000184117	GTExv8.ALL.Brain_Putamen_basal_ganglia	rs5752924	5.09141	rs467812	0.196063	-6.11146	-3.77286	389	3.77338	0.000161048	0.0346765	NIPSNAP1	22	29554808	29581337
ENSG00000185038	GTExv8.ALL.Skin_Not_Sun_Exposed_Suprapubic	rs1500480	4.16497	rs726017	0.0665721	-6.06345	4.16253	752	-4.16253	3.14743e-05	0.0106038	MROH2A	2	233775679	233833423
ENSG00000185710	GTExv8.ALL.Minor_Salivary_Gland	rs11640226	3.52597	rs1055740	0.00452935	-3.23604	-1.51455	150	3.55684	0.000375336	0.0496887	SMG1P4	16	21879338	21919156
ENSG00000185710	GTExv8.ALL.Thyroid	rs11640226	3.52597	rs11640226	0.0216306	4.4805	3.52597	149	4.17841	2.9356e-05	0.00856077	SMG1P4	16	21879338	21919156
ENSG00000185710	GTExv8.ALL.Uterus	rs11640226	3.52597	rs11640226	0.0284071	4.33824	3.52597	150	3.64947	0.000262778	0.0335639	SMG1P4	16	21879338	21919156
ENSG00000196126	GTExv8.ALL.Stomach	rs2071479	13.9521	rs28366298	0.171367	-7.55105	11.809	239	-7.54316	4.58735e-14	3.50531e-11	HLA-DRB1	6	32578769	32589848
ENSG00000196126	GTExv8.ALL.Spleen	rs2071479	13.9521	rs477515	0.225692	-7.43856	12.1211	239	-5.13647	2.79952e-07	8.98138e-05	HLA-DRB1	6	32578769	32589848
ENSG00000196126	GTExv8.ALL.Artery_Aorta	rs2071479	13.9521	rs477515	0.183743	-8.86654	12.1211	239	-6.07632	1.22972e-09	5.65349e-07	HLA-DRB1	6	32578769	32589848
ENSG00000196126	GTExv8.ALL.Brain_Amygdala	rs2071479	13.9521	rs477515	0.245675	-5.82484	12.1211	238	-12.1211	8.16143e-34	5.72932e-31	HLA-DRB1	6	32578769	32589848
ENSG00000196126	GTExv8.ALL.Brain_Cortex	rs2071479	13.9521	rs9270856	0.215714	7.51349	-7.32823	238	-12.3717	3.71964e-35	5.63712e-32	HLA-DRB1	6	32578769	32589848
ENSG00000196126	GTExv8.ALL.Lung	rs2071479	13.9521	rs28366298	0.366711	-13.8443	11.809	239	-9.31144	1.26105e-20	1.74746e-17	HLA-DRB1	6	32578769	32589848
ENSG00000196126	GTExv8.ALL.Nerve_Tibial	rs2071479	13.9521	rs28366298	0.123229	-8.53313	11.809	239	-12.3626	4.16554e-35	1.71259e-31	HLA-DRB1	6	32578769	32589848
ENSG00000196126	GTExv8.ALL.Artery_Tibial	rs2071479	13.9521	rs477515	0.138567	-10.1521	12.1211	239	-11.6708	1.79718e-31	4.74724e-28	HLA-DRB1	6	32578769	32589848
ENSG00000196126	GTExv8.ALL.Skin_Sun_Exposed_Lower_leg	rs2071479	13.9521	rs28366298	0.278938	-13.01	11.809	239	-11.683	1.5568e-31	4.46413e-28	HLA-DRB1	6	32578769	32589848
ENSG00000196126	GTExv8.ALL.Minor_Salivary_Gland	rs2071479	13.9521	rs9270856	0.121898	5.02826	-7.32823	238	-7.39755	1.38721e-13	5.3053e-11	HLA-DRB1	6	32578769	32589848
ENSG00000196126	GTExv8.ALL.Cells_Cultured_fibroblasts	rs2071479	13.9521	rs9270856	0.0856633	6.77881	-7.32823	239	-8.12812	4.36008e-16	9.06199e-13	HLA-DRB1	6	32578769	32589848
ENSG00000196126	GTExv8.ALL.Brain_Cerebellum	rs2071479	13.9521	rs9270856	0.375242	8.90946	-7.32823	239	-7.32823	2.33215e-13	1.30201e-10	HLA-DRB1	6	32578769	32589848
ENSG00000196126	GTExv8.ALL.Brain_Putamen_basal_ganglia	rs2071479	13.9521	rs9270856	0.298142	7.34605	-7.32823	239	-11.2957	1.37801e-29	1.30552e-26	HLA-DRB1	6	32578769	32589848
ENSG00000196126	GTExv8.ALL.Pituitary	rs2071479	13.9521	rs9270856	0.231745	7.49781	-7.32823	239	-8.5855	9.04456e-18	8.3701e-15	HLA-DRB1	6	32578769	32589848
ENSG00000196126	GTExv8.ALL.Brain_Hypothalamus	rs2071479	13.9521	rs9270856	0.0756952	5.52627	-7.32823	238	-11.0791	1.58469e-28	1.52051e-25	HLA-DRB1	6	32578769	32589848
ENSG00000196126	GTExv8.ALL.Muscle_Skeletal	rs2071479	13.9521	rs9270856	0.18445	11.4435	-7.32823	239	-11.1757	5.36102e-29	1.24644e-25	HLA-DRB1	6	32578769	32589848
ENSG00000196126	GTExv8.ALL.Testis	rs2071479	13.9521	rs9271055	0.418298	11.7161	-8.17449	239	-10.2657	1.00637e-24	1.82613e-21	HLA-DRB1	6	32578769	32589848
ENSG00000196126	GTExv8.ALL.Brain_Caudate_basal_ganglia	rs2071479	13.9521	rs9270856	0.262824	7.65336	-7.32823	239	-7.87771	3.33441e-15	1.52911e-12	HLA-DRB1	6	32578769	32589848
ENSG00000196126	GTExv8.ALL.Adipose_Subcutaneous	rs2071479	13.9521	rs9270856	0.24456	12.0269	-7.32823	239	-9.62906	6.028e-22	7.11175e-19	HLA-DRB1	6	32578769	32589848
ENSG00000196126	GTExv8.ALL.Brain_Anterior_cingulate_cortex_BA24	rs2071479	13.9521	rs477515	0.212602	-6.91967	12.1211	239	-13.605	3.73727e-42	1.39849e-38	HLA-DRB1	6	32578769	32589848
ENSG00000196126	GTExv8.ALL.Esophagus_Mucosa	rs2071479	13.9521	rs28366298	0.14708	-9.23961	11.809	239	-11.673	1.75139e-31	4.41175e-28	HLA-DRB1	6	32578769	32589848
ENSG00000196126	GTExv8.ALL.Heart_Left_Ventricle	rs2071479	13.9521	rs9270856	0.148365	9.24851	-7.32823	239	-7.79134	6.63043e-15	4.96914e-12	HLA-DRB1	6	32578769	32589848
ENSG00000196126	GTExv8.ALL.Heart_Atrial_Appendage	rs2071479	13.9521	rs9270856	0.350083	11.4364	-7.32823	239	-7.98032	1.45957e-15	1.24323e-12	HLA-DRB1	6	32578769	32589848
ENSG00000196126	GTExv8.ALL.Brain_Frontal_Cortex_BA9	rs2071479	13.9521	rs17843604	0.224332	7.32023	-12.2819	239	-10.9066	1.07166e-27	8.91623e-25	HLA-DRB1	6	32578769	32589848
ENSG00000196126	GTExv8.ALL.Vagina	rs2071479	13.9521	rs9270856	0.0393386	4.00637	-7.32823	239	-9.44843	3.43948e-21	1.55178e-18	HLA-DRB1	6	32578769	32589848
ENSG00000196126	GTExv8.ALL.Small_Intestine_Terminal_Ileum	rs2071479	13.9521	rs532098	0.168867	-6.05084	5.18262	239	-4.82455	1.40319e-06	0.000314389	HLA-DRB1	6	32578769	32589848
ENSG00000196126	GTExv8.ALL.Brain_Cerebellar_Hemisphere	rs2071479	13.9521	rs9270856	0.203919	6.6276	-7.32823	239	-11.8385	2.46868e-32	6.00331e-29	HLA-DRB1	6	32578769	32589848
ENSG00000196126	GTExv8.ALL.Whole_Blood	rs2071479	13.9521	rs28366298	0.164643	-10.5611	11.809	239	-10.3087	6.43568e-25	8.08138e-22	HLA-DRB1	6	32578769	32589848
ENSG00000196126	GTExv8.ALL.Liver	rs2071479	13.9521	rs28366298	0.0980264	-4.91957	11.809	239	-8.99964	2.26465e-19	1.33291e-16	HLA-DRB1	6	32578769	32589848
ENSG00000196126	GTExv8.ALL.Breast_Mammary_Tissue	rs2071479	13.9521	rs477515	0.142476	-8.17857	12.1211	239	-8.90869	5.16379e-19	4.40069e-16	HLA-DRB1	6	32578769	32589848
ENSG00000196126	GTExv8.ALL.Pancreas	rs2071479	13.9521	rs28366298	0.226197	-8.60311	11.809	239	-12.7694	2.43076e-37	8.42867e-34	HLA-DRB1	6	32578769	32589848
ENSG00000196126	GTExv8.ALL.Adipose_Visceral_Omentum	rs2071479	13.9521	rs532098	0.137377	-8.62975	5.18262	239	-8.86135	7.90502e-19	9.79207e-16	HLA-DRB1	6	32578769	32589848
ENSG00000196126	GTExv8.ALL.Brain_Nucleus_accumbens_basal_ganglia	rs2071479	13.9521	rs9271055	0.1379	7.08674	-8.17449	239	-9.21265	3.18185e-20	2.48685e-17	HLA-DRB1	6	32578769	32589848
ENSG00000196126	GTExv8.ALL.Prostate	rs2071479	13.9521	rs9270856	0.167093	6.19269	-7.32823	239	-7.32823	2.33215e-13	1.0003e-10	HLA-DRB1	6	32578769	32589848
ENSG00000196126	GTExv8.ALL.Cells_EBV-transformed_lymphocytes	rs2071479	13.9521	rs9270623	0.272438	6.39123	3.61284	239	3.61284	0.000302867	0.0407007	HLA-DRB1	6	32578769	32589848
ENSG00000196126	GTExv8.ALL.Brain_Substantia_nigra	rs2071479	13.9521	rs477515	0.135823	-4.994	12.1211	239	-12.2166	2.53457e-34	2.15654e-31	HLA-DRB1	6	32578769	32589848
ENSG00000196126	GTExv8.ALL.Colon_Transverse	rs2071479	13.9521	rs9271055	0.0562182	6.85951	-8.17449	239	-5.23696	1.63242e-07	6.35665e-05	HLA-DRB1	6	32578769	32589848
ENSG00000196126	GTExv8.ALL.Brain_Hippocampus	rs2071479	13.9521	rs28366298	0.139368	-5.41858	11.809	239	-12.134	6.97812e-34	8.91106e-31	HLA-DRB1	6	32578769	32589848
ENSG00000196126	GTExv8.ALL.Artery_Coronary	rs2071479	13.9521	rs477515	0.0809511	-5.60734	12.1211	238	-9.91153	3.70926e-23	1.89502e-20	HLA-DRB1	6	32578769	32589848
ENSG00000196126	GTExv8.ALL.Skin_Not_Sun_Exposed_Suprapubic	rs2071479	13.9521	rs477515	0.252414	-11.6643	12.1211	239	-11.9566	5.99647e-33	1.56568e-29	HLA-DRB1	6	32578769	32589848
ENSG00000196126	GTExv8.ALL.Thyroid	rs2071479	13.9521	rs28366298	0.253183	-12.3789	11.809	239	-11.2105	3.62005e-29	7.38974e-26	HLA-DRB1	6	32578769	32589848
ENSG00000196126	GTExv8.ALL.Brain_Spinal_cord_cervical_c-1	rs2071479	13.9521	rs9270856	0.0853908	4.30735	-7.32823	238	-7.3087	2.69746e-13	1.30403e-10	HLA-DRB1	6	32578769	32589848
ENSG00000196235	GTExv8.ALL.Esophagus_Gastroesophageal_Junction	rs758219	-3.57598	rs3922314	-0.00301925	-3.36971	2.41441	442	-4.6554	3.23345e-06	0.00115511	SUPT5H	19	39436156	39476670
ENSG00000196260	GTExv8.ALL.Lung	rs3130560	-6.88554	rs2233956	0.06801	6.16291	3.78531	95	4.52162	6.13693e-06	0.00192027	SFTA2	6	30931353	30955636
ENSG00000196260	GTExv8.ALL.Esophagus_Mucosa	rs3130560	-6.88554	rs2233956	0.0209449	4.92596	3.78531	96	4.57835	4.68653e-06	0.00143095	SFTA2	6	30931353	30955636
ENSG00000196301	GTExv8.ALL.Spleen	rs2071479	13.9521	rs9271055	0.249421	-7.91294	-8.17449	214	8.93276	4.15509e-19	3.25852e-16	HLA-DRB9	6	32459821	32473500
ENSG00000196301	GTExv8.ALL.Thyroid	rs2071479	13.9521	rs9270856	0.168494	-9.90886	-7.32823	214	9.41675	4.65249e-21	6.33153e-18	HLA-DRB9	6	32459821	32473500
ENSG00000196301	GTExv8.ALL.Artery_Aorta	rs2071479	13.9521	rs9270856	0.156384	-7.83956	-7.32823	214	9.06921	1.19884e-19	1.30899e-16	HLA-DRB9	6	32459821	32473500
ENSG00000196301	GTExv8.ALL.Artery_Coronary	rs2071479	13.9521	rs9270856	0.101915	-5.83103	-7.32823	213	10.1784	2.47547e-24	1.42277e-21	HLA-DRB9	6	32459821	32473500
ENSG00000196301	GTExv8.ALL.Lung	rs2071479	13.9521	rs9270856	0.303242	-12.5919	-7.32823	214	8.73674	2.39937e-18	2.58598e-15	HLA-DRB9	6	32459821	32473500
ENSG00000196301	GTExv8.ALL.Adrenal_Gland	rs2071479	13.9521	rs9271775	0.0785315	-5.64476	-8.74069	214	10.1233	4.35592e-24	4.98405e-21	HLA-DRB9	6	32459821	32473500
ENSG00000196301	GTExv8.ALL.Skin_Not_Sun_Exposed_Suprapubic	rs2071479	13.9521	rs9271775	0.117216	-7.84995	-8.74069	214	5.98312	2.18904e-09	1.52416e-06	HLA-DRB9	6	32459821	32473500
ENSG00000196301	GTExv8.ALL.Skin_Sun_Exposed_Lower_leg	rs2071479	13.9521	rs9271775	0.073239	-6.76219	-8.74069	214	6.75769	1.40212e-11	1.07216e-08	HLA-DRB9	6	32459821	32473500
ENSG00000196301	GTExv8.ALL.Colon_Transverse	rs2071479	13.9521	rs9270856	0.085859	-6.84161	-7.32823	214	8.85613	8.28395e-19	1.07526e-15	HLA-DRB9	6	32459821	32473500
ENSG00000196301	GTExv8.ALL.Vagina	rs2071479	13.9521	rs9271775	0.113302	-4.65048	-8.74069	214	9.06132	1.2888e-19	4.98399e-17	HLA-DRB9	6	32459821	32473500
ENSG00000196301	GTExv8.ALL.Cells_EBV-transformed_lymphocytes	rs2071479	13.9521	rs9270856	0.335392	-7.06269	-7.32823	214	6.45428	1.08734e-10	3.79917e-08	HLA-DRB9	6	32459821	32473500
ENSG00000196301	GTExv8.ALL.Prostate	rs2071479	13.9521	rs9270856	0.0544271	-4.37542	-7.32823	214	7.48878	6.95148e-14	3.25266e-11	HLA-DRB9	6	32459821	32473500
ENSG00000196301	GTExv8.ALL.Nerve_Tibial	rs2071479	13.9521	rs9270856	0.103008	-9.25418	-7.32823	214	9.34331	9.33652e-21	1.43946e-17	HLA-DRB9	6	32459821	32473500
ENSG00000196301	GTExv8.ALL.Breast_Mammary_Tissue	rs2071479	13.9521	rs9270856	0.129667	-7.86256	-7.32823	214	8.5419	1.32031e-17	1.01267e-14	HLA-DRB9	6	32459821	32473500
ENSG00000196301	GTExv8.ALL.Adipose_Subcutaneous	rs2071479	13.9521	rs9270856	0.265473	-12.536	-7.32823	214	6.59726	4.18837e-11	2.66134e-08	HLA-DRB9	6	32459821	32473500
ENSG00000196301	GTExv8.ALL.Whole_Blood	rs2071479	13.9521	rs9270856	0.212543	-12.0161	-7.32823	214	7.26894	3.62328e-13	2.65405e-10	HLA-DRB9	6	32459821	32473500
ENSG00000196301	GTExv8.ALL.Small_Intestine_Terminal_Ileum	rs2071479	13.9521	rs9271055	0.218879	-6.84684	-8.17449	214	9.51389	1.83655e-21	9.77272e-19	HLA-DRB9	6	32459821	32473500
ENSG00000196301	GTExv8.ALL.Adipose_Visceral_Omentum	rs2071479	13.9521	rs9270856	0.251592	-10.9058	-7.32823	214	8.27691	1.26409e-16	1.21788e-13	HLA-DRB9	6	32459821	32473500
ENSG00000196642	GTExv8.ALL.Colon_Transverse	rs2811739	-2.87606	rs4880142	0.0696059	-5.92492	-2.65867	409	3.88322	0.000103083	0.0243275	RABL6	9	136807943	136841187
ENSG00000196735	GTExv8.ALL.Liver	rs2071479	13.9521	rs1063355	0.158612	6.03749	-10.5882	220	-11.2185	3.30836e-29	3.40761e-26	HLA-DQA1	6	32628179	32647062
ENSG00000196735	GTExv8.ALL.Nerve_Tibial	rs2071479	13.9521	rs1063355	0.296947	12.5978	-10.5882	220	-12.1587	5.15686e-34	1.27209e-30	HLA-DQA1	6	32628179	32647062
ENSG00000196735	GTExv8.ALL.Skin_Sun_Exposed_Lower_leg	rs2071479	13.9521	rs28366298	0.390531	-15.3963	11.809	220	-14.7555	2.83735e-49	3.25444e-45	HLA-DQA1	6	32628179	32647062
ENSG00000196735	GTExv8.ALL.Adipose_Subcutaneous	rs2071479	13.9521	rs17843604	0.166181	10.2596	-12.2819	220	-14.4132	4.27242e-47	4.61507e-43	HLA-DQA1	6	32628179	32647062
ENSG00000196735	GTExv8.ALL.Brain_Anterior_cingulate_cortex_BA24	rs2071479	13.9521	rs17843604	0.113342	5.15329	-12.2819	220	-12.3177	7.27502e-35	6.80578e-32	HLA-DQA1	6	32628179	32647062
ENSG00000196735	GTExv8.ALL.Artery_Aorta	rs2071479	13.9521	rs17843604	0.276683	10.4649	-12.2819	220	-11.7043	1.21222e-31	3.52958e-28	HLA-DQA1	6	32628179	32647062
ENSG00000196735	GTExv8.ALL.Lung	rs2071479	13.9521	rs17843604	0.527816	16.5209	-12.2819	220	-12.1003	1.05195e-33	3.40129e-30	HLA-DQA1	6	32628179	32647062
ENSG00000196735	GTExv8.ALL.Cells_EBV-transformed_lymphocytes	rs2071479	13.9521	rs28366298	0.368955	-7.50504	11.809	220	-12.6203	1.63124e-36	5.69957e-33	HLA-DQA1	6	32628179	32647062
ENSG00000196735	GTExv8.ALL.Spleen	rs2071479	13.9521	rs477515	0.201276	-7.65803	12.1211	220	-14.6843	8.12763e-49	5.73648e-45	HLA-DQA1	6	32628179	32647062
ENSG00000196735	GTExv8.ALL.Stomach	rs2071479	13.9521	rs1063355	0.335796	10.7437	-10.5882	220	-11.4859	1.55383e-30	3.1662e-27	HLA-DQA1	6	32628179	32647062
ENSG00000196735	GTExv8.ALL.Heart_Atrial_Appendage	rs2071479	13.9521	rs17843604	0.288787	10.7146	-12.2819	220	-11.7717	5.4618e-32	1.39567e-28	HLA-DQA1	6	32628179	32647062
ENSG00000196735	GTExv8.ALL.Brain_Frontal_Cortex_BA9	rs2071479	13.9521	rs17843604	0.146697	5.3668	-12.2819	220	-11.4921	1.44527e-30	1.8037e-27	HLA-DQA1	6	32628179	32647062
ENSG00000196735	GTExv8.ALL.Brain_Cortex	rs2071479	13.9521	rs17843604	0.129998	5.46601	-12.2819	219	-12.2819	1.13247e-34	1.37301e-31	HLA-DQA1	6	32628179	32647062
ENSG00000196735	GTExv8.ALL.Brain_Amygdala	rs2071479	13.9521	rs17843604	0.0710839	4.51402	-12.2819	219	-12.2686	1.33596e-34	1.25045e-31	HLA-DQA1	6	32628179	32647062
ENSG00000196735	GTExv8.ALL.Muscle_Skeletal	rs2071479	13.9521	rs17843604	0.211679	12.2679	-12.2819	220	-12.0139	3.00469e-33	9.31453e-30	HLA-DQA1	6	32628179	32647062
ENSG00000196735	GTExv8.ALL.Brain_Hippocampus	rs2071479	13.9521	rs28366298	0.104745	-5.1582	11.809	220	-7.23237	4.74623e-13	1.39868e-10	HLA-DQA1	6	32628179	32647062
ENSG00000196735	GTExv8.ALL.Artery_Coronary	rs2071479	13.9521	rs17843604	0.201641	6.88778	-12.2819	219	-12.1108	9.25618e-34	1.064e-30	HLA-DQA1	6	32628179	32647062
ENSG00000196735	GTExv8.ALL.Esophagus_Muscularis	rs2071479	13.9521	rs17843604	0.300584	12.0504	-12.2819	220	-12.0117	3.08499e-33	1.00992e-29	HLA-DQA1	6	32628179	32647062
ENSG00000196735	GTExv8.ALL.Esophagus_Gastroesophageal_Junction	rs2071479	13.9521	rs17843604	0.348144	10.7565	-12.2819	220	-12.0988	1.0717e-33	2.6789e-30	HLA-DQA1	6	32628179	32647062
ENSG00000196735	GTExv8.ALL.Artery_Tibial	rs2071479	13.9521	rs17843604	0.252979	12.1747	-12.2819	220	-14.7428	3.42221e-49	3.61591e-45	HLA-DQA1	6	32628179	32647062
ENSG00000196735	GTExv8.ALL.Heart_Left_Ventricle	rs2071479	13.9521	rs17843604	0.298858	11.0646	-12.2819	220	-11.9136	1.00547e-32	2.26063e-29	HLA-DQA1	6	32628179	32647062
ENSG00000196735	GTExv8.ALL.Esophagus_Mucosa	rs2071479	13.9521	rs17843604	0.285529	12.2174	-12.2819	220	-14.0223	1.13888e-44	5.7377e-41	HLA-DQA1	6	32628179	32647062
ENSG00000196735	GTExv8.ALL.Brain_Nucleus_accumbens_basal_ganglia	rs2071479	13.9521	rs17843604	0.038675	4.79504	-12.2819	220	-11.47	1.86721e-30	1.70258e-27	HLA-DQA1	6	32628179	32647062
ENSG00000196735	GTExv8.ALL.Small_Intestine_Terminal_Ileum	rs2071479	13.9521	rs1063355	0.189961	5.96072	-10.5882	220	-10.5882	3.38196e-26	2.3995e-23	HLA-DQA1	6	32628179	32647062
ENSG00000196735	GTExv8.ALL.Colon_Transverse	rs2071479	13.9521	rs17843604	0.309313	10.7201	-12.2819	220	-13.3423	1.31341e-40	1.02289e-36	HLA-DQA1	6	32628179	32647062
ENSG00000196735	GTExv8.ALL.Testis	rs2071479	13.9521	rs17843604	0.19177	8.02031	-12.2819	220	-12.1877	3.61611e-34	2.29659e-30	HLA-DQA1	6	32628179	32647062
ENSG00000196735	GTExv8.ALL.Breast_Mammary_Tissue	rs2071479	13.9521	rs17843604	0.235278	10.0338	-12.2819	220	-12.0249	2.62753e-33	6.71773e-30	HLA-DQA1	6	32628179	32647062
ENSG00000196735	GTExv8.ALL.Brain_Putamen_basal_ganglia	rs2071479	13.9521	rs17843604	0.148187	5.55427	-12.2819	220	-12.2478	1.7258e-34	2.04378e-31	HLA-DQA1	6	32628179	32647062
ENSG00000196735	GTExv8.ALL.Thyroid	rs2071479	13.9521	rs17843604	0.358442	14.3767	-12.2819	220	-13.4562	2.83274e-41	1.15651e-37	HLA-DQA1	6	32628179	32647062
ENSG00000196735	GTExv8.ALL.Brain_Spinal_cord_cervical_c-1	rs2071479	13.9521	rs28366298	0.146147	-4.85591	11.809	219	-11.809	3.5079e-32	3.95691e-29	HLA-DQA1	6	32628179	32647062
ENSG00000196735	GTExv8.ALL.Skin_Not_Sun_Exposed_Suprapubic	rs2071479	13.9521	rs28366298	0.368701	-13.9748	11.809	220	-15.2458	1.75604e-52	1.83401e-48	HLA-DQA1	6	32628179	32647062
ENSG00000196735	GTExv8.ALL.Whole_Blood	rs2071479	13.9521	rs1063355	0.34641	15.3163	-10.5882	220	-11.667	1.87917e-31	1.65179e-27	HLA-DQA1	6	32628179	32647062
ENSG00000196735	GTExv8.ALL.Adipose_Visceral_Omentum	rs2071479	13.9521	rs1063355	0.245751	11.0786	-10.5882	220	-11.661	2.01686e-31	5.82938e-28	HLA-DQA1	6	32628179	32647062
ENSG00000196735	GTExv8.ALL.Vagina	rs2071479	13.9521	rs17843604	0.217907	5.84774	-12.2819	220	-12.4285	1.83141e-35	1.65254e-32	HLA-DQA1	6	32628179	32647062
ENSG00000196735	GTExv8.ALL.Pituitary	rs2071479	13.9521	rs17843604	0.226194	7.68108	-12.2819	220	-13.4042	5.70992e-41	1.23296e-37	HLA-DQA1	6	32628179	32647062
ENSG00000196735	GTExv8.ALL.Brain_Caudate_basal_ganglia	rs2071479	13.9521	rs17843604	0.258612	7.16533	-12.2819	220	-12.2819	1.13247e-34	2.07733e-31	HLA-DQA1	6	32628179	32647062
ENSG00000196735	GTExv8.ALL.Pancreas	rs2071479	13.9521	rs17843604	0.360592	10.5181	-12.2819	220	-12.2819	1.13247e-34	2.6179e-31	HLA-DQA1	6	32628179	32647062
ENSG00000196735	GTExv8.ALL.Colon_Sigmoid	rs2071479	13.9521	rs1063355	0.286684	9.61167	-10.5882	220	-10.5882	3.38196e-26	6.13234e-23	HLA-DQA1	6	32628179	32647062
ENSG00000196735	GTExv8.ALL.Prostate	rs2071479	13.9521	rs17843604	0.265917	7.77327	-12.2819	220	-12.2819	1.13247e-34	1.94295e-31	HLA-DQA1	6	32628179	32647062
ENSG00000197251	GTExv8.ALL.Brain_Hypothalamus	rs2257126	5.49942	rs375555	0.110436	5.41459	3.71211	504	3.76949	0.000163579	0.0313909	LINC00336	6	33586106	33593338
ENSG00000197251	GTExv8.ALL.Adrenal_Gland	rs2257126	5.49942	rs375555	0.170938	6.4904	3.71211	504	3.73245	0.000189623	0.0339011	LINC00336	6	33586106	33593338
ENSG00000197251	GTExv8.ALL.Lung	rs2257126	5.49942	rs375555	0.127426	8.41466	3.71211	502	3.74484	0.000180511	0.0417749	LINC00336	6	33586106	33593338
ENSG00000197251	GTExv8.ALL.Thyroid	rs2257126	5.49942	rs210137	0.0361712	5.54297	4.59937	500	4.39993	1.08288e-05	0.00331577	LINC00336	6	33586106	33593338
ENSG00000197251	GTExv8.ALL.Brain_Caudate_basal_ganglia	rs2257126	5.49942	rs210162	0.221483	6.68161	3.74143	504	3.74143	0.000182974	0.0347209	LINC00336	6	33586106	33593338
ENSG00000197251	GTExv8.ALL.Brain_Substantia_nigra	rs2257126	5.49942	rs210162	0.196297	5.1199	3.74143	504	3.74143	0.000182974	0.0224623	LINC00336	6	33586106	33593338
ENSG00000197251	GTExv8.ALL.Brain_Putamen_basal_ganglia	rs2257126	5.49942	rs210137	0.145487	5.65957	4.59937	504	4.53229	5.83471e-06	0.00162582	LINC00336	6	33586106	33593338
ENSG00000197251	GTExv8.ALL.Brain_Frontal_Cortex_BA9	rs2257126	5.49942	rs210162	0.224941	6.50385	3.74143	504	3.75974	0.000170092	0.0326577	LINC00336	6	33586106	33593338
ENSG00000197251	GTExv8.ALL.Brain_Hippocampus	rs2257126	5.49942	rs210162	0.106476	4.58564	3.74143	504	3.74143	0.000182974	0.0269605	LINC00336	6	33586106	33593338
ENSG00000197251	GTExv8.ALL.Brain_Nucleus_accumbens_basal_ganglia	rs2257126	5.49942	rs210162	0.178221	6.42945	3.74143	503	3.74143	0.000182974	0.0400421	LINC00336	6	33586106	33593338
ENSG00000197251	GTExv8.ALL.Colon_Transverse	rs2257126	5.49942	rs375555	0.0469615	5.62502	3.71211	502	4.10035	4.12517e-05	0.0103635	LINC00336	6	33586106	33593338
ENSG00000197822	GTExv8.ALL.Adipose_Visceral_Omentum	rs1561756	-2.16361	rs2583707	0.0962655	7.23789	-2.06759	185	-3.7529	0.000174801	0.0459302	OCLN	5	69492292	69558104
ENSG00000198502	GTExv8.ALL.Brain_Cerebellum	rs2071479	13.9521	rs9271055	0.491175	10.1194	-8.17449	262	-8.17449	2.9713e-16	2.11125e-13	HLA-DRB5	6	32517353	32530287
ENSG00000198502	GTExv8.ALL.Brain_Amygdala	rs2071479	13.9521	rs9271055	0.515969	8.22388	-8.17449	261	-8.17449	2.9713e-16	1.04293e-13	HLA-DRB5	6	32517353	32530287
ENSG00000198502	GTExv8.ALL.Cells_EBV-transformed_lymphocytes	rs2071479	13.9521	rs9271055	0.347885	7.17875	-8.17449	262	-7.82601	5.03593e-15	2.51365e-12	HLA-DRB5	6	32517353	32530287
ENSG00000198502	GTExv8.ALL.Pituitary	rs2071479	13.9521	rs9271055	0.598525	11.8921	-8.17449	262	-4.81312	1.48593e-06	0.000534771	HLA-DRB5	6	32517353	32530287
ENSG00000198502	GTExv8.ALL.Brain_Cortex	rs2071479	13.9521	rs9271055	0.567986	10.8087	-8.17449	261	-6.93596	4.03475e-12	2.22352e-09	HLA-DRB5	6	32517353	32530287
ENSG00000198502	GTExv8.ALL.Brain_Hypothalamus	rs2071479	13.9521	rs9271055	0.498554	9.2171	-8.17449	261	-8.07556	6.71702e-16	2.57799e-13	HLA-DRB5	6	32517353	32530287
ENSG00000198502	GTExv8.ALL.Heart_Atrial_Appendage	rs2071479	13.9521	rs9271055	0.563658	14.4698	-8.17449	262	-5.68889	1.27868e-08	7.00168e-06	HLA-DRB5	6	32517353	32530287
ENSG00000198502	GTExv8.ALL.Lung	rs2071479	13.9521	rs9271055	0.610302	17.7474	-8.17449	262	-6.88852	5.6377e-12	3.03809e-09	HLA-DRB5	6	32517353	32530287
ENSG00000198502	GTExv8.ALL.Muscle_Skeletal	rs2071479	13.9521	rs9271055	0.615399	20.8172	-8.17449	262	-5.85888	4.66008e-09	2.40771e-06	HLA-DRB5	6	32517353	32530287
ENSG00000198502	GTExv8.ALL.Spleen	rs2071479	13.9521	rs9271055	0.494128	10.6027	-8.17449	262	-3.70588	0.000210659	0.0424809	HLA-DRB5	6	32517353	32530287
ENSG00000198502	GTExv8.ALL.Colon_Transverse	rs2071479	13.9521	rs9271055	0.538598	14.0574	-8.17449	262	-4.42313	9.72817e-06	0.00270582	HLA-DRB5	6	32517353	32530287
ENSG00000198502	GTExv8.ALL.Brain_Caudate_basal_ganglia	rs2071479	13.9521	rs9271055	0.562531	10.4215	-8.17449	262	-4.57309	4.80573e-06	0.0012566	HLA-DRB5	6	32517353	32530287
ENSG00000198502	GTExv8.ALL.Adrenal_Gland	rs2071479	13.9521	rs9271055	0.43314	10.0318	-8.17449	262	-4.893	9.93084e-07	0.000284072	HLA-DRB5	6	32517353	32530287
ENSG00000198502	GTExv8.ALL.Thyroid	rs2071479	13.9521	rs9271055	0.652121	19.3503	-8.17449	262	-7.77831	7.35007e-15	6.00158e-12	HLA-DRB5	6	32517353	32530287
ENSG00000198502	GTExv8.ALL.Artery_Tibial	rs2071479	13.9521	rs9271055	0.62395	19.0736	-8.17449	262	-6.31535	2.69544e-10	1.58222e-07	HLA-DRB5	6	32517353	32530287
ENSG00000198502	GTExv8.ALL.Whole_Blood	rs2071479	13.9521	rs9271055	0.540113	19.0371	-8.17449	262	-6.54028	6.14033e-11	3.37334e-08	HLA-DRB5	6	32517353	32530287
ENSG00000198502	GTExv8.ALL.Adipose_Subcutaneous	rs2071479	13.9521	rs9271055	0.56387	18.1226	-8.17449	262	-5.1845	2.1659e-07	7.5471e-05	HLA-DRB5	6	32517353	32530287
ENSG00000198502	GTExv8.ALL.Skin_Sun_Exposed_Lower_leg	rs2071479	13.9521	rs9271055	0.52083	17.7433	-8.17449	262	-5.54692	2.90741e-08	1.44991e-05	HLA-DRB5	6	32517353	32530287
ENSG00000198502	GTExv8.ALL.Skin_Not_Sun_Exposed_Suprapubic	rs2071479	13.9521	rs9271055	0.543548	16.7693	-8.17449	262	-5.68257	1.32687e-08	6.92891e-06	HLA-DRB5	6	32517353	32530287
ENSG00000198502	GTExv8.ALL.Brain_Spinal_cord_cervical_c-1	rs2071479	13.9521	rs9271055	0.554967	8.35313	-8.17449	261	-4.55313	5.28537e-06	0.00149047	HLA-DRB5	6	32517353	32530287
ENSG00000198502	GTExv8.ALL.Brain_Frontal_Cortex_BA9	rs2071479	13.9521	rs9271055	0.563261	9.93959	-8.17449	262	-8.22265	1.99047e-16	8.28035e-14	HLA-DRB5	6	32517353	32530287
ENSG00000198502	GTExv8.ALL.Stomach	rs2071479	13.9521	rs9271055	0.547608	13.3086	-8.17449	262	-6.65105	2.91011e-11	1.48246e-08	HLA-DRB5	6	32517353	32530287
ENSG00000198502	GTExv8.ALL.Liver	rs2071479	13.9521	rs9271055	0.581294	10.9875	-8.17449	262	-3.7672	0.00016509	0.0251916	HLA-DRB5	6	32517353	32530287
ENSG00000198502	GTExv8.ALL.Uterus	rs2071479	13.9521	rs9271055	0.514035	8.16953	-8.17449	262	-8.17449	2.9713e-16	1.39156e-13	HLA-DRB5	6	32517353	32530287
ENSG00000198502	GTExv8.ALL.Breast_Mammary_Tissue	rs2071479	13.9521	rs9271055	0.529218	14.487	-8.17449	262	-4.72267	2.32767e-06	0.000714129	HLA-DRB5	6	32517353	32530287
ENSG00000198502	GTExv8.ALL.Artery_Aorta	rs2071479	13.9521	rs9271055	0.566768	14.8173	-8.17449	262	-5.07844	3.80539e-07	0.000127847	HLA-DRB5	6	32517353	32530287
ENSG00000198502	GTExv8.ALL.Esophagus_Mucosa	rs2071479	13.9521	rs9271055	0.574929	16.8885	-8.17449	262	-5.56691	2.59298e-08	1.04508e-05	HLA-DRB5	6	32517353	32530287
ENSG00000198502	GTExv8.ALL.Vagina	rs2071479	13.9521	rs9271055	0.60719	9.20752	-8.17449	262	-8.17449	2.9713e-16	1.00541e-13	HLA-DRB5	6	32517353	32530287
ENSG00000198502	GTExv8.ALL.Pancreas	rs2071479	13.9521	rs9271055	0.577808	13.272	-8.17449	262	-5.12078	3.04274e-07	0.00011106	HLA-DRB5	6	32517353	32530287
ENSG00000198502	GTExv8.ALL.Brain_Anterior_cingulate_cortex_BA24	rs2071479	13.9521	rs9271055	0.436874	8.0969	-8.17449	262	-8.00242	1.21994e-15	5.70625e-13	HLA-DRB5	6	32517353	32530287
ENSG00000198502	GTExv8.ALL.Brain_Nucleus_accumbens_basal_ganglia	rs2071479	13.9521	rs9271055	0.472116	9.8279	-8.17449	262	-3.86707	0.00011015	0.0262014	HLA-DRB5	6	32517353	32530287
ENSG00000198502	GTExv8.ALL.Small_Intestine_Terminal_Ileum	rs2071479	13.9521	rs9271055	0.496698	9.29646	-8.17449	262	-9.4671	2.87718e-21	1.36091e-18	HLA-DRB5	6	32517353	32530287
ENSG00000198502	GTExv8.ALL.Testis	rs2071479	13.9521	rs9271055	0.599962	13.9613	-8.17449	262	-4.74429	2.09243e-06	0.000830562	HLA-DRB5	6	32517353	32530287
ENSG00000198502	GTExv8.ALL.Brain_Putamen_basal_ganglia	rs2071479	13.9521	rs9271055	0.565997	9.77201	-8.17449	262	-8.17449	2.9713e-16	1.40751e-13	HLA-DRB5	6	32517353	32530287
ENSG00000198502	GTExv8.ALL.Heart_Left_Ventricle	rs2071479	13.9521	rs9271055	0.615107	15.4068	-8.17449	262	-6.00644	1.89643e-09	7.52435e-07	HLA-DRB5	6	32517353	32530287
ENSG00000198502	GTExv8.ALL.Brain_Substantia_nigra	rs2071479	13.9521	rs9271055	0.525811	7.73189	-8.17449	262	-8.17449	2.9713e-16	8.51113e-14	HLA-DRB5	6	32517353	32530287
ENSG00000198502	GTExv8.ALL.Adipose_Visceral_Omentum	rs2071479	13.9521	rs9271055	0.594302	16.7147	-8.17449	262	-5.23871	1.61705e-07	5.19313e-05	HLA-DRB5	6	32517353	32530287
ENSG00000198502	GTExv8.ALL.Brain_Hippocampus	rs2071479	13.9521	rs9271055	0.474825	8.88862	-8.17449	262	-5.57606	2.46024e-08	5.89075e-06	HLA-DRB5	6	32517353	32530287
ENSG00000198502	GTExv8.ALL.Artery_Coronary	rs2071479	13.9521	rs9271055	0.644657	11.6939	-8.17449	261	-6.06831	1.29264e-09	4.57195e-07	HLA-DRB5	6	32517353	32530287
ENSG00000198502	GTExv8.ALL.Minor_Salivary_Gland	rs2071479	13.9521	rs9271055	0.462779	8.1622	-8.17449	261	-4.16957	3.05175e-05	0.00525205	HLA-DRB5	6	32517353	32530287
ENSG00000198502	GTExv8.ALL.Ovary	rs2071479	13.9521	rs9271055	0.579226	9.84224	-8.17449	262	-8.17449	2.9713e-16	1.74628e-13	HLA-DRB5	6	32517353	32530287
ENSG00000198502	GTExv8.ALL.Prostate	rs2071479	13.9521	rs9271055	0.570402	11.214	-8.17449	262	-4.80179	1.57255e-06	0.000404697	HLA-DRB5	6	32517353	32530287
ENSG00000198563	GTExv8.ALL.Adipose_Subcutaneous	rs2516408	8.27537	rs1041981	0.0477475	-5.49601	7.78522	277	-5.94585	2.75024e-09	1.42059e-06	DDX39B	6	31530219	31542448
ENSG00000198563	GTExv8.ALL.Heart_Left_Ventricle	rs2516408	8.27537	rs6929796	0.0208781	-4.33605	3.25484	277	-3.7821	0.000155512	0.0349643	DDX39B	6	31530219	31542448
ENSG00000198563	GTExv8.ALL.Skin_Not_Sun_Exposed_Suprapubic	rs2516408	8.27537	rs2071591	0.0240295	-4.77349	7.10514	277	-5.93058	3.01861e-09	1.85449e-06	DDX39B	6	31530219	31542448
ENSG00000198563	GTExv8.ALL.Artery_Tibial	rs2516408	8.27537	rs2071591	0.0437837	-5.32779	7.10514	277	-7.10514	1.20198e-12	9.07152e-10	DDX39B	6	31530219	31542448
ENSG00000198563	GTExv8.ALL.Skin_Sun_Exposed_Lower_leg	rs2516408	8.27537	rs1041981	0.0758732	-7.07541	7.78522	277	-7.2604	3.8595e-13	4.0244e-10	DDX39B	6	31530219	31542448
ENSG00000198563	GTExv8.ALL.Lung	rs2516408	8.27537	rs6929796	0.0141921	-4.14686	3.25484	276	-3.75375	0.00017421	0.0417749	DDX39B	6	31530219	31542448
ENSG00000198563	GTExv8.ALL.Brain_Anterior_cingulate_cortex_BA24	rs2516408	8.27537	rs9267659	0.103836	-4.09346	-6.64036	276	6.64036	3.1291e-11	9.75757e-09	DDX39B	6	31530219	31542448
ENSG00000198563	GTExv8.ALL.Whole_Blood	rs2516408	8.27537	rs6929796	0.162808	-10.5235	3.25484	277	-4.6632	3.11327e-06	0.000977345	DDX39B	6	31530219	31542448
ENSG00000199332	GTExv8.ALL.Nerve_Tibial	rs2516408	8.27537	rs6917517	0.0262709	-5.52373	0.399562	239	3.93397	8.35529e-05	0.0257635	RF00019	6	31402152	31402250
ENSG00000199332	GTExv8.ALL.Lung	rs2516408	8.27537	rs3093971	0.0295592	5.27199	1.97573	239	4.90036	9.56628e-07	0.000331403	RF00019	6	31402152	31402250
ENSG00000199332	GTExv8.ALL.Artery_Tibial	rs2516408	8.27537	rs6916921	0.0073605	-5.1542	-1.563	240	3.83031	0.000127984	0.0312384	RF00019	6	31402152	31402250
ENSG00000199332	GTExv8.ALL.Esophagus_Muscularis	rs2516408	8.27537	rs3093971	0.0709865	5.91489	1.97573	240	5.77844	7.53986e-09	4.11383e-06	RF00019	6	31402152	31402250
ENSG00000199332	GTExv8.ALL.Colon_Transverse	rs2516408	8.27537	rs3093971	0.0340947	4.06008	1.97573	240	3.95642	7.60826e-05	0.0185166	RF00019	6	31402152	31402250
ENSG00000204188	GTExv8.ALL.Brain_Cortex	rs2257126	5.49942	rs530878	0.0587019	-4.9175	3.89241	477	-4.52693	5.98479e-06	0.0021341	GGNBP1	6	33540046	33589026
ENSG00000204188	GTExv8.ALL.Brain_Anterior_cingulate_cortex_BA24	rs2257126	5.49942	rs530878	0.0433131	-5.15769	3.89241	478	-3.89241	9.92526e-05	0.016882	GGNBP1	6	33540046	33589026
ENSG00000204227	GTExv8.ALL.Cells_Cultured_fibroblasts	rs2071479	13.9521	rs1570760	-0.000119276	3.63935	-2.07776	409	-4.29095	1.77912e-05	0.00659052	RING1	6	33208500	33212722
ENSG00000204228	GTExv8.ALL.Cells_Cultured_fibroblasts	rs2071479	13.9521	rs2855455	0.0492364	5.67699	5.23212	404	5.23212	1.67578e-07	8.29271e-05	HSD17B8	6	33204655	33206831
ENSG00000204228	GTExv8.ALL.Artery_Tibial	rs2071479	13.9521	rs2855423	0.133521	9.60687	3.08251	404	4.29817	1.72215e-05	0.0050545	HSD17B8	6	33204655	33206831
ENSG00000204228	GTExv8.ALL.Pituitary	rs2071479	13.9521	rs3116956	-0.00425494	3.9109	5.34142	404	3.73408	0.000188406	0.0420859	HSD17B8	6	33204655	33206831
ENSG00000204228	GTExv8.ALL.Esophagus_Gastroesophageal_Junction	rs2071479	13.9521	rs2855423	0.150754	7.45371	3.08251	404	3.85711	0.000114734	0.0307283	HSD17B8	6	33204655	33206831
ENSG00000204228	GTExv8.ALL.Adrenal_Gland	rs2071479	13.9521	rs2855440	0.0738725	4.61251	2.89695	404	5.05203	4.37143e-07	0.000147111	HSD17B8	6	33204655	33206831
ENSG00000204228	GTExv8.ALL.Colon_Transverse	rs2071479	13.9521	rs2855423	0.113676	7.4265	3.08251	404	4.46295	8.08374e-06	0.00233171	HSD17B8	6	33204655	33206831
ENSG00000204228	GTExv8.ALL.Artery_Coronary	rs2071479	13.9521	rs3116956	0.113162	5.7825	5.34142	403	4.8315	1.35507e-06	0.000327927	HSD17B8	6	33204655	33206831
ENSG00000204228	GTExv8.ALL.Skin_Sun_Exposed_Lower_leg	rs2071479	13.9521	rs2855423	0.10234	8.52026	3.08251	404	3.73667	0.000186473	0.0486101	HSD17B8	6	33204655	33206831
ENSG00000204228	GTExv8.ALL.Adipose_Subcutaneous	rs2071479	13.9521	rs2855442	0.0610218	7.00762	2.91222	404	3.79662	0.000146682	0.032336	HSD17B8	6	33204655	33206831
ENSG00000204228	GTExv8.ALL.Artery_Aorta	rs2071479	13.9521	rs2855423	0.130117	7.80244	3.08251	404	4.01384	5.97385e-05	0.0163067	HSD17B8	6	33204655	33206831
ENSG00000204228	GTExv8.ALL.Muscle_Skeletal	rs2071479	13.9521	rs2855448	0.177002	11.4689	3.07956	404	4.22182	2.42333e-05	0.00804891	HSD17B8	6	33204655	33206831
ENSG00000204228	GTExv8.ALL.Esophagus_Mucosa	rs2071479	13.9521	rs3116956	0.130311	8.71454	5.34142	404	5.62356	1.87059e-08	7.85337e-06	HSD17B8	6	33204655	33206831
ENSG00000204228	GTExv8.ALL.Skin_Not_Sun_Exposed_Suprapubic	rs2071479	13.9521	rs3116956	0.126902	8.27276	5.34142	404	4.58506	4.53852e-06	0.00175557	HSD17B8	6	33204655	33206831
ENSG00000204228	GTExv8.ALL.Colon_Sigmoid	rs2071479	13.9521	rs2855423	0.15644	7.73607	3.08251	404	4.13546	3.54244e-05	0.00988204	HSD17B8	6	33204655	33206831
ENSG00000204231	GTExv8.ALL.Brain_Cerebellum	rs2071479	13.9521	rs2855441	0.115113	-5.53573	5.00832	396	-5.00832	5.49075e-07	0.00016506	RXRB	6	33193588	33200688
ENSG00000204248	GTExv8.ALL.Brain_Spinal_cord_cervical_c-1	rs2071479	13.9521	rs11539216	0.0145108	3.4928	-3.3175	384	-4.77012	1.84113e-06	0.0005664	COL11A2	6	33162681	33192499
ENSG00000204252	GTExv8.ALL.Brain_Cerebellar_Hemisphere	rs2071479	13.9521	rs381218	0.409561	-8.9619	3.05539	293	-3.86888	0.000109336	0.0267307	HLA-DOA	6	33004182	33009591
ENSG00000204252	GTExv8.ALL.Artery_Tibial	rs2071479	13.9521	rs399604	-0.00165372	-3.24285	0.98005	293	-5.74163	9.37695e-09	4.30769e-06	HLA-DOA	6	33004182	33009591
ENSG00000204252	GTExv8.ALL.Thyroid	rs2071479	13.9521	rs3130603	0.00934456	5.35143	-1.75447	293	-5.20591	1.9305e-07	8.15337e-05	HLA-DOA	6	33004182	33009591
ENSG00000204256	GTExv8.ALL.Nerve_Tibial	rs2071479	13.9521	rs10679	0.0135276	-4.5821	-3.24524	286	8.97169	2.91988e-19	4.00154e-16	BRD2	6	32968594	32981505
ENSG00000204256	GTExv8.ALL.Esophagus_Muscularis	rs2071479	13.9521	rs580962	0.06444	5.67749	-4.96591	286	-4.42232	9.76457e-06	0.00299681	BRD2	6	32968594	32981505
ENSG00000204256	GTExv8.ALL.Colon_Transverse	rs2071479	13.9521	rs580962	0.00617299	4.41374	-4.96591	286	-6.91013	4.84198e-12	3.42812e-09	BRD2	6	32968594	32981505
ENSG00000204257	GTExv8.ALL.Pancreas	rs2071479	13.9521	rs2854275	0.133978	6.50584	7.92584	286	6.6507	2.91711e-11	1.8391e-08	HLA-DMA	6	32948613	32969094
ENSG00000204257	GTExv8.ALL.Ovary	rs2071479	13.9521	rs9276815	0.0173217	4.25438	1.65345	286	5.95922	2.5345e-09	9.47901e-07	HLA-DMA	6	32948613	32969094
ENSG00000204257	GTExv8.ALL.Brain_Cerebellum	rs2071479	13.9521	rs35404844	0.0605677	5.31749	3.45236	286	6.72099	1.80488e-11	8.81684e-09	HLA-DMA	6	32948613	32969094
ENSG00000204257	GTExv8.ALL.Brain_Hippocampus	rs2071479	13.9521	rs35404844	0.0412113	4.32954	3.45236	286	6.4964	8.22655e-11	2.25114e-08	HLA-DMA	6	32948613	32969094
ENSG00000204257	GTExv8.ALL.Muscle_Skeletal	rs2071479	13.9521	rs35404844	0.0979491	8.3955	3.45236	286	5.40877	6.34578e-08	2.68253e-05	HLA-DMA	6	32948613	32969094
ENSG00000204257	GTExv8.ALL.Liver	rs2071479	13.9521	rs2854275	0.187048	6.48749	7.92584	286	7.52135	5.4214e-14	2.03056e-11	HLA-DMA	6	32948613	32969094
ENSG00000204257	GTExv8.ALL.Esophagus_Muscularis	rs2071479	13.9521	rs2854275	0.0686572	5.90621	7.92584	286	6.31923	2.62873e-10	1.84405e-07	HLA-DMA	6	32948613	32969094
ENSG00000204257	GTExv8.ALL.Stomach	rs2071479	13.9521	rs2854275	0.00919052	4.03632	7.92584	286	5.30052	1.15475e-07	3.71525e-05	HLA-DMA	6	32948613	32969094
ENSG00000204257	GTExv8.ALL.Skin_Sun_Exposed_Lower_leg	rs2071479	13.9521	rs2854275	0.0462975	5.66377	7.92584	286	6.37775	1.7971e-10	1.14515e-07	HLA-DMA	6	32948613	32969094
ENSG00000204257	GTExv8.ALL.Brain_Cerebellar_Hemisphere	rs2071479	13.9521	rs35404844	0.165816	5.46738	3.45236	286	4.27004	1.95439e-05	0.00614331	HLA-DMA	6	32948613	32969094
ENSG00000204257	GTExv8.ALL.Brain_Cortex	rs2071479	13.9521	rs429916	0.0928741	5.28019	4.9065	285	3.82917	0.000128579	0.0354292	HLA-DMA	6	32948613	32969094
ENSG00000204257	GTExv8.ALL.Thyroid	rs2071479	13.9521	rs2854275	0.122429	8.46133	7.92584	286	9.27517	1.77342e-20	1.81007e-17	HLA-DMA	6	32948613	32969094
ENSG00000204257	GTExv8.ALL.Brain_Nucleus_accumbens_basal_ganglia	rs2071479	13.9521	rs35404844	0.046274	4.72416	3.45236	286	5.99555	2.02798e-09	7.92505e-07	HLA-DMA	6	32948613	32969094
ENSG00000204257	GTExv8.ALL.Colon_Transverse	rs2071479	13.9521	rs35404844	0.0118602	4.5218	3.45236	286	7.00871	2.40532e-12	1.87326e-09	HLA-DMA	6	32948613	32969094
ENSG00000204257	GTExv8.ALL.Cells_Cultured_fibroblasts	rs2071479	13.9521	rs35404844	0.0818395	8.11182	3.45236	286	6.65916	2.75391e-11	2.04419e-08	HLA-DMA	6	32948613	32969094
ENSG00000204257	GTExv8.ALL.Heart_Left_Ventricle	rs2071479	13.9521	rs35404844	0.0201719	5.17716	3.45236	286	6.65535	2.82626e-11	1.28616e-08	HLA-DMA	6	32948613	32969094
ENSG00000204257	GTExv8.ALL.Esophagus_Mucosa	rs2071479	13.9521	rs2854275	0.0556719	6.11817	7.92584	286	6.97016	3.1659e-12	2.27854e-09	HLA-DMA	6	32948613	32969094
ENSG00000204257	GTExv8.ALL.Pituitary	rs2071479	13.9521	rs2854275	0.0653073	4.94965	7.92584	286	8.08318	6.31008e-16	5.10959e-13	HLA-DMA	6	32948613	32969094
ENSG00000204257	GTExv8.ALL.Artery_Tibial	rs2071479	13.9521	rs2854275	0.0311641	4.56427	7.92584	286	7.92584	2.26617e-15	2.17676e-12	HLA-DMA	6	32948613	32969094
ENSG00000204257	GTExv8.ALL.Heart_Atrial_Appendage	rs2071479	13.9521	rs2854275	0.0746285	5.59809	7.92584	286	4.65574	3.22814e-06	0.00123735	HLA-DMA	6	32948613	32969094
ENSG00000204257	GTExv8.ALL.Testis	rs2071479	13.9521	rs35404844	0.0290811	5.35241	3.45236	286	6.76294	1.3522e-11	1.01034e-08	HLA-DMA	6	32948613	32969094
ENSG00000204257	GTExv8.ALL.Skin_Not_Sun_Exposed_Suprapubic	rs2071479	13.9521	rs2854275	0.0483263	5.29143	7.92584	286	7.10013	1.24636e-12	1.18336e-09	HLA-DMA	6	32948613	32969094
ENSG00000204261	GTExv8.ALL.Skin_Sun_Exposed_Lower_leg	rs2071479	13.9521	rs4148882	0.0185778	4.46501	-5.44332	272	-5.44332	5.22969e-08	2.49936e-05	PSMB8-AS1	6	32844086	32846495
ENSG00000204261	GTExv8.ALL.Testis	rs2071479	13.9521	rs11244	0.0597969	-4.71537	11.5028	272	-11.5028	1.27655e-30	4.05368e-27	PSMB8-AS1	6	32844086	32846495
ENSG00000204264	GTExv8.ALL.Whole_Blood	rs2071479	13.9521	rs12529313	0.063792	6.93061	-2.21923	272	-5.96268	2.48141e-09	1.09058e-06	PSMB8	6	32840717	32844703
ENSG00000204267	GTExv8.ALL.Pituitary	rs2071479	13.9521	rs3763365	0.0375	4.80414	5.51939	272	3.97974	6.89908e-05	0.0186218	TAP2	6	32821833	32838770
ENSG00000204267	GTExv8.ALL.Nerve_Tibial	rs2071479	13.9521	rs4148876	0.171161	-9.66023	2.31189	272	-4.72692	2.27955e-06	0.000852001	TAP2	6	32821833	32838770
ENSG00000204267	GTExv8.ALL.Artery_Tibial	rs2071479	13.9521	rs4148876	0.195399	-10.7441	2.31189	272	-4.14689	3.37017e-05	0.00913057	TAP2	6	32821833	32838770
ENSG00000204267	GTExv8.ALL.Brain_Cerebellar_Hemisphere	rs2071479	13.9521	rs4713598	0.172145	5.87338	7.4536	272	7.81065	5.68942e-15	3.75558e-12	TAP2	6	32821833	32838770
ENSG00000204267	GTExv8.ALL.Small_Intestine_Terminal_Ileum	rs2071479	13.9521	rs4148876	0.0658708	-4.7413	2.31189	272	-9.63556	5.65819e-22	3.44099e-19	TAP2	6	32821833	32838770
ENSG00000204267	GTExv8.ALL.Testis	rs2071479	13.9521	rs11244	0.108613	-6.01374	11.5028	272	-9.7995	1.13149e-22	1.59691e-19	TAP2	6	32821833	32838770
ENSG00000204267	GTExv8.ALL.Brain_Hippocampus	rs2071479	13.9521	rs4148876	0.0481857	-4.41706	2.31189	272	8.16411	3.23807e-16	1.2405e-13	TAP2	6	32821833	32838770
ENSG00000204267	GTExv8.ALL.Brain_Cerebellum	rs2071479	13.9521	rs4148870	0.264542	7.69453	6.85724	272	9.87198	5.50687e-23	6.14882e-20	TAP2	6	32821833	32838770
ENSG00000204267	GTExv8.ALL.Spleen	rs2071479	13.9521	rs4148876	0.138939	-7.25749	2.31189	272	-7.11133	1.14934e-12	7.37457e-10	TAP2	6	32821833	32838770
ENSG00000204267	GTExv8.ALL.Cells_Cultured_fibroblasts	rs2071479	13.9521	rs4148876	0.334221	-12.7598	2.31189	272	-3.83853	0.000123774	0.0378312	TAP2	6	32821833	32838770
ENSG00000204267	GTExv8.ALL.Whole_Blood	rs2071479	13.9521	rs4148876	0.0987183	-10.074	2.31189	272	-7.81942	5.30658e-15	5.18276e-12	TAP2	6	32821833	32838770
ENSG00000204267	GTExv8.ALL.Liver	rs2071479	13.9521	rs4148876	0.0718938	-5.03268	2.31189	272	-4.08972	4.31897e-05	0.00803148	TAP2	6	32821833	32838770
ENSG00000204267	GTExv8.ALL.Adrenal_Gland	rs2071479	13.9521	rs4148876	0.025297	-4.502	2.31189	272	-7.21807	5.27303e-13	3.35189e-10	TAP2	6	32821833	32838770
ENSG00000204287	GTExv8.ALL.Esophagus_Gastroesophageal_Junction	rs2071479	13.9521	rs9270623	0.00565386	-3.63777	3.61284	223	-3.98776	6.66994e-05	0.0192376	HLA-DRA	6	32439878	32445046
ENSG00000204287	GTExv8.ALL.Thyroid	rs2071479	13.9521	rs3819720	0.00646604	-4.11519	9.22972	223	-9.15235	5.57067e-20	5.24843e-17	HLA-DRA	6	32439878	32445046
ENSG00000204287	GTExv8.ALL.Adipose_Subcutaneous	rs2071479	13.9521	rs28366298	0.0537968	6.03696	11.809	223	7.5404	4.68546e-14	3.37416e-11	HLA-DRA	6	32439878	32445046
ENSG00000204287	GTExv8.ALL.Esophagus_Muscularis	rs2071479	13.9521	rs28530648	0.0157091	3.91695	-2.79551	223	5.78558	7.22612e-09	4.11383e-06	HLA-DRA	6	32439878	32445046
ENSG00000204287	GTExv8.ALL.Brain_Frontal_Cortex_BA9	rs2071479	13.9521	rs9270856	0.0327453	4.40145	-7.32823	223	-7.59229	3.14299e-14	1.20691e-11	HLA-DRA	6	32439878	32445046
ENSG00000204287	GTExv8.ALL.Muscle_Skeletal	rs2071479	13.9521	rs28530648	0.0313266	6.20246	-2.79551	223	6.30366	2.90703e-10	1.68971e-07	HLA-DRA	6	32439878	32445046
ENSG00000204290	GTExv8.ALL.Adrenal_Gland	rs2071479	13.9521	rs621701	-0.00163634	3.71662	-3.6717	233	-4.84098	1.29197e-06	0.00035197	BTNL2	6	32393963	32407128
ENSG00000204290	GTExv8.ALL.Small_Intestine_Terminal_Ileum	rs2071479	13.9521	rs477515	0.00330322	4.07733	12.1211	233	4.00153	6.29333e-05	0.0116481	BTNL2	6	32393963	32407128
ENSG00000204290	GTExv8.ALL.Nerve_Tibial	rs2071479	13.9521	rs497309	0.0417176	-5.20437	7.11709	233	-6.23136	4.62417e-10	2.47976e-07	BTNL2	6	32393963	32407128
ENSG00000204290	GTExv8.ALL.Brain_Frontal_Cortex_BA9	rs2071479	13.9521	rs3891175	0.0165168	-3.95391	7.00485	233	-5.49059	4.00591e-08	1.11097e-05	BTNL2	6	32393963	32407128
ENSG00000204290	GTExv8.ALL.Ovary	rs2071479	13.9521	rs1057373	-0.00170366	3.45331	-1.89736	233	-12.9942	1.3199e-38	2.71503e-35	BTNL2	6	32393963	32407128
ENSG00000204301	GTExv8.ALL.Cells_EBV-transformed_lymphocytes	rs17843604	-12.2819	rs9273012	0.00623216	3.3833	0.812048	168	-4.47088	7.78993e-06	0.00168846	NOTCH4	6	32194843	32224067
ENSG00000204301	GTExv8.ALL.Pituitary	rs17843604	-12.2819	rs3101018	0.031328	-4.25679	7.05573	170	-7.26486	3.73424e-13	2.01587e-10	NOTCH4	6	32194843	32224067
ENSG00000204301	GTExv8.ALL.Whole_Blood	rs17843604	-12.2819	rs11969759	0.0545687	6.33445	-2.51975	170	-4.0801	4.50169e-05	0.0127645	NOTCH4	6	32194843	32224067
ENSG00000204301	GTExv8.ALL.Heart_Left_Ventricle	rs17843604	-12.2819	rs652888	0.0706497	-6.06008	2.99246	170	-6.89558	5.36451e-12	3.0153e-09	NOTCH4	6	32194843	32224067
ENSG00000204301	GTExv8.ALL.Brain_Hippocampus	rs17843604	-12.2819	rs3130287	0.0255253	3.66621	-5.31018	170	-9.51762	1.77183e-21	9.69697e-19	NOTCH4	6	32194843	32224067
ENSG00000204301	GTExv8.ALL.Artery_Aorta	rs17843604	-12.2819	rs1150753	0.00483765	-4.08478	7.0692	170	-8.08508	6.21213e-16	4.933e-13	NOTCH4	6	32194843	32224067
ENSG00000204301	GTExv8.ALL.Heart_Atrial_Appendage	rs17843604	-12.2819	rs3130287	0.0287525	4.91136	-5.31018	170	-4.8172	1.45588e-06	0.000587408	NOTCH4	6	32194843	32224067
ENSG00000204301	GTExv8.ALL.Brain_Nucleus_accumbens_basal_ganglia	rs17843604	-12.2819	rs497309	0.0103609	-3.55903	7.11709	170	-8.55836	1.14486e-17	7.82944e-15	NOTCH4	6	32194843	32224067
ENSG00000204301	GTExv8.ALL.Lung	rs17843604	-12.2819	rs652888	0.0562967	-6.24202	2.99246	170	-4.88912	1.01287e-06	0.000338787	NOTCH4	6	32194843	32224067
ENSG00000204301	GTExv8.ALL.Ovary	rs17843604	-12.2819	rs9270856	0.0221172	3.53793	-7.32823	170	-7.32823	2.33215e-13	1.19931e-10	NOTCH4	6	32194843	32224067
ENSG00000204301	GTExv8.ALL.Spleen	rs17843604	-12.2819	rs2854275	0.0276416	-4.24034	7.92584	169	-3.90882	9.27465e-05	0.0214644	NOTCH4	6	32194843	32224067
ENSG00000204301	GTExv8.ALL.Artery_Tibial	rs17843604	-12.2819	rs652888	0.0100215	-4.38896	2.99246	170	-6.8026	1.02751e-11	6.78542e-09	NOTCH4	6	32194843	32224067
ENSG00000204301	GTExv8.ALL.Colon_Transverse	rs17843604	-12.2819	rs652888	0.0632702	-4.98631	2.99246	170	-3.68573	0.000228047	0.0433177	NOTCH4	6	32194843	32224067
ENSG00000204301	GTExv8.ALL.Skin_Sun_Exposed_Lower_leg	rs17843604	-12.2819	rs1150753	0.0470175	-6.662	7.0692	170	-6.95272	3.583e-12	2.9355e-09	NOTCH4	6	32194843	32224067
ENSG00000204301	GTExv8.ALL.Colon_Sigmoid	rs17843604	-12.2819	rs9270856	0.00428484	4.19872	-7.32823	170	-8.36671	5.92514e-17	4.77501e-14	NOTCH4	6	32194843	32224067
ENSG00000204301	GTExv8.ALL.Pancreas	rs17843604	-12.2819	rs497309	-0.00209464	-3.82046	7.11709	170	-5.94366	2.78727e-09	1.4869e-06	NOTCH4	6	32194843	32224067
ENSG00000204301	GTExv8.ALL.Breast_Mammary_Tissue	rs17843604	-12.2819	rs3130287	0.0843492	5.97526	-5.31018	170	-10.2326	1.41608e-24	1.55162e-21	NOTCH4	6	32194843	32224067
ENSG00000204301	GTExv8.ALL.Esophagus_Gastroesophageal_Junction	rs17843604	-12.2819	rs652888	0.0240818	-5.03437	2.99246	170	-7.14408	9.06039e-13	6.56897e-10	NOTCH4	6	32194843	32224067
ENSG00000204301	GTExv8.ALL.Brain_Frontal_Cortex_BA9	rs17843604	-12.2819	rs3130342	0.0267208	4.22873	-5.28374	170	-9.9982	1.55194e-23	9.68408e-21	NOTCH4	6	32194843	32224067
ENSG00000204301	GTExv8.ALL.Muscle_Skeletal	rs17843604	-12.2819	rs3117575	0.0669565	-7.35509	7.11676	170	-4.74643	2.07035e-06	0.000770171	NOTCH4	6	32194843	32224067
ENSG00000204301	GTExv8.ALL.Adipose_Subcutaneous	rs17843604	-12.2819	rs652888	0.103813	-8.21911	2.99246	170	-5.86211	4.5701e-09	2.05693e-06	NOTCH4	6	32194843	32224067
ENSG00000204301	GTExv8.ALL.Esophagus_Mucosa	rs17843604	-12.2819	rs3130287	0.0145517	5.37467	-5.31018	170	-5.13996	2.74801e-07	9.22964e-05	NOTCH4	6	32194843	32224067
ENSG00000204301	GTExv8.ALL.Skin_Not_Sun_Exposed_Suprapubic	rs17843604	-12.2819	rs652888	0.0979947	-7.23454	2.99246	170	-5.94338	2.79202e-09	1.82249e-06	NOTCH4	6	32194843	32224067
ENSG00000204301	GTExv8.ALL.Adipose_Visceral_Omentum	rs17843604	-12.2819	rs652888	0.0762028	-7.19563	2.99246	170	-6.93091	4.18134e-12	2.41709e-09	NOTCH4	6	32194843	32224067
ENSG00000204301	GTExv8.ALL.Thyroid	rs17843604	-12.2819	rs674313	0.0304776	-5.83427	2.34642	170	-6.72645	1.73855e-11	1.33086e-08	NOTCH4	6	32194843	32224067
ENSG00000204301	GTExv8.ALL.Esophagus_Muscularis	rs17843604	-12.2819	rs9270856	0.015788	5.45284	-7.32823	170	-3.99752	6.40091e-05	0.017462	NOTCH4	6	32194843	32224067
ENSG00000204301	GTExv8.ALL.Brain_Putamen_basal_ganglia	rs17843604	-12.2819	rs3130287	0.0178832	4.32563	-5.31018	170	-7.32087	2.4637e-13	9.19847e-11	NOTCH4	6	32194843	32224067
ENSG00000204301	GTExv8.ALL.Brain_Cerebellum	rs17843604	-12.2819	rs497309	-0.00168456	-4.46265	7.11709	170	-11.5181	1.06889e-30	1.67089e-27	NOTCH4	6	32194843	32224067
ENSG00000204304	GTExv8.ALL.Cells_Cultured_fibroblasts	rs17843604	-12.2819	rs660895	0.00313388	3.82361	10.4736	170	4.65621	3.22088e-06	0.00133886	PBX2	6	32184733	32190202
ENSG00000204304	GTExv8.ALL.Esophagus_Gastroesophageal_Junction	rs17843604	-12.2819	rs3828796	0.0593697	4.77327	9.56169	170	9.56169	1.15844e-21	1.24102e-18	PBX2	6	32184733	32190202
ENSG00000204304	GTExv8.ALL.Skin_Sun_Exposed_Lower_leg	rs17843604	-12.2819	rs9270856	0.00427491	-3.91911	-7.32823	170	4.5803	4.64316e-06	0.00161385	PBX2	6	32184733	32190202
ENSG00000204304	GTExv8.ALL.Nerve_Tibial	rs17843604	-12.2819	rs9267576	0.0245982	-4.08113	-5.31645	170	5.31645	1.05812e-07	4.50031e-05	PBX2	6	32184733	32190202
ENSG00000204305	GTExv8.ALL.Artery_Tibial	rs17843604	-12.2819	rs1269854	0.0252766	5.01973	-0.207134	170	5.39429	6.87955e-08	2.90757e-05	AGER	6	32180968	32184322
ENSG00000204305	GTExv8.ALL.Skin_Sun_Exposed_Lower_leg	rs17843604	-12.2819	rs3130286	0.0737377	-6.81914	-2.08892	170	7.12395	1.04874e-12	9.74906e-10	AGER	6	32180968	32184322
ENSG00000204305	GTExv8.ALL.Heart_Left_Ventricle	rs17843604	-12.2819	rs9271055	0.0168452	-4.38471	-8.17449	170	7.76324	8.27882e-15	5.58406e-12	AGER	6	32180968	32184322
ENSG00000204305	GTExv8.ALL.Cells_EBV-transformed_lymphocytes	rs17843604	-12.2819	rs2858870	-0.00511838	3.15447	-0.986341	168	5.75566	8.63033e-09	2.74131e-06	AGER	6	32180968	32184322
ENSG00000204305	GTExv8.ALL.Artery_Aorta	rs17843604	-12.2819	rs36097221	0.00574408	5.66885	-0.836438	170	5.70993	1.13023e-08	4.93629e-06	AGER	6	32180968	32184322
ENSG00000204305	GTExv8.ALL.Adipose_Subcutaneous	rs17843604	-12.2819	rs3130286	0.0305594	-5.62315	-2.08892	170	4.40706	1.04782e-05	0.00323386	AGER	6	32180968	32184322
ENSG00000204305	GTExv8.ALL.Cells_Cultured_fibroblasts	rs17843604	-12.2819	rs1269854	0.0134265	4.76088	-0.207134	170	4.68573	2.7897e-06	0.00120794	AGER	6	32180968	32184322
ENSG00000204305	GTExv8.ALL.Esophagus_Gastroesophageal_Junction	rs17843604	-12.2819	rs1269854	0.044554	4.95975	-0.207134	170	4.98973	6.04653e-07	0.000251905	AGER	6	32180968	32184322
ENSG00000204305	GTExv8.ALL.Stomach	rs17843604	-12.2819	rs3130287	0.0204658	-4.10663	-5.31018	170	6.82315	8.90627e-12	4.94946e-09	AGER	6	32180968	32184322
ENSG00000204305	GTExv8.ALL.Nerve_Tibial	rs17843604	-12.2819	rs1269854	0.0417354	6.39273	-0.207134	170	8.72201	2.73307e-18	3.06451e-15	AGER	6	32180968	32184322
ENSG00000204305	GTExv8.ALL.Whole_Blood	rs17843604	-12.2819	rs3130286	0.00927545	-3.82662	-2.08892	170	7.51367	5.74915e-14	4.59409e-11	AGER	6	32180968	32184322
ENSG00000204305	GTExv8.ALL.Adipose_Visceral_Omentum	rs17843604	-12.2819	rs1269854	0.0133695	4.47343	-0.207134	170	7.9265	2.25406e-15	1.62875e-12	AGER	6	32180968	32184322
ENSG00000204305	GTExv8.ALL.Pancreas	rs17843604	-12.2819	rs3130286	0.032259	-3.83684	-2.08892	170	4.57785	4.69781e-06	0.00135747	AGER	6	32180968	32184322
ENSG00000204305	GTExv8.ALL.Colon_Sigmoid	rs17843604	-12.2819	rs1269854	-0.00296015	3.26126	-0.207134	170	10.111	4.93551e-24	7.15945e-21	AGER	6	32180968	32184322
ENSG00000204305	GTExv8.ALL.Adrenal_Gland	rs17843604	-12.2819	rs477515	-0.0035608	3.14771	12.1211	170	9.38472	6.30826e-21	6.01492e-18	AGER	6	32180968	32184322
ENSG00000204305	GTExv8.ALL.Esophagus_Muscularis	rs17843604	-12.2819	rs1269854	0.0186175	4.88886	-0.207134	170	5.31322	1.07707e-07	5.56733e-05	AGER	6	32180968	32184322
ENSG00000204308	GTExv8.ALL.Cells_EBV-transformed_lymphocytes	rs17843604	-12.2819	rs1150753	0.0648275	-4.01616	7.0692	168	-5.05406	4.32507e-07	0.000100745	RNF5	6	32178405	32180793
ENSG00000204308	GTExv8.ALL.Prostate	rs17843604	-12.2819	rs17843604	-8.76578e-05	3.40912	-12.2819	170	-6.78521	1.15917e-11	4.26159e-09	RNF5	6	32178405	32180793
ENSG00000204308	GTExv8.ALL.Brain_Cerebellar_Hemisphere	rs17843604	-12.2819	rs497309	0.0655382	-4.4592	7.11709	169	-7.23538	4.64222e-13	2.78575e-10	RNF5	6	32178405	32180793
ENSG00000204308	GTExv8.ALL.Colon_Transverse	rs17843604	-12.2819	rs12211410	0.0772918	-6.49164	-1.69849	170	-3.63467	0.000278335	0.0492653	RNF5	6	32178405	32180793
ENSG00000204308	GTExv8.ALL.Artery_Tibial	rs17843604	-12.2819	rs1150753	0.0104908	-4.56573	7.0692	170	-5.81123	6.20173e-09	2.97852e-06	RNF5	6	32178405	32180793
ENSG00000204308	GTExv8.ALL.Brain_Frontal_Cortex_BA9	rs17843604	-12.2819	rs497309	0.0295353	-3.95825	7.11709	170	-4.72467	2.30493e-06	0.00057531	RNF5	6	32178405	32180793
ENSG00000204308	GTExv8.ALL.Stomach	rs17843604	-12.2819	rs497309	0.128857	-6.5817	7.11709	170	-4.79922	1.59282e-06	0.000442588	RNF5	6	32178405	32180793
ENSG00000204308	GTExv8.ALL.Colon_Sigmoid	rs17843604	-12.2819	rs3117575	0.00729585	-3.81224	7.11676	170	-4.579	4.67215e-06	0.00161367	RNF5	6	32178405	32180793
ENSG00000204308	GTExv8.ALL.Liver	rs17843604	-12.2819	rs1150753	0.0677789	-4.66361	7.0692	170	-5.46957	4.51118e-08	1.32758e-05	RNF5	6	32178405	32180793
ENSG00000204308	GTExv8.ALL.Skin_Not_Sun_Exposed_Suprapubic	rs17843604	-12.2819	rs1150753	0.0502033	-5.63071	7.0692	170	-5.26426	1.40752e-07	6.69181e-05	RNF5	6	32178405	32180793
ENSG00000204308	GTExv8.ALL.Adipose_Subcutaneous	rs17843604	-12.2819	rs1150753	0.0147057	-3.72249	7.0692	170	-7.0692	1.55826e-12	1.05202e-09	RNF5	6	32178405	32180793
ENSG00000204308	GTExv8.ALL.Spleen	rs17843604	-12.2819	rs3101018	0.055789	-4.43738	7.05573	169	-7.85111	4.12379e-15	2.91057e-12	RNF5	6	32178405	32180793
ENSG00000204308	GTExv8.ALL.Lung	rs17843604	-12.2819	rs1150753	0.0309522	-4.82273	7.0692	170	-6.11883	9.4266e-10	4.35419e-07	RNF5	6	32178405	32180793
ENSG00000204308	GTExv8.ALL.Brain_Cerebellum	rs17843604	-12.2819	rs497309	0.0547666	-5.38481	7.11709	170	-5.52799	3.2392e-08	1.1508e-05	RNF5	6	32178405	32180793
ENSG00000204308	GTExv8.ALL.Thyroid	rs17843604	-12.2819	rs1150753	0.11243	-8.24405	7.0692	170	-5.26077	1.43454e-07	6.27508e-05	RNF5	6	32178405	32180793
ENSG00000204308	GTExv8.ALL.Brain_Cortex	rs17843604	-12.2819	rs521977	0.00326016	-3.92587	-0.500683	170	-4.72723	2.27604e-06	0.000919823	RNF5	6	32178405	32180793
ENSG00000204308	GTExv8.ALL.Pancreas	rs17843604	-12.2819	rs1150753	0.107916	-6.39041	7.0692	170	-4.81712	1.45643e-06	0.000459108	RNF5	6	32178405	32180793
ENSG00000204308	GTExv8.ALL.Testis	rs17843604	-12.2819	rs497309	0.0388907	-4.34155	7.11709	170	-4.00654	6.16146e-05	0.0205955	RNF5	6	32178405	32180793
ENSG00000204308	GTExv8.ALL.Esophagus_Muscularis	rs17843604	-12.2819	rs1150753	0.0565969	-6.18106	7.0692	170	-5.07134	3.95027e-07	0.000155182	RNF5	6	32178405	32180793
ENSG00000204308	GTExv8.ALL.Skin_Sun_Exposed_Lower_leg	rs17843604	-12.2819	rs1150753	0.0249576	-5.13444	7.0692	170	-6.62853	3.39042e-11	2.4305e-08	RNF5	6	32178405	32180793
ENSG00000204310	GTExv8.ALL.Liver	rs17843604	-12.2819	rs3130286	0.16387	-6.18751	-2.08892	170	4.07113	4.67853e-05	0.00803148	AGPAT1	6	32168212	32178096
ENSG00000204310	GTExv8.ALL.Nerve_Tibial	rs17843604	-12.2819	rs6941112	0.0471568	6.42718	3.60462	170	6.25336	4.01708e-10	2.25212e-07	AGPAT1	6	32168212	32178096
ENSG00000204310	GTExv8.ALL.Heart_Left_Ventricle	rs17843604	-12.2819	rs2858867	-0.000748037	4.06734	0.969263	170	5.72216	1.05179e-08	3.73386e-06	AGPAT1	6	32168212	32178096
ENSG00000204314	GTExv8.ALL.Breast_Mammary_Tissue	rs17843604	-12.2819	rs3134954	0.0792143	-5.94092	-5.32547	165	6.43691	1.21933e-10	5.84515e-08	PRRT1	6	32148359	32153083
ENSG00000204314	GTExv8.ALL.Small_Intestine_Terminal_Ileum	rs17843604	-12.2819	rs9271775	0.000966187	-3.47165	-8.74069	165	7.91542	2.46415e-15	9.53628e-13	PRRT1	6	32148359	32153083
ENSG00000204314	GTExv8.ALL.Adipose_Subcutaneous	rs17843604	-12.2819	rs3130287	0.0338499	-6.06849	-5.31018	165	5.13114	2.88e-07	9.72179e-05	PRRT1	6	32148359	32153083
ENSG00000204314	GTExv8.ALL.Colon_Transverse	rs17843604	-12.2819	rs9271055	0.0122333	-4.39132	-8.17449	165	4.57717	4.713e-06	0.00146819	PRRT1	6	32148359	32153083
ENSG00000204314	GTExv8.ALL.Skin_Not_Sun_Exposed_Suprapubic	rs17843604	-12.2819	rs3130342	0.16349	-9.28626	-5.28374	165	6.82352	8.88334e-12	7.13674e-09	PRRT1	6	32148359	32153083
ENSG00000204314	GTExv8.ALL.Skin_Sun_Exposed_Lower_leg	rs17843604	-12.2819	rs3130342	0.199357	-11.0956	-5.28374	165	3.84763	0.000119265	0.0341991	PRRT1	6	32148359	32153083
ENSG00000204314	GTExv8.ALL.Esophagus_Mucosa	rs17843604	-12.2819	rs9271055	0.078501	-7.74482	-8.17449	165	7.9679	1.61394e-15	1.62621e-12	PRRT1	6	32148359	32153083
ENSG00000204314	GTExv8.ALL.Prostate	rs17843604	-12.2819	rs9267576	0.0308647	-3.49026	-5.31645	165	3.99811	6.38503e-05	0.0117371	PRRT1	6	32148359	32153083
ENSG00000204314	GTExv8.ALL.Nerve_Tibial	rs17843604	-12.2819	rs3130342	0.0414348	-6.13884	-5.28374	165	4.06455	4.81243e-05	0.0156201	PRRT1	6	32148359	32153083
ENSG00000204314	GTExv8.ALL.Adrenal_Gland	rs17843604	-12.2819	rs3131382	0.0888907	-5.50419	-2.96526	165	6.00363	1.92959e-09	7.88515e-07	PRRT1	6	32148359	32153083
ENSG00000204314	GTExv8.ALL.Adipose_Visceral_Omentum	rs17843604	-12.2819	rs9267576	0.0309214	-5.12074	-5.31645	165	5.31804	1.0489e-07	3.49808e-05	PRRT1	6	32148359	32153083
ENSG00000204314	GTExv8.ALL.Pancreas	rs17843604	-12.2819	rs3130342	0.0563268	-4.72551	-5.28374	165	5.28374	1.2657e-07	5.1633e-05	PRRT1	6	32148359	32153083
ENSG00000204315	GTExv8.ALL.Uterus	rs477515	12.1211	rs614549	0.0530565	-3.99944	5.55181	163	-5.49658	3.87233e-08	1.08813e-05	FKBPL	6	32128707	32130288
ENSG00000204315	GTExv8.ALL.Adipose_Subcutaneous	rs477515	12.1211	rs1269854	0.00962803	4.52741	-0.207134	163	3.81044	0.000138719	0.0312176	FKBPL	6	32128707	32130288
ENSG00000204315	GTExv8.ALL.Prostate	rs477515	12.1211	rs3132445	-0.004408	-2.95258	7.05351	163	-9.79119	1.22839e-22	9.03218e-20	FKBPL	6	32128707	32130288
ENSG00000204338	GTExv8.ALL.Brain_Substantia_nigra	rs1041981	7.78522	rs1150755	0.207847	-4.93642	6.53737	191	-4.07535	4.59459e-05	0.00658047	CYP21A1P	6	32005636	32008451
ENSG00000204338	GTExv8.ALL.Pancreas	rs1041981	7.78522	rs2856448	0.0591235	-6.20374	0.867471	197	-4.13409	3.5637e-05	0.00915342	CYP21A1P	6	32005636	32008451
ENSG00000204338	GTExv8.ALL.Skin_Not_Sun_Exposed_Suprapubic	rs1041981	7.78522	rs1150753	0.164042	-9.5385	7.0692	197	-4.28327	1.8417e-05	0.00641156	CYP21A1P	6	32005636	32008451
ENSG00000204338	GTExv8.ALL.Prostate	rs1041981	7.78522	rs1150753	0.117695	-5.91718	7.0692	197	-4.01284	5.99925e-05	0.0114364	CYP21A1P	6	32005636	32008451
ENSG00000204338	GTExv8.ALL.Brain_Spinal_cord_cervical_c-1	rs1041981	7.78522	rs3132445	0.162539	-5.27643	7.05351	195	-4.21042	2.54895e-05	0.00575044	CYP21A1P	6	32005636	32008451
ENSG00000204338	GTExv8.ALL.Brain_Amygdala	rs1041981	7.78522	rs497309	0.111897	-5.8241	7.11709	195	-5.03438	4.79391e-07	8.41332e-05	CYP21A1P	6	32005636	32008451
ENSG00000204338	GTExv8.ALL.Liver	rs1041981	7.78522	rs1150753	0.191703	-6.78198	7.0692	197	-5.34586	8.99898e-08	2.31724e-05	CYP21A1P	6	32005636	32008451
ENSG00000204338	GTExv8.ALL.Cells_EBV-transformed_lymphocytes	rs1041981	7.78522	rs3101018	0.0376309	-3.94199	7.05573	195	-3.67328	0.000239457	0.0348609	CYP21A1P	6	32005636	32008451
ENSG00000204338	GTExv8.ALL.Kidney_Cortex	rs1041981	7.78522	rs3101018	0.00622094	-4.42061	7.05573	196	-7.05573	1.71695e-12	4.06916e-10	CYP21A1P	6	32005636	32008451
ENSG00000204338	GTExv8.ALL.Colon_Transverse	rs1041981	7.78522	rs1150753	0.084492	-7.50576	7.0692	197	-3.78725	0.000152322	0.0330854	CYP21A1P	6	32005636	32008451
ENSG00000204338	GTExv8.ALL.Minor_Salivary_Gland	rs1041981	7.78522	rs3807039	0.0111496	-3.40101	-0.886907	196	-6.93505	4.06088e-12	1.39775e-09	CYP21A1P	6	32005636	32008451
ENSG00000204338	GTExv8.ALL.Spleen	rs1041981	7.78522	rs3101018	0.185307	-6.88905	7.05573	196	-6.88429	5.80776e-12	3.41593e-09	CYP21A1P	6	32005636	32008451
ENSG00000204344	GTExv8.ALL.Uterus	rs2516408	8.27537	rs1150755	-0.0055344	3.28851	6.53737	222	6.90057	5.17932e-12	1.6171e-09	STK19	6	31971091	31982821
ENSG00000204348	GTExv8.ALL.Liver	rs2516408	8.27537	rs6941112	0.106037	5.76785	3.60462	222	5.24155	1.59235e-07	3.85912e-05	DXO	6	31969810	31972290
ENSG00000204348	GTExv8.ALL.Spleen	rs2516408	8.27537	rs1150755	0.0455931	-4.13822	6.53737	221	-6.53737	6.26087e-11	3.39917e-08	DXO	6	31969810	31972290
ENSG00000204348	GTExv8.ALL.Adipose_Visceral_Omentum	rs2516408	8.27537	rs2516408	0.0127442	-4.12808	8.27537	222	-7.98008	1.46238e-15	1.1888e-12	DXO	6	31969810	31972290
ENSG00000204348	GTExv8.ALL.Adrenal_Gland	rs2516408	8.27537	rs1150753	0.0103733	3.62819	7.0692	222	6.04918	1.45583e-09	6.40678e-07	DXO	6	31969810	31972290
ENSG00000204351	GTExv8.ALL.Brain_Caudate_basal_ganglia	rs2516408	8.27537	rs391165	0.35714	8.43478	-5.24644	222	-5.60308	2.10581e-08	8.27734e-06	SKIV2L	6	31959117	31969751
ENSG00000204351	GTExv8.ALL.Uterus	rs2516408	8.27537	rs2269429	0.00834268	4.24131	-4.84863	222	-4.3954	1.1057e-05	0.00194188	SKIV2L	6	31959117	31969751
ENSG00000204351	GTExv8.ALL.Colon_Sigmoid	rs2516408	8.27537	rs391165	0.355875	10.6814	-5.24644	222	-5.85213	4.85314e-09	2.34666e-06	SKIV2L	6	31959117	31969751
ENSG00000204351	GTExv8.ALL.Brain_Substantia_nigra	rs2516408	8.27537	rs12333245	0.0250927	4.25407	-4.92631	216	-5.23742	1.62835e-07	3.81627e-05	SKIV2L	6	31959117	31969751
ENSG00000204351	GTExv8.ALL.Brain_Amygdala	rs2516408	8.27537	rs391165	0.109612	4.5028	-5.24644	220	-5.24644	1.5507e-07	2.90292e-05	SKIV2L	6	31959117	31969751
ENSG00000204351	GTExv8.ALL.Artery_Coronary	rs2516408	8.27537	rs391165	0.287705	7.90283	-5.24644	222	-5.24644	1.5507e-07	4.45633e-05	SKIV2L	6	31959117	31969751
ENSG00000204351	GTExv8.ALL.Esophagus_Mucosa	rs2516408	8.27537	rs391165	0.23321	10.8302	-5.24644	222	-4.4119	1.02469e-05	0.00294992	SKIV2L	6	31959117	31969751
ENSG00000204351	GTExv8.ALL.Breast_Mammary_Tissue	rs2516408	8.27537	rs391165	0.325718	11.37	-5.24644	222	-5.16095	2.45696e-07	8.56586e-05	SKIV2L	6	31959117	31969751
ENSG00000204351	GTExv8.ALL.Brain_Cerebellum	rs2516408	8.27537	rs391165	0.393171	9.2801	-5.24644	221	-5.81854	5.93653e-09	2.20952e-06	SKIV2L	6	31959117	31969751
ENSG00000204351	GTExv8.ALL.Spleen	rs2516408	8.27537	rs391165	0.245467	8.32365	-5.24644	221	-5.95578	2.5884e-09	1.13755e-06	SKIV2L	6	31959117	31969751
ENSG00000204351	GTExv8.ALL.Small_Intestine_Terminal_Ileum	rs2516408	8.27537	rs391165	0.22149	6.47811	-5.24644	221	-4.08968	4.31962e-05	0.00835846	SKIV2L	6	31959117	31969751
ENSG00000204351	GTExv8.ALL.Artery_Aorta	rs2516408	8.27537	rs391165	0.431028	12.8622	-5.24644	222	-6.3926	1.63093e-10	9.49746e-08	SKIV2L	6	31959117	31969751
ENSG00000204351	GTExv8.ALL.Esophagus_Muscularis	rs2516408	8.27537	rs391165	0.460038	14.636	-5.24644	222	-4.79836	1.59973e-06	0.000547506	SKIV2L	6	31959117	31969751
ENSG00000204351	GTExv8.ALL.Adipose_Visceral_Omentum	rs2516408	8.27537	rs391165	0.215621	10.2118	-5.24644	222	-6.0255	1.68588e-09	8.12125e-07	SKIV2L	6	31959117	31969751
ENSG00000204351	GTExv8.ALL.Thyroid	rs2516408	8.27537	rs391165	0.314977	13.5108	-5.24644	222	-5.80648	6.3801e-09	3.91011e-06	SKIV2L	6	31959117	31969751
ENSG00000204351	GTExv8.ALL.Whole_Blood	rs2516408	8.27537	rs391165	0.236084	12.6141	-5.24644	222	-5.92536	3.11611e-09	1.30431e-06	SKIV2L	6	31959117	31969751
ENSG00000204351	GTExv8.ALL.Nerve_Tibial	rs2516408	8.27537	rs391165	0.350501	13.7305	-5.24644	222	-5.76474	8.17832e-09	4.03486e-06	SKIV2L	6	31959117	31969751
ENSG00000204351	GTExv8.ALL.Minor_Salivary_Gland	rs2516408	8.27537	rs391165	0.166698	5.80441	-5.24644	221	-5.28526	1.25528e-07	3.08619e-05	SKIV2L	6	31959117	31969751
ENSG00000204351	GTExv8.ALL.Pancreas	rs2516408	8.27537	rs391165	0.377949	10.7635	-5.24644	222	-5.56063	2.68795e-08	1.24273e-05	SKIV2L	6	31959117	31969751
ENSG00000204351	GTExv8.ALL.Brain_Frontal_Cortex_BA9	rs2516408	8.27537	rs641153	0.323133	7.61085	-5.31905	221	-5.69556	1.22969e-08	3.61094e-06	SKIV2L	6	31959117	31969751
ENSG00000204351	GTExv8.ALL.Brain_Hippocampus	rs2516408	8.27537	rs391165	0.302916	7.2576	-5.24644	221	-5.36502	8.09416e-08	1.72271e-05	SKIV2L	6	31959117	31969751
ENSG00000204351	GTExv8.ALL.Brain_Cerebellar_Hemisphere	rs2516408	8.27537	rs391165	0.318732	7.52201	-5.24644	220	-5.24644	1.5507e-07	5.68678e-05	SKIV2L	6	31959117	31969751
ENSG00000204351	GTExv8.ALL.Muscle_Skeletal	rs2516408	8.27537	rs391165	0.0881807	9.12082	-5.24644	222	-5.77227	7.8211e-09	3.63681e-06	SKIV2L	6	31959117	31969751
ENSG00000204351	GTExv8.ALL.Colon_Transverse	rs2516408	8.27537	rs391165	0.324989	11.1316	-5.24644	222	-4.94671	7.54766e-07	0.000267187	SKIV2L	6	31959117	31969751
ENSG00000204351	GTExv8.ALL.Heart_Left_Ventricle	rs2516408	8.27537	rs391165	0.198171	8.89795	-5.24644	222	-5.35506	8.55269e-08	2.8844e-05	SKIV2L	6	31959117	31969751
ENSG00000204351	GTExv8.ALL.Brain_Anterior_cingulate_cortex_BA24	rs2516408	8.27537	rs391165	0.276574	6.46606	-5.24644	221	-5.04007	4.65366e-07	0.000107391	SKIV2L	6	31959117	31969751
ENSG00000204351	GTExv8.ALL.Heart_Atrial_Appendage	rs2516408	8.27537	rs391165	0.322547	10.9731	-5.24644	222	-4.92124	8.59996e-07	0.000366263	SKIV2L	6	31959117	31969751
ENSG00000204351	GTExv8.ALL.Ovary	rs2516408	8.27537	rs641153	0.107834	4.63436	-5.31905	222	-5.31905	1.0431e-07	3.06522e-05	SKIV2L	6	31959117	31969751
ENSG00000204351	GTExv8.ALL.Brain_Cortex	rs2516408	8.27537	rs391165	0.329462	8.76166	-5.24644	222	-5.64835	1.61999e-08	7.55415e-06	SKIV2L	6	31959117	31969751
ENSG00000204351	GTExv8.ALL.Testis	rs2516408	8.27537	rs391165	0.333751	10.3689	-5.24644	222	-5.70373	1.17216e-08	6.76763e-06	SKIV2L	6	31959117	31969751
ENSG00000204351	GTExv8.ALL.Pituitary	rs2516408	8.27537	rs391165	0.335185	8.99722	-5.24644	222	-5.24644	1.5507e-07	5.90909e-05	SKIV2L	6	31959117	31969751
ENSG00000204351	GTExv8.ALL.Cells_Cultured_fibroblasts	rs2516408	8.27537	rs391165	0.170711	10.0861	-5.24644	222	-4.00557	6.1869e-05	0.0207401	SKIV2L	6	31959117	31969751
ENSG00000204351	GTExv8.ALL.Esophagus_Gastroesophageal_Junction	rs2516408	8.27537	rs391165	0.445681	12.1881	-5.24644	222	-5.24644	1.5507e-07	7.44065e-05	SKIV2L	6	31959117	31969751
ENSG00000204351	GTExv8.ALL.Skin_Sun_Exposed_Lower_leg	rs2516408	8.27537	rs391165	0.215677	12.0236	-5.24644	222	-4.95225	7.33589e-07	0.000290147	SKIV2L	6	31959117	31969751
ENSG00000204351	GTExv8.ALL.Brain_Hypothalamus	rs2516408	8.27537	rs391165	0.260967	7.22199	-5.24644	222	-5.39288	6.93353e-08	1.90078e-05	SKIV2L	6	31959117	31969751
ENSG00000204351	GTExv8.ALL.Prostate	rs2516408	8.27537	rs391165	0.206717	7.00947	-5.24644	222	-6.10419	1.03323e-09	3.32377e-07	SKIV2L	6	31959117	31969751
ENSG00000204351	GTExv8.ALL.Adipose_Subcutaneous	rs2516408	8.27537	rs391165	0.33693	14.0546	-5.24644	222	-4.60055	4.21382e-06	0.00133876	SKIV2L	6	31959117	31969751
ENSG00000204351	GTExv8.ALL.Stomach	rs2516408	8.27537	rs391165	0.302186	10.0509	-5.24644	222	-4.9038	9.39998e-07	0.000273629	SKIV2L	6	31959117	31969751
ENSG00000204351	GTExv8.ALL.Brain_Putamen_basal_ganglia	rs2516408	8.27537	rs391165	0.363249	7.93289	-5.24644	222	-5.24644	1.5507e-07	4.59105e-05	SKIV2L	6	31959117	31969751
ENSG00000204351	GTExv8.ALL.Lung	rs2516408	8.27537	rs391165	0.34183	13.3791	-5.24644	222	-5.58827	2.29337e-08	8.55604e-06	SKIV2L	6	31959117	31969751
ENSG00000204351	GTExv8.ALL.Skin_Not_Sun_Exposed_Suprapubic	rs2516408	8.27537	rs391165	0.270987	11.8475	-5.24644	222	-4.7902	1.66614e-06	0.000696046	SKIV2L	6	31959117	31969751
ENSG00000204351	GTExv8.ALL.Artery_Tibial	rs2516408	8.27537	rs391165	0.387601	15.5154	-5.24644	222	-6.04645	1.48071e-09	8.2343e-07	SKIV2L	6	31959117	31969751
ENSG00000204351	GTExv8.ALL.Brain_Nucleus_accumbens_basal_ganglia	rs2516408	8.27537	rs391165	0.225677	7.41019	-5.24644	222	-4.28482	1.82891e-05	0.00500298	SKIV2L	6	31959117	31969751
ENSG00000204356	GTExv8.ALL.Pancreas	rs2516408	8.27537	rs1042663	0.0353895	-4.68212	-5.2421	222	5.26457	1.4052e-07	5.41393e-05	NELFE	6	31952087	31959038
ENSG00000204356	GTExv8.ALL.Brain_Hippocampus	rs2516408	8.27537	rs1042663	-0.00587359	-3.63737	-5.2421	221	5.23198	1.67704e-07	3.38144e-05	NELFE	6	31952087	31959038
ENSG00000204356	GTExv8.ALL.Thyroid	rs2516408	8.27537	rs2734335	0.0521482	-5.64033	-5.06266	222	5.06266	4.13443e-07	0.000158245	NELFE	6	31952087	31959038
ENSG00000204356	GTExv8.ALL.Skin_Sun_Exposed_Lower_leg	rs2516408	8.27537	rs541862	0.154154	-10.2002	-5.3165	222	6.19169	5.95207e-10	3.41351e-07	NELFE	6	31952087	31959038
ENSG00000204356	GTExv8.ALL.Esophagus_Muscularis	rs2516408	8.27537	rs1042663	0.0743736	-6.15693	-5.2421	222	5.10892	3.24001e-07	0.000132584	NELFE	6	31952087	31959038
ENSG00000204356	GTExv8.ALL.Brain_Anterior_cingulate_cortex_BA24	rs2516408	8.27537	rs1042663	0.00819835	-3.50772	-5.2421	221	5.03102	4.8788e-07	0.000107391	NELFE	6	31952087	31959038
ENSG00000204356	GTExv8.ALL.Skin_Not_Sun_Exposed_Suprapubic	rs2516408	8.27537	rs1042663	0.101436	-7.46476	-5.2421	222	5.26399	1.40961e-07	6.69181e-05	NELFE	6	31952087	31959038
ENSG00000204356	GTExv8.ALL.Heart_Left_Ventricle	rs2516408	8.27537	rs2734335	0.0115225	-4.15883	-5.06266	222	6.65359	2.86025e-11	1.28616e-08	NELFE	6	31952087	31959038
ENSG00000204356	GTExv8.ALL.Artery_Aorta	rs2516408	8.27537	rs541862	0.0112145	-5.54364	-5.3165	222	6.62667	3.43346e-11	2.14223e-08	NELFE	6	31952087	31959038
ENSG00000204356	GTExv8.ALL.Esophagus_Gastroesophageal_Junction	rs2516408	8.27537	rs1042663	0.0736769	-5.06137	-5.2421	222	5.2421	1.58755e-07	7.44065e-05	NELFE	6	31952087	31959038
ENSG00000204356	GTExv8.ALL.Adipose_Subcutaneous	rs2516408	8.27537	rs541862	0.121354	-8.60936	-5.3165	222	5.3165	1.05784e-07	3.80892e-05	NELFE	6	31952087	31959038
ENSG00000204356	GTExv8.ALL.Nerve_Tibial	rs2516408	8.27537	rs497239	0.17013	-9.64465	-5.18701	222	5.18701	2.13701e-07	8.50254e-05	NELFE	6	31952087	31959038
ENSG00000204356	GTExv8.ALL.Artery_Tibial	rs2516408	8.27537	rs1042663	0.146089	-9.46502	-5.2421	222	5.27627	1.31838e-07	5.35768e-05	NELFE	6	31952087	31959038
ENSG00000204356	GTExv8.ALL.Brain_Hypothalamus	rs2516408	8.27537	rs1042663	0.00357229	-3.67521	-5.2421	222	4.56422	5.0135e-06	0.00128279	NELFE	6	31952087	31959038
ENSG00000204356	GTExv8.ALL.Whole_Blood	rs2516408	8.27537	rs1042663	0.0329772	-5.61961	-5.2421	222	5.0695	3.98861e-07	0.000140239	NELFE	6	31952087	31959038
ENSG00000204356	GTExv8.ALL.Lung	rs2516408	8.27537	rs621701	0.012901	-4.25845	-3.6717	222	6.35001	2.15299e-10	1.0442e-07	NELFE	6	31952087	31959038
ENSG00000204356	GTExv8.ALL.Muscle_Skeletal	rs2516408	8.27537	rs541862	0.0823888	-7.88571	-5.3165	222	5.3165	1.05784e-07	4.27734e-05	NELFE	6	31952087	31959038
ENSG00000204356	GTExv8.ALL.Breast_Mammary_Tissue	rs2516408	8.27537	rs1042663	0.088811	-6.08598	-5.2421	222	5.2421	1.58755e-07	5.79834e-05	NELFE	6	31952087	31959038
ENSG00000204356	GTExv8.ALL.Cells_Cultured_fibroblasts	rs2516408	8.27537	rs497239	0.0326437	-5.77809	-5.18701	222	5.28474	1.25883e-07	6.54086e-05	NELFE	6	31952087	31959038
ENSG00000204356	GTExv8.ALL.Colon_Sigmoid	rs2516408	8.27537	rs1042663	0.0889252	-5.94759	-5.2421	222	5.26046	1.43692e-07	5.79e-05	NELFE	6	31952087	31959038
ENSG00000204366	GTExv8.ALL.Esophagus_Muscularis	rs2516408	8.27537	rs7757496	0.0199854	4.54302	-3.06837	226	-4.57005	4.87619e-06	0.00154481	ZBTB12	6	31899607	31901992
ENSG00000204366	GTExv8.ALL.Esophagus_Gastroesophageal_Junction	rs2516408	8.27537	rs2253044	0.0108169	4.03066	-2.08368	226	-10.2976	7.22284e-25	9.02734e-22	ZBTB12	6	31899607	31901992
ENSG00000204371	GTExv8.ALL.Skin_Sun_Exposed_Lower_leg	rs2516408	8.27537	rs2736428	0.0800794	-7.0587	5.81729	226	-5.81729	5.98099e-09	3.11827e-06	EHMT2	6	31879759	31897687
ENSG00000204371	GTExv8.ALL.Adipose_Subcutaneous	rs2516408	8.27537	rs2269426	0.00224921	-3.22257	1.4867	226	-5.89577	3.72948e-09	1.83118e-06	EHMT2	6	31879759	31897687
ENSG00000204371	GTExv8.ALL.Testis	rs2516408	8.27537	rs2736428	0.0396684	-5.01905	5.81729	226	-5.81729	5.98099e-09	3.61765e-06	EHMT2	6	31879759	31897687
ENSG00000204371	GTExv8.ALL.Skin_Not_Sun_Exposed_Suprapubic	rs2516408	8.27537	rs3020644	0.0288592	-5.26021	6.13279	226	-7.39943	1.36767e-13	1.4284e-10	EHMT2	6	31879759	31897687
ENSG00000204371	GTExv8.ALL.Thyroid	rs2516408	8.27537	rs9267659	0.000475437	3.17728	-6.64036	226	-4.96078	7.02124e-07	0.00025293	EHMT2	6	31879759	31897687
ENSG00000204371	GTExv8.ALL.Nerve_Tibial	rs2516408	8.27537	rs498240	0.00231208	3.98188	-3.65969	226	-7.04655	1.83413e-12	1.25678e-09	EHMT2	6	31879759	31897687
ENSG00000204385	GTExv8.ALL.Pancreas	rs2516408	8.27537	rs2075798	0.253578	8.86283	-4.17842	226	-4.86321	1.15496e-06	0.000400348	SLC44A4	6	31863192	31879046
ENSG00000204385	GTExv8.ALL.Skin_Not_Sun_Exposed_Suprapubic	rs2516408	8.27537	rs660594	0.00692269	3.99465	-5.43801	226	-5.15284	2.56574e-07	0.000116507	SLC44A4	6	31863192	31879046
ENSG00000204386	GTExv8.ALL.Whole_Blood	rs2516408	8.27537	rs3101018	0.0105581	-4.01484	7.05573	226	-7.05573	1.71695e-12	1.09539e-09	NEU1	6	31857659	31862906
ENSG00000204387	GTExv8.ALL.Esophagus_Muscularis	rs2516408	8.27537	rs7757496	0.0674739	-6.63862	-3.06837	239	5.2999	1.15867e-07	5.68964e-05	C6orf48	6	31834608	31839766
ENSG00000204387	GTExv8.ALL.Adrenal_Gland	rs2516408	8.27537	rs409558	0.0688321	-4.84034	-5.85604	239	4.91259	8.98831e-07	0.000270643	C6orf48	6	31834608	31839766
ENSG00000204387	GTExv8.ALL.Spleen	rs2516408	8.27537	rs660594	-0.00405119	-3.84483	-5.43801	238	6.04826	1.46414e-09	6.88927e-07	C6orf48	6	31834608	31839766
ENSG00000204387	GTExv8.ALL.Colon_Transverse	rs2516408	8.27537	rs3749953	0.0197856	-4.04536	-5.55792	239	5.55792	2.73016e-08	1.18125e-05	C6orf48	6	31834608	31839766
ENSG00000204387	GTExv8.ALL.Esophagus_Gastroesophageal_Junction	rs2516408	8.27537	rs2075789	0.0244111	-4.89089	-3.81866	239	4.65532	3.23474e-06	0.00115511	C6orf48	6	31834608	31839766
ENSG00000204387	GTExv8.ALL.Nerve_Tibial	rs2516408	8.27537	rs3749953	0.0890316	-7.565	-5.55792	238	5.47452	4.38689e-08	2.08107e-05	C6orf48	6	31834608	31839766
ENSG00000204387	GTExv8.ALL.Skin_Sun_Exposed_Lower_leg	rs2516408	8.27537	rs3749953	0.0497696	-6.37147	-5.55792	239	4.83717	1.31699e-06	0.000487285	C6orf48	6	31834608	31839766
ENSG00000204387	GTExv8.ALL.Ovary	rs2516408	8.27537	rs34378923	0.0408449	-4.20331	-4.06089	239	5.81863	5.93324e-09	1.87764e-06	C6orf48	6	31834608	31839766
ENSG00000204387	GTExv8.ALL.Adipose_Visceral_Omentum	rs2516408	8.27537	rs409558	0.0465459	-5.12093	-5.85604	238	5.85604	4.74031e-09	2.05516e-06	C6orf48	6	31834608	31839766
ENSG00000204387	GTExv8.ALL.Stomach	rs2516408	8.27537	rs2075801	0.00346342	-3.86964	-5.75628	239	5.75628	8.59886e-09	3.50432e-06	C6orf48	6	31834608	31839766
ENSG00000204387	GTExv8.ALL.Lung	rs2516408	8.27537	rs409558	0.0683943	-6.43555	-5.85604	238	4.5653	4.98784e-06	0.00161274	C6orf48	6	31834608	31839766
ENSG00000204387	GTExv8.ALL.Breast_Mammary_Tissue	rs2516408	8.27537	rs3749953	0.114081	-6.83179	-5.55792	239	5.79224	6.94525e-09	3.13353e-06	C6orf48	6	31834608	31839766
ENSG00000204387	GTExv8.ALL.Adipose_Subcutaneous	rs2516408	8.27537	rs3749953	0.053782	-6.81327	-5.55792	239	5.6194	1.91617e-08	7.96095e-06	C6orf48	6	31834608	31839766
ENSG00000204387	GTExv8.ALL.Artery_Aorta	rs2516408	8.27537	rs2299851	0.0171722	-3.53371	-3.75909	239	4.47937	7.48653e-06	0.00233553	C6orf48	6	31834608	31839766
ENSG00000204387	GTExv8.ALL.Thyroid	rs2516408	8.27537	rs409558	0.0695138	-6.76692	-5.85604	239	6.28916	3.19197e-10	2.29972e-07	C6orf48	6	31834608	31839766
ENSG00000204387	GTExv8.ALL.Esophagus_Mucosa	rs2516408	8.27537	rs409558	0.00597008	-4.79897	-5.85604	239	6.82921	8.53816e-12	5.73537e-09	C6orf48	6	31834608	31839766
ENSG00000204387	GTExv8.ALL.Artery_Tibial	rs2516408	8.27537	rs3749953	0.0525528	-6.43339	-5.55792	239	5.17638	2.26234e-07	8.5371e-05	C6orf48	6	31834608	31839766
ENSG00000204387	GTExv8.ALL.Uterus	rs2516408	8.27537	rs2075789	0.101326	-4.33878	-3.81866	239	5.24787	1.53871e-07	3.60314e-05	C6orf48	6	31834608	31839766
ENSG00000204388	GTExv8.ALL.Cells_Cultured_fibroblasts	rs2516408	8.27537	rs3130342	0.000811205	4.06846	-5.28374	239	-3.88346	0.00010298	0.0324293	HSPA1B	6	31827738	31830254
ENSG00000204388	GTExv8.ALL.Adipose_Visceral_Omentum	rs2516408	8.27537	rs2844484	0.001634	2.95527	-5.58467	238	-5.58467	2.34147e-08	8.45955e-06	HSPA1B	6	31827738	31830254
ENSG00000204388	GTExv8.ALL.Esophagus_Mucosa	rs2516408	8.27537	rs2734335	0.00950578	3.82119	-5.06266	239	-5.06266	4.13443e-07	0.000134382	HSPA1B	6	31827738	31830254
ENSG00000204388	GTExv8.ALL.Artery_Tibial	rs2516408	8.27537	rs3134954	-0.000552292	4.16952	-5.32547	239	-4.25675	2.0742e-05	0.00592325	HSPA1B	6	31827738	31830254
ENSG00000204390	GTExv8.ALL.Brain_Nucleus_accumbens_basal_ganglia	rs2516408	8.27537	rs3130287	0.0793774	4.52737	-5.31018	239	-5.44982	5.04222e-08	1.6227e-05	HSPA1L	6	31809619	31815283
ENSG00000204390	GTExv8.ALL.Brain_Cerebellum	rs2516408	8.27537	rs3130342	0.055912	4.4458	-5.28374	238	-5.28374	1.2657e-07	4.12196e-05	HSPA1L	6	31809619	31815283
ENSG00000204392	GTExv8.ALL.Skin_Not_Sun_Exposed_Suprapubic	rs2516408	8.27537	rs34636308	0.00140695	-3.46958	-0.944956	239	-7.03421	2.00399e-12	1.74414e-09	LSM2	6	31797396	31806966
ENSG00000204396	GTExv8.ALL.Muscle_Skeletal	rs2516408	8.27537	rs17201144	0.0866192	-7.8859	-3.72682	239	5.79517	6.82516e-09	3.34074e-06	VWA7	6	31765590	31777294
ENSG00000204396	GTExv8.ALL.Heart_Atrial_Appendage	rs2516408	8.27537	rs17201144	0.0819708	-5.82546	-3.72682	238	4.05692	4.97249e-05	0.0152477	VWA7	6	31765590	31777294
ENSG00000204396	GTExv8.ALL.Heart_Left_Ventricle	rs2516408	8.27537	rs17201144	-0.00234496	-3.83557	-3.72682	239	4.22926	2.34463e-05	0.0063258	VWA7	6	31765590	31777294
ENSG00000204410	GTExv8.ALL.Thyroid	rs2516408	8.27537	rs389883	0.0090779	-5.46985	-0.609812	242	-5.30439	1.13053e-07	5.12841e-05	MSH5	6	31739677	31762678
ENSG00000204410	GTExv8.ALL.Brain_Frontal_Cortex_BA9	rs2516408	8.27537	rs3101018	0.0156383	-4.26842	7.05573	241	-5.35893	8.37167e-08	2.19955e-05	MSH5	6	31739677	31762678
ENSG00000204410	GTExv8.ALL.Pancreas	rs2516408	8.27537	rs3130923	-0.000387847	-3.51723	6.53838	242	-4.40469	1.05935e-05	0.00293864	MSH5	6	31739677	31762678
ENSG00000204410	GTExv8.ALL.Testis	rs2516408	8.27537	rs1150755	0.0359093	-4.22044	6.53737	242	-6.53737	6.26087e-11	4.41809e-08	MSH5	6	31739677	31762678
ENSG00000204410	GTExv8.ALL.Adipose_Subcutaneous	rs2516408	8.27537	rs2071591	-0.000504074	-4.05999	7.10514	242	-5.52131	3.36481e-08	1.34617e-05	MSH5	6	31739677	31762678
ENSG00000204410	GTExv8.ALL.Brain_Putamen_basal_ganglia	rs2516408	8.27537	rs497309	0.0500006	-4.44826	7.11709	242	-7.11709	1.10228e-12	3.72965e-10	MSH5	6	31739677	31762678
ENSG00000204410	GTExv8.ALL.Liver	rs2516408	8.27537	rs34214527	-0.00122126	3.4145	-1.78006	242	-4.07704	4.56129e-05	0.00803148	MSH5	6	31739677	31762678
ENSG00000204410	GTExv8.ALL.Artery_Tibial	rs2516408	8.27537	rs3132445	0.00389995	-3.62797	7.05351	242	-6.40454	1.50819e-10	9.37384e-08	MSH5	6	31739677	31762678
ENSG00000204410	GTExv8.ALL.Artery_Aorta	rs2516408	8.27537	rs6915833	0.022019	4.33604	-2.86824	242	-6.26483	3.73228e-10	1.81119e-07	MSH5	6	31739677	31762678
ENSG00000204410	GTExv8.ALL.Prostate	rs2516408	8.27537	rs389883	0.0173618	-3.83782	-0.609812	241	4.15702	3.22429e-05	0.00663818	MSH5	6	31739677	31762678
ENSG00000204420	GTExv8.ALL.Thyroid	rs2516408	8.27537	rs9267576	0.0192701	4.91189	-5.31645	242	-5.18648	2.14302e-07	8.46699e-05	MPIG6B	6	31718594	31726714
ENSG00000204420	GTExv8.ALL.Brain_Caudate_basal_ganglia	rs2516408	8.27537	rs707938	0.108242	5.21216	0.327114	242	-3.64642	0.000265924	0.0472058	MPIG6B	6	31718594	31726714
ENSG00000204420	GTExv8.ALL.Brain_Nucleus_accumbens_basal_ganglia	rs2516408	8.27537	rs409558	0.0588056	4.86661	-5.85604	242	-3.88303	0.000103163	0.0256547	MPIG6B	6	31718594	31726714
ENSG00000204420	GTExv8.ALL.Brain_Cortex	rs2516408	8.27537	rs1144708	-0.00194523	-3.42791	0.561042	241	-4.09117	4.29205e-05	0.0130092	MPIG6B	6	31718594	31726714
ENSG00000204421	GTExv8.ALL.Stomach	rs2516408	8.27537	rs2075801	0.0099775	3.72561	-5.75628	242	-5.70987	1.1306e-08	4.31961e-06	LY6G6C	6	31718648	31721746
ENSG00000204421	GTExv8.ALL.Colon_Transverse	rs2516408	8.27537	rs3130342	0.00221676	3.87833	-5.28374	242	-6.69759	2.11888e-11	1.26937e-08	LY6G6C	6	31718648	31721746
ENSG00000204421	GTExv8.ALL.Heart_Atrial_Appendage	rs2516408	8.27537	rs9469084	0.00507041	-3.59775	-5.2258	241	3.7985	0.000145576	0.0429227	LY6G6C	6	31718648	31721746
ENSG00000204424	GTExv8.ALL.Esophagus_Mucosa	rs2516408	8.27537	rs409558	0.047065	5.01349	-5.85604	242	-5.85604	4.74031e-09	2.17106e-06	LY6G6F	6	31706885	31710595
ENSG00000204427	GTExv8.ALL.Breast_Mammary_Tissue	rs2516408	8.27537	rs6941112	0.00689827	3.85723	3.60462	242	4.89869	9.64794e-07	0.000308332	ABHD16A	6	31686955	31703356
ENSG00000204427	GTExv8.ALL.Esophagus_Mucosa	rs2516408	8.27537	rs2523500	0.0273969	-4.49351	-4.35484	242	4.35484	1.33162e-05	0.00353088	ABHD16A	6	31686955	31703356
ENSG00000204427	GTExv8.ALL.Artery_Tibial	rs2516408	8.27537	rs2256965	-0.0007015	-4.25722	-7.55168	242	5.01731	5.2399e-07	0.000184549	ABHD16A	6	31686955	31703356
ENSG00000204427	GTExv8.ALL.Thyroid	rs2516408	8.27537	rs1144709	-0.00144982	-3.14369	-1.56161	242	4.8463	1.25786e-06	0.000440179	ABHD16A	6	31686955	31703356
ENSG00000204427	GTExv8.ALL.Colon_Sigmoid	rs2516408	8.27537	rs2242955	0.00489813	3.37372	3.77406	242	9.18887	3.96996e-20	3.59926e-17	ABHD16A	6	31686955	31703356
ENSG00000204428	GTExv8.ALL.Brain_Substantia_nigra	rs2516408	8.27537	rs17201144	0.0285591	3.61743	-3.72682	236	-4.23635	2.2718e-05	0.00379109	LY6G5C	6	31676684	31684040
ENSG00000204435	GTExv8.ALL.Esophagus_Muscularis	rs2516408	8.27537	rs707939	0.0736588	-6.08774	6.40539	242	-6.40539	1.49983e-10	1.13306e-07	CSNK2B	6	31665236	31670343
ENSG00000204435	GTExv8.ALL.Prostate	rs2516408	8.27537	rs2229092	0.0130281	-3.45688	-0.565833	241	-8.45464	2.79946e-17	1.60098e-14	CSNK2B	6	31665236	31670343
ENSG00000204435	GTExv8.ALL.Esophagus_Mucosa	rs2516408	8.27537	rs3749953	0.0263525	4.32787	-5.55792	242	-3.81867	0.000134173	0.0307256	CSNK2B	6	31665236	31670343
ENSG00000204435	GTExv8.ALL.Lung	rs2516408	8.27537	rs494620	0.00793914	-4.20112	5.60703	241	-5.62934	1.80896e-08	7.41492e-06	CSNK2B	6	31665236	31670343
ENSG00000204435	GTExv8.ALL.Colon_Sigmoid	rs2516408	8.27537	rs660594	0.0926117	5.53457	-5.43801	242	-5.43801	5.3878e-08	2.29869e-05	CSNK2B	6	31665236	31670343
ENSG00000204435	GTExv8.ALL.Heart_Atrial_Appendage	rs2516408	8.27537	rs707939	0.0616911	-5.10447	6.40539	241	-6.40539	1.49983e-10	1.04524e-07	CSNK2B	6	31665236	31670343
ENSG00000204435	GTExv8.ALL.Heart_Left_Ventricle	rs2516408	8.27537	rs494620	0.0231308	-4.83629	5.60703	242	-5.77068	7.89523e-09	2.95852e-06	CSNK2B	6	31665236	31670343
ENSG00000204435	GTExv8.ALL.Adipose_Visceral_Omentum	rs2516408	8.27537	rs707939	0.00712135	-4.09157	6.40539	241	-7.85338	4.04976e-15	2.70119e-12	CSNK2B	6	31665236	31670343
ENSG00000204435	GTExv8.ALL.Thyroid	rs2516408	8.27537	rs494620	0.0118764	-4.38365	5.60703	242	-5.60703	2.0583e-08	1.09609e-05	CSNK2B	6	31665236	31670343
ENSG00000204435	GTExv8.ALL.Brain_Putamen_basal_ganglia	rs2516408	8.27537	rs2844480	0.0632627	-4.21697	0.816133	242	-3.68613	0.000227686	0.0431419	CSNK2B	6	31665236	31670343
ENSG00000204435	GTExv8.ALL.Muscle_Skeletal	rs2516408	8.27537	rs6941112	0.0114581	-5.34789	3.60462	242	-7.15605	8.30339e-13	6.43513e-10	CSNK2B	6	31665236	31670343
ENSG00000204438	GTExv8.ALL.Nerve_Tibial	rs2516408	8.27537	rs3117575	0.00625221	-3.95575	7.11676	241	-7.32353	2.41538e-13	2.12795e-10	GPANK1	6	31661228	31666283
ENSG00000204438	GTExv8.ALL.Heart_Left_Ventricle	rs2516408	8.27537	rs497309	0.0289344	-3.85233	7.11709	242	-7.11709	1.10228e-12	6.75899e-10	GPANK1	6	31661228	31666283
ENSG00000204438	GTExv8.ALL.Brain_Hippocampus	rs2516408	8.27537	rs1799964	0.00184841	-3.10676	0.89065	240	-7.83029	4.86731e-15	1.69515e-12	GPANK1	6	31661228	31666283
ENSG00000204438	GTExv8.ALL.Thyroid	rs2516408	8.27537	rs17201144	0.00580775	4.95225	-3.72682	242	-5.45798	4.8157e-08	2.45761e-05	GPANK1	6	31661228	31666283
ENSG00000204438	GTExv8.ALL.Colon_Sigmoid	rs2516408	8.27537	rs3117575	0.0122378	-3.62091	7.11676	242	-7.11676	1.10495e-12	6.6785e-10	GPANK1	6	31661228	31666283
ENSG00000204438	GTExv8.ALL.Artery_Tibial	rs2516408	8.27537	rs17201144	0.00195989	4.744	-3.72682	242	-5.88691	3.93491e-09	2.07881e-06	GPANK1	6	31661228	31666283
ENSG00000204438	GTExv8.ALL.Adipose_Visceral_Omentum	rs2516408	8.27537	rs497309	0.00247213	-4.21405	7.11709	241	-7.57521	3.58547e-14	2.22069e-11	GPANK1	6	31661228	31666283
ENSG00000204438	GTExv8.ALL.Muscle_Skeletal	rs2516408	8.27537	rs1144709	0.0386807	6.66928	-1.56161	242	-6.54579	5.91802e-11	4.23366e-08	GPANK1	6	31661228	31666283
ENSG00000204438	GTExv8.ALL.Adipose_Subcutaneous	rs2516408	8.27537	rs389883	0.00825914	-4.97708	-0.609812	242	-3.99371	6.50479e-05	0.0159693	GPANK1	6	31661228	31666283
ENSG00000204438	GTExv8.ALL.Lung	rs2516408	8.27537	rs3101018	0.0200176	-4.56409	7.05573	241	-6.65344	2.86316e-11	1.46172e-08	GPANK1	6	31661228	31666283
ENSG00000204438	GTExv8.ALL.Heart_Atrial_Appendage	rs2516408	8.27537	rs3101018	0.0018556	-3.37519	7.05573	241	-9.30014	1.40263e-20	1.53608e-17	GPANK1	6	31661228	31666283
ENSG00000204439	GTExv8.ALL.Breast_Mammary_Tissue	rs2516408	8.27537	rs204896	0.0277647	-4.15205	-5.10163	242	5.10163	3.36742e-07	0.000112296	C6orf47	6	31658298	31660772
ENSG00000204439	GTExv8.ALL.Skin_Not_Sun_Exposed_Suprapubic	rs2516408	8.27537	rs6905572	-0.00154156	3.24726	-5.67805	242	-3.89046	0.000100055	0.0316659	C6orf47	6	31658298	31660772
ENSG00000204444	GTExv8.ALL.Testis	rs2516408	8.27537	rs3132445	0.0978503	-5.88399	7.05351	242	-7.05351	1.74465e-12	1.5829e-09	APOM	6	31652416	31658210
ENSG00000204444	GTExv8.ALL.Pancreas	rs2516408	8.27537	rs1800629	0.00176486	-3.30245	5.91825	242	-6.04818	1.46493e-09	8.46608e-07	APOM	6	31652416	31658210
ENSG00000204444	GTExv8.ALL.Lung	rs2516408	8.27537	rs3115672	0.0131178	-4.61977	7.1356	241	-7.16078	8.0221e-13	4.8634e-10	APOM	6	31652416	31658210
ENSG00000204444	GTExv8.ALL.Skin_Sun_Exposed_Lower_leg	rs2516408	8.27537	rs1150755	0.0308032	-5.09026	6.53737	242	-7.28707	3.16776e-13	3.63343e-10	APOM	6	31652416	31658210
ENSG00000204444	GTExv8.ALL.Pituitary	rs2516408	8.27537	rs497309	0.0333459	-3.96858	7.11709	242	-6.41398	1.41773e-10	7.06467e-08	APOM	6	31652416	31658210
ENSG00000204444	GTExv8.ALL.Cells_Cultured_fibroblasts	rs2516408	8.27537	rs3132445	0.034995	-4.79845	7.05351	242	-7.05351	1.74465e-12	1.64822e-09	APOM	6	31652416	31658210
ENSG00000204444	GTExv8.ALL.Muscle_Skeletal	rs2516408	8.27537	rs497309	0.0250164	-5.89572	7.11709	242	-4.41415	1.01407e-05	0.00362725	APOM	6	31652416	31658210
ENSG00000204444	GTExv8.ALL.Stomach	rs2516408	8.27537	rs3132445	0.0660612	-5.28622	7.05351	242	-7.0882	1.35865e-12	8.3054e-10	APOM	6	31652416	31658210
ENSG00000204444	GTExv8.ALL.Colon_Transverse	rs2516408	8.27537	rs3132445	0.0452725	-4.33362	7.05351	242	-7.05351	1.74465e-12	1.50971e-09	APOM	6	31652416	31658210
ENSG00000204444	GTExv8.ALL.Adipose_Subcutaneous	rs2516408	8.27537	rs3115672	-0.00121339	-3.77334	7.1356	242	-8.28037	1.22793e-16	9.47438e-14	APOM	6	31652416	31658210
ENSG00000204463	GTExv8.ALL.Brain_Amygdala	rs2516408	8.27537	rs707939	0.194632	5.16957	6.40539	239	6.40539	1.49983e-10	3.23963e-08	BAG6	6	31639028	31652705
ENSG00000204463	GTExv8.ALL.Brain_Putamen_basal_ganglia	rs2516408	8.27537	rs707939	0.134918	4.86462	6.40539	242	6.40539	1.49983e-10	4.73646e-08	BAG6	6	31639028	31652705
ENSG00000204463	GTExv8.ALL.Breast_Mammary_Tissue	rs2516408	8.27537	rs707939	0.0462786	4.80783	6.40539	242	6.61241	3.7812e-11	2.07156e-08	BAG6	6	31639028	31652705
ENSG00000204463	GTExv8.ALL.Whole_Blood	rs2516408	8.27537	rs494620	0.00687016	4.24118	5.60703	242	6.47909	9.22787e-11	4.77135e-08	BAG6	6	31639028	31652705
ENSG00000204463	GTExv8.ALL.Ovary	rs2516408	8.27537	rs494620	0.0670546	4.16015	5.60703	242	4.42294	9.73664e-06	0.00250353	BAG6	6	31639028	31652705
ENSG00000204463	GTExv8.ALL.Brain_Anterior_cingulate_cortex_BA24	rs2516408	8.27537	rs707939	0.177303	5.23232	6.40539	241	5.39999	6.66436e-08	1.91831e-05	BAG6	6	31639028	31652705
ENSG00000204463	GTExv8.ALL.Adipose_Subcutaneous	rs2516408	8.27537	rs6916921	0.0547578	6.5694	-1.42119	242	3.6698	0.000242738	0.0485567	BAG6	6	31639028	31652705
ENSG00000204463	GTExv8.ALL.Cells_Cultured_fibroblasts	rs2516408	8.27537	rs6916921	0.0246165	5.50483	-1.42119	242	6.85528	7.11723e-12	5.68941e-09	BAG6	6	31639028	31652705
ENSG00000204463	GTExv8.ALL.Skin_Sun_Exposed_Lower_leg	rs2516408	8.27537	rs660594	0.0340852	-5.43744	-5.43801	242	6.31374	2.72372e-10	1.64427e-07	BAG6	6	31639028	31652705
ENSG00000204463	GTExv8.ALL.Brain_Hippocampus	rs2516408	8.27537	rs707939	0.134637	4.87695	6.40539	240	6.40615	1.49236e-10	3.81148e-08	BAG6	6	31639028	31652705
ENSG00000204463	GTExv8.ALL.Brain_Hypothalamus	rs2516408	8.27537	rs707939	0.114606	4.78931	6.40539	242	6.40539	1.49983e-10	5.23304e-08	BAG6	6	31639028	31652705
ENSG00000204463	GTExv8.ALL.Brain_Frontal_Cortex_BA9	rs2516408	8.27537	rs707939	0.197208	6.45934	6.40539	241	4.04584	5.21354e-05	0.0108442	BAG6	6	31639028	31652705
ENSG00000204463	GTExv8.ALL.Heart_Atrial_Appendage	rs2516408	8.27537	rs2075800	0.023732	4.01725	6.22387	241	4.25545	2.08631e-05	0.00695376	BAG6	6	31639028	31652705
ENSG00000204463	GTExv8.ALL.Esophagus_Mucosa	rs2516408	8.27537	rs2844509	0.0128503	4.03734	-2.26144	242	4.44924	8.61743e-06	0.0025538	BAG6	6	31639028	31652705
ENSG00000204463	GTExv8.ALL.Brain_Caudate_basal_ganglia	rs2516408	8.27537	rs707939	0.1708	6.03244	6.40539	242	8.13438	4.1406e-16	2.27857e-13	BAG6	6	31639028	31652705
ENSG00000204463	GTExv8.ALL.Brain_Cerebellar_Hemisphere	rs2516408	8.27537	rs707939	0.163002	5.72159	6.40539	239	6.40683	1.48581e-10	7.54448e-08	BAG6	6	31639028	31652705
ENSG00000204469	GTExv8.ALL.Muscle_Skeletal	rs2516408	8.27537	rs707939	0.0152702	4.95533	6.40539	283	6.40539	1.49983e-10	9.29893e-08	PRRC2A	6	31620720	31637771
ENSG00000204469	GTExv8.ALL.Lung	rs2516408	8.27537	rs707939	0.010845	3.96738	6.40539	282	4.24839	2.15314e-05	0.00632892	PRRC2A	6	31620720	31637771
ENSG00000204469	GTExv8.ALL.Thyroid	rs2516408	8.27537	rs3020644	0.0070871	4.52252	6.13279	283	4.22553	2.38374e-05	0.00712099	PRRC2A	6	31620720	31637771
ENSG00000204469	GTExv8.ALL.Whole_Blood	rs2516408	8.27537	rs2075800	0.0778923	7.40968	6.22387	283	5.86168	4.58216e-09	1.83078e-06	PRRC2A	6	31620720	31637771
ENSG00000204472	GTExv8.ALL.Lung	rs2516408	8.27537	rs2075798	0.0033687	-3.35284	-4.17842	293	8.60658	7.52697e-18	7.30116e-15	AIF1	6	31615217	31617021
ENSG00000204472	GTExv8.ALL.Testis	rs2516408	8.27537	rs1048709	-8.34589e-05	-3.79786	-6.0085	294	4.95215	7.33984e-07	0.000310769	AIF1	6	31615217	31617021
ENSG00000204472	GTExv8.ALL.Adipose_Subcutaneous	rs2516408	8.27537	rs4151651	0.0203004	-4.91036	0.313916	294	5.32833	9.91226e-08	3.70158e-05	AIF1	6	31615217	31617021
ENSG00000204472	GTExv8.ALL.Heart_Left_Ventricle	rs2516408	8.27537	rs707939	0.024798	4.24457	6.40539	294	8.01611	1.09147e-15	9.2025e-13	AIF1	6	31615217	31617021
ENSG00000204482	GTExv8.ALL.Spleen	rs2516408	8.27537	rs3093665	0.0268495	-4.57701	-0.908692	298	4.80642	1.53657e-06	0.000471526	LST1	6	31586124	31588909
ENSG00000204482	GTExv8.ALL.Adipose_Visceral_Omentum	rs2516408	8.27537	rs2256965	0.0161027	-4.21053	-7.55168	298	5.74766	9.04861e-09	3.56638e-06	LST1	6	31586124	31588909
ENSG00000204482	GTExv8.ALL.Esophagus_Muscularis	rs2516408	8.27537	rs2256965	0.0465074	-4.87	-7.55168	299	7.55168	4.29681e-14	4.2199e-11	LST1	6	31586124	31588909
ENSG00000204482	GTExv8.ALL.Nerve_Tibial	rs2516408	8.27537	rs2256965	0.0984055	-7.4262	-7.55168	298	8.7964	1.4128e-18	1.74255e-15	LST1	6	31586124	31588909
ENSG00000204482	GTExv8.ALL.Breast_Mammary_Tissue	rs2516408	8.27537	rs2256965	0.0748824	-5.57758	-7.55168	299	7.55168	4.29681e-14	2.53512e-11	LST1	6	31586124	31588909
ENSG00000204482	GTExv8.ALL.Artery_Tibial	rs2516408	8.27537	rs2256965	0.00362828	-4.34814	-7.55168	299	7.55168	4.29681e-14	3.78334e-11	LST1	6	31586124	31588909
ENSG00000204482	GTExv8.ALL.Adrenal_Gland	rs2516408	8.27537	rs3179003	-0.00293158	-3.79138	-2.38896	299	5.32017	1.03668e-07	3.95389e-05	LST1	6	31586124	31588909
ENSG00000204482	GTExv8.ALL.Muscle_Skeletal	rs2516408	8.27537	rs2256965	0.0048867	-4.01933	-7.55168	299	7.72457	1.12231e-14	9.48865e-12	LST1	6	31586124	31588909
ENSG00000204482	GTExv8.ALL.Colon_Transverse	rs2516408	8.27537	rs2256965	0.0424509	-4.47906	-7.55168	299	7.55168	4.29681e-14	4.18295e-11	LST1	6	31586124	31588909
ENSG00000204498	GTExv8.ALL.Cells_Cultured_fibroblasts	rs2516408	8.27537	rs1800629	0.0198606	5.101	5.91825	279	7.78271	7.09857e-15	1.22947e-11	NFKBIL1	6	31546870	31558829
ENSG00000204498	GTExv8.ALL.Adipose_Subcutaneous	rs2516408	8.27537	rs2534674	0.0387901	-4.91108	-6.86598	279	9.61999	6.58373e-22	7.11175e-19	NFKBIL1	6	31546870	31558829
ENSG00000204516	GTExv8.ALL.Adrenal_Gland	rs2516408	8.27537	rs2516412	0.175795	6.49991	8.23558	277	8.32787	8.23082e-17	5.88607e-14	MICB	6	31494881	31511124
ENSG00000204516	GTExv8.ALL.Skin_Sun_Exposed_Lower_leg	rs2516408	8.27537	rs2516412	0.388814	15.4581	8.23558	277	7.32669	2.359e-13	3.00641e-10	MICB	6	31494881	31511124
ENSG00000204516	GTExv8.ALL.Brain_Caudate_basal_ganglia	rs2516408	8.27537	rs2516412	0.135946	5.2138	8.23558	277	8.85546	8.33362e-19	5.77303e-16	MICB	6	31494881	31511124
ENSG00000204516	GTExv8.ALL.Colon_Sigmoid	rs2516408	8.27537	rs2516412	0.129553	6.61972	8.23558	277	6.73435	1.64667e-11	8.53093e-09	MICB	6	31494881	31511124
ENSG00000204516	GTExv8.ALL.Ovary	rs2516408	8.27537	rs2516412	0.0381009	4.11811	8.23558	277	6.00874	1.86967e-09	7.69184e-07	MICB	6	31494881	31511124
ENSG00000204516	GTExv8.ALL.Adipose_Subcutaneous	rs2516408	8.27537	rs2516412	0.229485	11.595	8.23558	277	5.73757	9.60424e-09	4.1498e-06	MICB	6	31494881	31511124
ENSG00000204516	GTExv8.ALL.Vagina	rs2516408	8.27537	rs2516412	0.46075	8.08925	8.23558	276	8.04041	8.95382e-16	2.69311e-13	MICB	6	31494881	31511124
ENSG00000204516	GTExv8.ALL.Skin_Not_Sun_Exposed_Suprapubic	rs2516408	8.27537	rs2516412	0.48721	15.9048	8.23558	277	7.9457	1.93097e-15	2.52088e-12	MICB	6	31494881	31511124
ENSG00000204516	GTExv8.ALL.Nerve_Tibial	rs2516408	8.27537	rs2516412	0.208564	10.698	8.23558	276	7.1822	6.85988e-13	5.28534e-10	MICB	6	31494881	31511124
ENSG00000204516	GTExv8.ALL.Small_Intestine_Terminal_Ileum	rs2516408	8.27537	rs3828917	0.0155353	-3.98251	-3.05044	277	3.77721	0.000158594	0.0251835	MICB	6	31494881	31511124
ENSG00000204516	GTExv8.ALL.Spleen	rs2516408	8.27537	rs3828917	0.303298	-8.53985	-3.05044	276	4.71662	2.39789e-06	0.000705181	MICB	6	31494881	31511124
ENSG00000204516	GTExv8.ALL.Esophagus_Mucosa	rs2516408	8.27537	rs2516412	0.432716	14.6866	8.23558	277	7.61115	2.71677e-14	2.48856e-11	MICB	6	31494881	31511124
ENSG00000204516	GTExv8.ALL.Brain_Hypothalamus	rs2516408	8.27537	rs2516408	0.154913	5.43401	8.27537	277	8.27537	1.28059e-16	5.46103e-14	MICB	6	31494881	31511124
ENSG00000204516	GTExv8.ALL.Testis	rs2516408	8.27537	rs2516412	0.298263	9.83061	8.23558	277	9.14398	6.01934e-20	7.64577e-17	MICB	6	31494881	31511124
ENSG00000204516	GTExv8.ALL.Lung	rs2516408	8.27537	rs2516412	0.149947	9.79941	8.23558	276	7.42059	1.16596e-13	8.07845e-11	MICB	6	31494881	31511124
ENSG00000204516	GTExv8.ALL.Pituitary	rs2516408	8.27537	rs2516412	0.124575	5.91443	8.23558	277	7.98312	1.42681e-15	1.02698e-12	MICB	6	31494881	31511124
ENSG00000204516	GTExv8.ALL.Stomach	rs2516408	8.27537	rs2516412	0.296528	9.93519	8.23558	277	7.74816	9.32313e-15	8.14176e-12	MICB	6	31494881	31511124
ENSG00000204516	GTExv8.ALL.Artery_Tibial	rs2516408	8.27537	rs2516412	0.484877	16.845	8.23558	277	6.82116	9.0306e-12	6.36115e-09	MICB	6	31494881	31511124
ENSG00000204516	GTExv8.ALL.Heart_Left_Ventricle	rs2516408	8.27537	rs3828917	0.141584	-7.63192	-3.05044	277	4.33041	1.48834e-05	0.00418285	MICB	6	31494881	31511124
ENSG00000204516	GTExv8.ALL.Uterus	rs2516408	8.27537	rs2516412	0.400117	7.22195	8.23558	277	5.37733	7.55984e-08	1.9312e-05	MICB	6	31494881	31511124
ENSG00000204516	GTExv8.ALL.Colon_Transverse	rs2516408	8.27537	rs2516408	0.189911	8.60131	8.27537	277	6.55812	5.44903e-11	3.03122e-08	MICB	6	31494881	31511124
ENSG00000204516	GTExv8.ALL.Cells_Cultured_fibroblasts	rs2516408	8.27537	rs2516412	0.292179	12.0608	8.23558	277	7.54057	4.67939e-14	6.9469e-11	MICB	6	31494881	31511124
ENSG00000204516	GTExv8.ALL.Brain_Hippocampus	rs2516408	8.27537	rs2516408	0.155633	5.32046	8.27537	275	8.27537	1.28059e-16	5.45106e-14	MICB	6	31494881	31511124
ENSG00000204516	GTExv8.ALL.Adipose_Visceral_Omentum	rs2516408	8.27537	rs2516412	0.211911	10.2132	8.23558	276	5.83365	5.42287e-09	2.23913e-06	MICB	6	31494881	31511124
ENSG00000204516	GTExv8.ALL.Brain_Putamen_basal_ganglia	rs2516408	8.27537	rs2516412	0.146663	5.07939	8.23558	277	8.23558	1.78687e-16	9.40491e-14	MICB	6	31494881	31511124
ENSG00000204516	GTExv8.ALL.Brain_Anterior_cingulate_cortex_BA24	rs2516408	8.27537	rs2516412	0.195358	5.54957	8.23558	276	7.06073	1.65634e-12	5.63456e-10	MICB	6	31494881	31511124
ENSG00000204516	GTExv8.ALL.Brain_Cerebellum	rs2516408	8.27537	rs2516412	0.683726	11.9487	8.23558	276	9.02682	1.76733e-19	1.38134e-16	MICB	6	31494881	31511124
ENSG00000204516	GTExv8.ALL.Brain_Cerebellar_Hemisphere	rs2516408	8.27537	rs2516412	0.507092	9.42739	8.23558	274	9.53567	1.48914e-21	1.96596e-18	MICB	6	31494881	31511124
ENSG00000204516	GTExv8.ALL.Artery_Aorta	rs2516408	8.27537	rs2516412	0.406703	12.5555	8.23558	277	6.29782	3.01867e-10	1.55106e-07	MICB	6	31494881	31511124
ENSG00000204516	GTExv8.ALL.Breast_Mammary_Tissue	rs2516408	8.27537	rs2534671	0.161584	8.82313	2.14434	277	5.71027	1.12795e-08	4.80633e-06	MICB	6	31494881	31511124
ENSG00000204516	GTExv8.ALL.Esophagus_Gastroesophageal_Junction	rs2516408	8.27537	rs2516412	0.224158	8.80921	8.23558	277	7.45741	8.82396e-14	7.35232e-11	MICB	6	31494881	31511124
ENSG00000204516	GTExv8.ALL.Brain_Substantia_nigra	rs2516408	8.27537	rs2516412	0.043265	3.90834	8.23558	271	8.43522	3.30584e-17	1.06531e-14	MICB	6	31494881	31511124
ENSG00000204516	GTExv8.ALL.Artery_Coronary	rs2516408	8.27537	rs2534671	0.187845	7.0205	2.14434	276	6.0922	1.1137e-09	4.26731e-07	MICB	6	31494881	31511124
ENSG00000204516	GTExv8.ALL.Brain_Amygdala	rs2516408	8.27537	rs2516412	0.132516	4.35677	8.23558	274	8.23558	1.78687e-16	7.16791e-14	MICB	6	31494881	31511124
ENSG00000204516	GTExv8.ALL.Brain_Frontal_Cortex_BA9	rs2516408	8.27537	rs2516412	0.236891	6.49808	8.23558	276	8.23558	1.78687e-16	8.10916e-14	MICB	6	31494881	31511124
ENSG00000204516	GTExv8.ALL.Liver	rs2516408	8.27537	rs2516412	0.322181	8.26444	8.23558	277	8.50199	1.86368e-17	8.53152e-15	MICB	6	31494881	31511124
ENSG00000204516	GTExv8.ALL.Thyroid	rs2516408	8.27537	rs2516412	0.115932	9.44544	8.23558	277	5.80788	6.32692e-09	3.91011e-06	MICB	6	31494881	31511124
ENSG00000204516	GTExv8.ALL.Esophagus_Muscularis	rs2516408	8.27537	rs2516412	0.135722	9.25033	8.23558	277	5.89629	3.7177e-09	2.28197e-06	MICB	6	31494881	31511124
ENSG00000204516	GTExv8.ALL.Heart_Atrial_Appendage	rs2516408	8.27537	rs2516412	0.173397	8.17854	8.23558	276	5.95163	2.65489e-09	1.56557e-06	MICB	6	31494881	31511124
ENSG00000204516	GTExv8.ALL.Brain_Cortex	rs2516408	8.27537	rs2516412	0.22915	7.06098	8.23558	276	8.23558	1.78687e-16	1.20356e-13	MICB	6	31494881	31511124
ENSG00000204516	GTExv8.ALL.Prostate	rs2516408	8.27537	rs2516412	0.213677	6.91911	8.23558	276	6.48704	8.75369e-11	3.00368e-08	MICB	6	31494881	31511124
ENSG00000204516	GTExv8.ALL.Minor_Salivary_Gland	rs2516408	8.27537	rs2516412	0.178249	5.14442	8.23558	276	8.23558	1.78687e-16	1.23008e-13	MICB	6	31494881	31511124
ENSG00000204516	GTExv8.ALL.Muscle_Skeletal	rs2516408	8.27537	rs2516408	0.102096	9.30194	8.27537	277	6.02413	1.7002e-09	9.30107e-07	MICB	6	31494881	31511124
ENSG00000204520	GTExv8.ALL.Brain_Substantia_nigra	rs2516408	8.27537	rs2263316	-0.0089283	2.99632	-0.405961	235	4.12104	3.77164e-05	0.00571958	MICA	6	31399784	31415315
ENSG00000204520	GTExv8.ALL.Cells_EBV-transformed_lymphocytes	rs2516408	8.27537	rs3095301	0.0252327	-3.95121	4.14911	238	-3.77727	0.000158558	0.0240871	MICA	6	31399784	31415315
ENSG00000204520	GTExv8.ALL.Brain_Putamen_basal_ganglia	rs2516408	8.27537	rs6917517	0.0906308	-5.1166	0.399562	240	3.73455	0.000188054	0.038731	MICA	6	31399784	31415315
ENSG00000204520	GTExv8.ALL.Artery_Coronary	rs2516408	8.27537	rs2263316	0.188173	6.58134	-0.405961	239	3.72998	0.000191496	0.0400226	MICA	6	31399784	31415315
ENSG00000204520	GTExv8.ALL.Brain_Anterior_cingulate_cortex_BA24	rs2516408	8.27537	rs3130564	0.0435919	3.89267	4.2197	239	5.17732	2.2509e-07	6.01634e-05	MICA	6	31399784	31415315
ENSG00000204520	GTExv8.ALL.Brain_Cortex	rs2516408	8.27537	rs4947324	-0.00154981	-4.55931	-4.54741	239	3.92496	8.67458e-05	0.0250406	MICA	6	31399784	31415315
ENSG00000204520	GTExv8.ALL.Brain_Frontal_Cortex_BA9	rs2516408	8.27537	rs2844509	0.0227829	-4.68586	-2.26144	239	4.37914	1.19148e-05	0.00270359	MICA	6	31399784	31415315
ENSG00000204520	GTExv8.ALL.Cells_Cultured_fibroblasts	rs2516408	8.27537	rs2263316	0.140859	9.09456	-0.405961	240	3.91867	8.90383e-05	0.0289152	MICA	6	31399784	31415315
ENSG00000204520	GTExv8.ALL.Brain_Caudate_basal_ganglia	rs2516408	8.27537	rs2263316	0.0402602	5.11349	-0.405961	240	5.5507	2.84521e-08	1.04381e-05	MICA	6	31399784	31415315
ENSG00000204520	GTExv8.ALL.Pancreas	rs2516408	8.27537	rs6919586	0.109218	-6.92804	-2.00219	240	4.35034	1.35924e-05	0.00362552	MICA	6	31399784	31415315
ENSG00000204520	GTExv8.ALL.Heart_Atrial_Appendage	rs2516408	8.27537	rs6919586	0.104147	-6.32932	-2.00219	239	5.14414	2.68749e-07	0.000128764	MICA	6	31399784	31415315
ENSG00000204520	GTExv8.ALL.Stomach	rs2516408	8.27537	rs6919586	0.127678	-7.3868	-2.00219	240	4.14948	3.33231e-05	0.00702428	MICA	6	31399784	31415315
ENSG00000204525	GTExv8.ALL.Spleen	rs2516408	8.27537	rs1265087	0.0566595	6.16864	-0.614874	204	-4.59474	4.3328e-06	0.00122323	HLA-C	6	31268749	31272130
ENSG00000204525	GTExv8.ALL.Whole_Blood	rs2516408	8.27537	rs1265087	0.167094	10.629	-0.614874	205	-4.02156	5.78134e-05	0.0158806	HLA-C	6	31268749	31272130
ENSG00000204528	GTExv8.ALL.Esophagus_Mucosa	rs2516408	8.27537	rs1265096	0.251031	11.2155	6.72552	174	7.04178	1.89803e-12	1.47112e-09	PSORS1C3	6	31173735	31177899
ENSG00000204528	GTExv8.ALL.Stomach	rs2516408	8.27537	rs1265098	0.21359	9.18621	2.35783	174	5.47593	4.3523e-08	1.56504e-05	PSORS1C3	6	31173735	31177899
ENSG00000204528	GTExv8.ALL.Minor_Salivary_Gland	rs2516408	8.27537	rs1265096	0.19415	5.34534	6.72552	174	6.19781	5.72551e-10	1.51594e-07	PSORS1C3	6	31173735	31177899
ENSG00000204528	GTExv8.ALL.Muscle_Skeletal	rs2516408	8.27537	rs1265096	0.167716	10.9596	6.72552	174	5.62336	1.87275e-08	8.2936e-06	PSORS1C3	6	31173735	31177899
ENSG00000204528	GTExv8.ALL.Vagina	rs2516408	8.27537	rs1265096	0.185678	6.08241	6.72552	174	5.30588	1.12134e-07	2.52955e-05	PSORS1C3	6	31173735	31177899
ENSG00000204528	GTExv8.ALL.Artery_Aorta	rs2516408	8.27537	rs1265096	0.160033	8.32649	6.72552	174	5.41283	6.20376e-08	2.46318e-05	PSORS1C3	6	31173735	31177899
ENSG00000204528	GTExv8.ALL.Spleen	rs2516408	8.27537	rs1265098	0.138831	6.27992	2.35783	174	4.2842	1.83401e-05	0.00479425	PSORS1C3	6	31173735	31177899
ENSG00000204528	GTExv8.ALL.Cells_Cultured_fibroblasts	rs2516408	8.27537	rs1265096	0.186898	9.52341	6.72552	174	6.97286	3.10563e-12	2.68948e-09	PSORS1C3	6	31173735	31177899
ENSG00000204528	GTExv8.ALL.Cells_EBV-transformed_lymphocytes	rs2516408	8.27537	rs1265096	0.182382	6.47131	6.72552	173	5.30254	1.14201e-07	3.06938e-05	PSORS1C3	6	31173735	31177899
ENSG00000204528	GTExv8.ALL.Skin_Sun_Exposed_Lower_leg	rs2516408	8.27537	rs1265096	0.223169	11.7182	6.72552	174	5.21509	1.83726e-07	8.10513e-05	PSORS1C3	6	31173735	31177899
ENSG00000204528	GTExv8.ALL.Breast_Mammary_Tissue	rs2516408	8.27537	rs1265096	0.163367	8.18996	6.72552	174	7.65857	1.8801e-14	1.2017e-11	PSORS1C3	6	31173735	31177899
ENSG00000204528	GTExv8.ALL.Brain_Spinal_cord_cervical_c-1	rs2516408	8.27537	rs1265096	0.175328	5.14514	6.72552	172	5.70132	1.1888e-08	4.46988e-06	PSORS1C3	6	31173735	31177899
ENSG00000204528	GTExv8.ALL.Prostate	rs2516408	8.27537	rs1265096	0.230486	7.3039	6.72552	173	4.37908	1.19182e-05	0.00266709	PSORS1C3	6	31173735	31177899
ENSG00000204528	GTExv8.ALL.Colon_Sigmoid	rs2516408	8.27537	rs1265096	0.138445	7.76271	6.72552	174	7.12721	1.02424e-12	6.6785e-10	PSORS1C3	6	31173735	31177899
ENSG00000204528	GTExv8.ALL.Heart_Left_Ventricle	rs2516408	8.27537	rs1265096	0.173845	8.71761	6.72552	174	6.82343	8.88949e-12	4.61228e-09	PSORS1C3	6	31173735	31177899
ENSG00000204528	GTExv8.ALL.Adipose_Visceral_Omentum	rs2516408	8.27537	rs1265096	0.187016	9.49702	6.72552	173	7.97628	1.50811e-15	1.1888e-12	PSORS1C3	6	31173735	31177899
ENSG00000204528	GTExv8.ALL.Testis	rs2516408	8.27537	rs1265096	0.137305	7.4477	6.72552	174	5.48087	4.23229e-08	2.33733e-05	PSORS1C3	6	31173735	31177899
ENSG00000204528	GTExv8.ALL.Whole_Blood	rs2516408	8.27537	rs1265096	0.123744	9.17061	6.72552	174	4.51219	6.41628e-06	0.0019448	PSORS1C3	6	31173735	31177899
ENSG00000204528	GTExv8.ALL.Heart_Atrial_Appendage	rs2516408	8.27537	rs1265096	0.146054	8.43371	6.72552	173	5.58927	2.28027e-08	1.16537e-05	PSORS1C3	6	31173735	31177899
ENSG00000204528	GTExv8.ALL.Colon_Transverse	rs2516408	8.27537	rs1265098	0.144122	8.70559	2.35783	174	5.64032	1.69733e-08	8.26176e-06	PSORS1C3	6	31173735	31177899
ENSG00000204528	GTExv8.ALL.Kidney_Cortex	rs2516408	8.27537	rs1265096	-0.00834147	4.06271	6.72552	172	4.50169	6.74155e-06	0.00119831	PSORS1C3	6	31173735	31177899
ENSG00000204528	GTExv8.ALL.Artery_Coronary	rs2516408	8.27537	rs1265096	0.191949	6.6013	6.72552	173	5.72656	1.02487e-08	3.14158e-06	PSORS1C3	6	31173735	31177899
ENSG00000204528	GTExv8.ALL.Skin_Not_Sun_Exposed_Suprapubic	rs2516408	8.27537	rs1265096	0.227431	10.8882	6.72552	174	5.06417	4.10176e-07	0.000178495	PSORS1C3	6	31173735	31177899
ENSG00000204528	GTExv8.ALL.Brain_Cerebellum	rs2516408	8.27537	rs1265096	0.141258	5.52346	6.72552	173	4.96617	6.8289e-07	0.000197684	PSORS1C3	6	31173735	31177899
ENSG00000204528	GTExv8.ALL.Pituitary	rs2516408	8.27537	rs1265096	0.143875	6.99524	6.72552	174	5.43549	5.46469e-08	2.36002e-05	PSORS1C3	6	31173735	31177899
ENSG00000204528	GTExv8.ALL.Brain_Cerebellar_Hemisphere	rs2516408	8.27537	rs1265096	0.143952	5.51776	6.72552	172	6.24704	4.18304e-10	1.84081e-07	PSORS1C3	6	31173735	31177899
ENSG00000204528	GTExv8.ALL.Adipose_Subcutaneous	rs2516408	8.27537	rs1265096	0.172296	10.1208	6.72552	174	5.87301	4.27964e-09	2.00994e-06	PSORS1C3	6	31173735	31177899
ENSG00000204528	GTExv8.ALL.Small_Intestine_Terminal_Ileum	rs2516408	8.27537	rs1265100	0.156135	6.37901	5.35281	174	5.28323	1.26925e-07	3.37699e-05	PSORS1C3	6	31173735	31177899
ENSG00000204528	GTExv8.ALL.Liver	rs2516408	8.27537	rs1265098	0.207413	6.63625	2.35783	174	5.40261	6.56789e-08	1.80398e-05	PSORS1C3	6	31173735	31177899
ENSG00000204528	GTExv8.ALL.Esophagus_Muscularis	rs2516408	8.27537	rs1265096	0.215513	10.0152	6.72552	174	6.1532	7.5936e-10	4.97178e-07	PSORS1C3	6	31173735	31177899
ENSG00000204528	GTExv8.ALL.Nerve_Tibial	rs2516408	8.27537	rs1265096	0.226577	11.0027	6.72552	173	6.93783	3.98155e-12	2.58466e-09	PSORS1C3	6	31173735	31177899
ENSG00000204528	GTExv8.ALL.Esophagus_Gastroesophageal_Junction	rs2516408	8.27537	rs1265096	0.210991	8.38739	6.72552	174	4.36359	1.27948e-05	0.00415485	PSORS1C3	6	31173735	31177899
ENSG00000204528	GTExv8.ALL.Pancreas	rs2516408	8.27537	rs1265100	0.155067	7.19279	5.35281	174	5.52312	3.3303e-08	1.44348e-05	PSORS1C3	6	31173735	31177899
ENSG00000204528	GTExv8.ALL.Thyroid	rs2516408	8.27537	rs1265096	0.208951	10.9893	6.72552	174	5.78766	7.13739e-09	4.1628e-06	PSORS1C3	6	31173735	31177899
ENSG00000204528	GTExv8.ALL.Artery_Tibial	rs2516408	8.27537	rs1265098	0.128602	9.65119	2.35783	174	5.20965	1.89198e-07	7.40395e-05	PSORS1C3	6	31173735	31177899
ENSG00000204531	GTExv8.ALL.Esophagus_Mucosa	rs2516408	8.27537	rs1265098	0.154975	9.93595	2.35783	174	5.32905	9.87255e-08	3.57611e-05	POU5F1	6	31164337	31180731
ENSG00000204531	GTExv8.ALL.Colon_Transverse	rs2516408	8.27537	rs1265098	0.0548606	5.89945	2.35783	174	3.68971	0.000224514	0.0433177	POU5F1	6	31164337	31180731
ENSG00000204531	GTExv8.ALL.Brain_Amygdala	rs2516408	8.27537	rs1062470	0.0371707	3.97934	3.22141	172	4.37443	1.2175e-05	0.00201102	POU5F1	6	31164337	31180731
ENSG00000204531	GTExv8.ALL.Brain_Caudate_basal_ganglia	rs2516408	8.27537	rs9264532	0.052087	-4.2126	-2.29557	174	4.90587	9.30151e-07	0.000269401	POU5F1	6	31164337	31180731
ENSG00000204531	GTExv8.ALL.Cells_EBV-transformed_lymphocytes	rs2516408	8.27537	rs1265096	0.0013045	3.86919	6.72552	173	5.14411	2.6879e-07	6.70824e-05	POU5F1	6	31164337	31180731
ENSG00000204536	GTExv8.ALL.Cells_Cultured_fibroblasts	rs2516408	8.27537	rs3130981	0.103846	8.22578	-6.85615	174	-5.8703	4.35017e-09	2.5115e-06	CCHCR1	6	31142439	31158238
ENSG00000204536	GTExv8.ALL.Esophagus_Mucosa	rs2516408	8.27537	rs1042127	0.118367	-8.37713	0.552192	174	3.7834	0.0001547	0.0338861	CCHCR1	6	31142439	31158238
ENSG00000204536	GTExv8.ALL.Brain_Cerebellar_Hemisphere	rs2516408	8.27537	rs1265087	0.143719	5.48016	-0.614874	172	3.74626	0.000179494	0.0408565	CCHCR1	6	31142439	31158238
ENSG00000204536	GTExv8.ALL.Testis	rs2516408	8.27537	rs3130454	0.18678	8.92486	-4.33654	174	-4.8253	1.39791e-06	0.000572782	CCHCR1	6	31142439	31158238
ENSG00000204536	GTExv8.ALL.Muscle_Skeletal	rs2516408	8.27537	rs3130454	0.216833	12.4655	-4.33654	174	-3.83278	0.000126704	0.0346573	CCHCR1	6	31142439	31158238
ENSG00000204536	GTExv8.ALL.Cells_EBV-transformed_lymphocytes	rs2516408	8.27537	rs1966	0.256618	-6.2085	4.9087	173	-4.44946	8.60882e-06	0.00168846	CCHCR1	6	31142439	31158238
ENSG00000204536	GTExv8.ALL.Brain_Cerebellum	rs2516408	8.27537	rs3130557	0.136971	6.40973	5.32786	173	7.08189	1.42202e-12	7.40969e-10	CCHCR1	6	31142439	31158238
ENSG00000204536	GTExv8.ALL.Heart_Left_Ventricle	rs2516408	8.27537	rs1966	0.0942474	-6.95467	4.9087	174	-4.40802	1.04318e-05	0.00305923	CCHCR1	6	31142439	31158238
ENSG00000204538	GTExv8.ALL.Uterus	rs2516408	8.27537	rs1042147	0.345589	-6.69833	-3.459	174	3.73456	0.000188045	0.0264203	PSORS1C2	6	31137534	31139066
ENSG00000204538	GTExv8.ALL.Adipose_Subcutaneous	rs2516408	8.27537	rs1042147	0.292174	-13.1195	-3.459	174	3.68257	0.000230897	0.0485567	PSORS1C2	6	31137534	31139066
ENSG00000204538	GTExv8.ALL.Vagina	rs2516408	8.27537	rs1042147	0.225277	-5.76365	-3.459	174	3.68466	0.000229008	0.0387452	PSORS1C2	6	31137534	31139066
ENSG00000204538	GTExv8.ALL.Esophagus_Mucosa	rs2516408	8.27537	rs1265100	0.258273	12.7873	5.35281	174	7.33299	2.25075e-13	1.88988e-10	PSORS1C2	6	31137534	31139066
ENSG00000204538	GTExv8.ALL.Minor_Salivary_Gland	rs2516408	8.27537	rs1042147	0.299869	-6.57434	-3.459	174	4.87136	1.10833e-06	0.00023843	PSORS1C2	6	31137534	31139066
ENSG00000204538	GTExv8.ALL.Brain_Cerebellum	rs2516408	8.27537	rs2239520	0.00545433	3.67542	3.64262	173	4.54114	5.59503e-06	0.00145769	PSORS1C2	6	31137534	31139066
ENSG00000204538	GTExv8.ALL.Brain_Substantia_nigra	rs2516408	8.27537	rs3095302	-0.00881261	3.61171	4.15274	171	3.9667	7.2875e-05	0.00988798	PSORS1C2	6	31137534	31139066
ENSG00000204540	GTExv8.ALL.Testis	rs2516408	8.27537	rs2233952	0.110313	-7.69313	-3.68168	174	4.09517	4.21857e-05	0.0153098	PSORS1C1	6	31114750	31140092
ENSG00000204540	GTExv8.ALL.Brain_Amygdala	rs2516408	8.27537	rs3094220	0.209207	-5.38097	4.26985	172	-4.26985	1.95605e-05	0.00305144	PSORS1C1	6	31114750	31140092
ENSG00000204540	GTExv8.ALL.Brain_Spinal_cord_cervical_c-1	rs2516408	8.27537	rs3094220	0.303392	-6.28505	4.26985	172	-4.10437	4.05411e-05	0.00807006	PSORS1C1	6	31114750	31140092
ENSG00000204540	GTExv8.ALL.Esophagus_Mucosa	rs2516408	8.27537	rs1042147	0.605638	-17.3418	-3.459	174	4.40143	1.07538e-05	0.00300987	PSORS1C1	6	31114750	31140092
ENSG00000204540	GTExv8.ALL.Brain_Putamen_basal_ganglia	rs2516408	8.27537	rs3094220	0.0520982	-4.82394	4.26985	174	-3.71945	0.00019966	0.0394079	PSORS1C1	6	31114750	31140092
ENSG00000204540	GTExv8.ALL.Brain_Hippocampus	rs2516408	8.27537	rs3094220	0.24165	-6.43396	4.26985	172	-4.26985	1.95605e-05	0.00356839	PSORS1C1	6	31114750	31140092
ENSG00000204540	GTExv8.ALL.Brain_Anterior_cingulate_cortex_BA24	rs2516408	8.27537	rs3094220	0.0594199	-4.49765	4.26985	173	-3.95272	7.72666e-05	0.0137682	PSORS1C1	6	31114750	31140092
ENSG00000204542	GTExv8.ALL.Pituitary	rs2516408	8.27537	rs1062470	0.252746	7.86822	3.22141	174	4.62248	3.7918e-06	0.0012928	C6orf15	6	31111223	31112559
ENSG00000204542	GTExv8.ALL.Minor_Salivary_Gland	rs2516408	8.27537	rs3130981	0.0640937	-4.99547	-6.85615	174	4.8928	9.94139e-07	0.000228122	C6orf15	6	31111223	31112559
ENSG00000204580	GTExv8.ALL.Artery_Aorta	rs3130560	-6.88554	rs2233955	-0.000252066	3.24605	-3.85566	93	-4.05157	5.08753e-05	0.0143353	DDR1	6	30876421	30900156
ENSG00000204580	GTExv8.ALL.Prostate	rs3130560	-6.88554	rs2523589	0.0174074	-3.69571	1.73055	92	-4.38511	1.15928e-05	0.00266709	DDR1	6	30876421	30900156
ENSG00000204580	GTExv8.ALL.Thyroid	rs3130560	-6.88554	rs28732100	-0.00159406	3.93161	-2.83261	93	4.82959	1.36816e-06	0.000465477	DDR1	6	30876421	30900156
ENSG00000204618	GTExv8.ALL.Brain_Caudate_basal_ganglia	rs2535238	2.24745	rs3129054	0.033231	3.92218	-2.24452	40	-4.14654	3.37537e-05	0.0071441	RNF39	6	30070266	30075887
ENSG00000204713	GTExv8.ALL.Vagina	rs7770236	3.71265	rs2859369	0.0889458	-3.9664	2.96661	40	-4.28206	1.85173e-05	0.00334175	TRIM27	6	28903002	28923988
ENSG00000204713	GTExv8.ALL.Testis	rs7770236	3.71265	rs2859369	0.00286411	-3.25107	2.96661	40	-3.79981	0.000144809	0.0437945	TRIM27	6	28903002	28923988
ENSG00000206337	GTExv8.ALL.Esophagus_Muscularis	rs2516408	8.27537	rs3130557	0.00308118	-4.21997	5.32786	274	-10.5193	7.03644e-26	1.15175e-22	HCP5	6	31400702	31477506
ENSG00000206337	GTExv8.ALL.Testis	rs2516408	8.27537	rs2263316	0.0423391	-5.44492	-0.405961	274	-3.80045	0.000144435	0.0437945	HCP5	6	31400702	31477506
ENSG00000206337	GTExv8.ALL.Lung	rs2516408	8.27537	rs3117575	0.00924243	-4.18622	7.11676	273	-5.60509	2.08142e-08	8.07589e-06	HCP5	6	31400702	31477506
ENSG00000206337	GTExv8.ALL.Artery_Tibial	rs2516408	8.27537	rs2534674	0.00460693	4.84558	-6.86598	274	-7.53549	4.86517e-14	3.95426e-11	HCP5	6	31400702	31477506
ENSG00000206337	GTExv8.ALL.Cells_Cultured_fibroblasts	rs2516408	8.27537	rs2516412	0.00757153	-4.6756	8.23558	274	-9.82286	8.97578e-23	4.66382e-19	HCP5	6	31400702	31477506
ENSG00000206337	GTExv8.ALL.Skin_Sun_Exposed_Lower_leg	rs2516408	8.27537	rs3117575	0.0602053	-6.62344	7.11676	274	-7.11676	1.10495e-12	9.74906e-10	HCP5	6	31400702	31477506
ENSG00000206337	GTExv8.ALL.Nerve_Tibial	rs2516408	8.27537	rs1811197	0.00785025	-3.92371	6.18828	273	-7.17398	7.28481e-13	5.28534e-10	HCP5	6	31400702	31477506
ENSG00000206337	GTExv8.ALL.Thyroid	rs2516408	8.27537	rs3130557	0.0495518	-5.56238	5.32786	274	-5.32786	9.93758e-08	4.68137e-05	HCP5	6	31400702	31477506
ENSG00000206337	GTExv8.ALL.Adipose_Subcutaneous	rs2516408	8.27537	rs2516403	0.00850375	3.82966	-4.54479	274	-9.01197	2.02386e-19	1.98743e-16	HCP5	6	31400702	31477506
ENSG00000206337	GTExv8.ALL.Artery_Aorta	rs2516408	8.27537	rs3117575	0.0283048	-4.57006	7.11676	274	-7.11676	1.10495e-12	7.42441e-10	HCP5	6	31400702	31477506
ENSG00000206341	GTExv8.ALL.Brain_Cerebellar_Hemisphere	rs2535238	2.24745	rs1362126	0.328425	7.64561	1.72589	41	3.85026	0.000117992	0.0278167	HLA-H	6	29887752	29890482
ENSG00000206344	GTExv8.ALL.Heart_Left_Ventricle	rs2516408	8.27537	rs3130695	0.132791	-7.93054	-2.34871	174	4.1822	2.88704e-05	0.00721225	HCG27	6	31197760	31203968
ENSG00000206344	GTExv8.ALL.Esophagus_Muscularis	rs2516408	8.27537	rs2523612	0.119283	-8.55687	-4.58295	174	4.79624	1.61671e-06	0.000547506	HCG27	6	31197760	31203968
ENSG00000206344	GTExv8.ALL.Spleen	rs2516408	8.27537	rs1265099	0.0378579	5.19083	4.40507	174	5.82705	5.64154e-09	2.21211e-06	HCG27	6	31197760	31203968
ENSG00000206344	GTExv8.ALL.Esophagus_Mucosa	rs2516408	8.27537	rs3130695	0.135546	-8.48266	-2.34871	174	5.30181	1.1466e-07	3.98384e-05	HCG27	6	31197760	31203968
ENSG00000206344	GTExv8.ALL.Ovary	rs2516408	8.27537	rs9264532	0.119066	-5.34723	-2.29557	174	4.10198	4.09625e-05	0.00886947	HCG27	6	31197760	31203968
ENSG00000206344	GTExv8.ALL.Brain_Substantia_nigra	rs2516408	8.27537	rs9264532	0.0927072	-4.38853	-2.23631	171	4.77816	1.76903e-06	0.000380046	HCG27	6	31197760	31203968
ENSG00000206344	GTExv8.ALL.Adrenal_Gland	rs2516408	8.27537	rs1265098	0.0372108	5.89051	2.35783	174	5.01016	5.43836e-07	0.000172849	HCG27	6	31197760	31203968
ENSG00000206344	GTExv8.ALL.Artery_Aorta	rs2516408	8.27537	rs9264532	0.0874439	-7.24344	-2.29557	174	5.16397	2.41762e-07	8.79912e-05	HCG27	6	31197760	31203968
ENSG00000206344	GTExv8.ALL.Adipose_Subcutaneous	rs2516408	8.27537	rs9264532	0.141596	-10.8987	-2.29557	174	4.0225	5.75846e-05	0.0144658	HCG27	6	31197760	31203968
ENSG00000206344	GTExv8.ALL.Lung	rs2516408	8.27537	rs3130695	0.108651	-9.04431	-2.34871	173	5.62691	1.83462e-08	7.41492e-06	HCG27	6	31197760	31203968
ENSG00000206344	GTExv8.ALL.Stomach	rs2516408	8.27537	rs2523578	0.110047	-7.08349	0.196466	174	4.20143	2.65239e-05	0.00600521	HCG27	6	31197760	31203968
ENSG00000206344	GTExv8.ALL.Cells_Cultured_fibroblasts	rs2516408	8.27537	rs1265100	0.19878	9.86815	5.35281	174	6.11276	9.79216e-10	6.36001e-07	HCG27	6	31197760	31203968
ENSG00000206344	GTExv8.ALL.Nerve_Tibial	rs2516408	8.27537	rs3130695	0.245845	-11.4861	-2.34871	173	5.2993	1.16244e-07	4.77919e-05	HCG27	6	31197760	31203968
ENSG00000206344	GTExv8.ALL.Muscle_Skeletal	rs2516408	8.27537	rs3130695	0.10901	-8.92634	-2.34871	174	4.10013	4.12924e-05	0.0123877	HCG27	6	31197760	31203968
ENSG00000206344	GTExv8.ALL.Brain_Anterior_cingulate_cortex_BA24	rs2516408	8.27537	rs9264532	0.0790805	-4.2206	-2.27277	173	5.06025	4.187e-07	0.000104452	HCG27	6	31197760	31203968
ENSG00000206344	GTExv8.ALL.Brain_Hippocampus	rs2516408	8.27537	rs2523612	0.136844	-4.89207	-4.58295	172	4.78914	1.67495e-06	0.000320837	HCG27	6	31197760	31203968
ENSG00000206344	GTExv8.ALL.Minor_Salivary_Gland	rs2516408	8.27537	rs2523612	0.135044	-5.2457	-4.58295	174	4.12647	3.68376e-05	0.00603786	HCG27	6	31197760	31203968
ENSG00000206344	GTExv8.ALL.Cells_EBV-transformed_lymphocytes	rs2516408	8.27537	rs2523612	0.0664474	-5.28201	-4.58295	173	4.44723	8.69844e-06	0.00168846	HCG27	6	31197760	31203968
ENSG00000206344	GTExv8.ALL.Artery_Tibial	rs2516408	8.27537	rs3130559	0.155001	10.1467	5.00856	174	4.10645	4.01791e-05	0.0106133	HCG27	6	31197760	31203968
ENSG00000206344	GTExv8.ALL.Pancreas	rs2516408	8.27537	rs9264532	0.161338	-7.14502	-2.29557	174	4.73039	2.24083e-06	0.00067566	HCG27	6	31197760	31203968
ENSG00000206344	GTExv8.ALL.Liver	rs2516408	8.27537	rs9264532	0.138321	-6.06469	-2.29557	174	4.76517	1.88695e-06	0.00040917	HCG27	6	31197760	31203968
ENSG00000206344	GTExv8.ALL.Pituitary	rs2516408	8.27537	rs9264532	0.0741779	-6.1574	-2.29557	174	4.46553	7.98716e-06	0.00258704	HCG27	6	31197760	31203968
ENSG00000206344	GTExv8.ALL.Prostate	rs2516408	8.27537	rs3130695	0.181564	-6.42347	-2.34871	173	4.62884	3.67715e-06	0.000901251	HCG27	6	31197760	31203968
ENSG00000206344	GTExv8.ALL.Small_Intestine_Terminal_Ileum	rs2516408	8.27537	rs2233952	0.0489336	-5.23824	-3.68168	174	3.83404	0.000126056	0.0214649	HCG27	6	31197760	31203968
ENSG00000206344	GTExv8.ALL.Skin_Not_Sun_Exposed_Suprapubic	rs2516408	8.27537	rs1265100	0.0687978	7.8021	5.35281	174	3.77922	0.00015732	0.0456403	HCG27	6	31197760	31203968
ENSG00000206344	GTExv8.ALL.Heart_Atrial_Appendage	rs2516408	8.27537	rs3130695	0.20125	-8.73856	-2.34871	173	4.16277	3.14403e-05	0.0100426	HCG27	6	31197760	31203968
ENSG00000206530	GTExv8.ALL.Adrenal_Gland	rs16860709	3.80753	rs16860709	0.00392642	-4.05404	3.80753	436	-4.16999	3.0461e-05	0.00670259	CFAP44	3	113286930	113441610
ENSG00000213676	GTExv8.ALL.Brain_Hippocampus	rs477515	12.1211	rs2071293	0.182491	6.00952	2.98415	163	3.56559	0.000363036	0.0496711	ATF6B	6	32115264	32128253
ENSG00000213676	GTExv8.ALL.Stomach	rs477515	12.1211	rs6941112	0.138581	7.35739	3.60462	163	4.28255	1.84766e-05	0.0045179	ATF6B	6	32115264	32128253
ENSG00000213676	GTExv8.ALL.Pancreas	rs477515	12.1211	rs2071293	0.190616	8.21499	2.98415	163	3.74881	0.000177675	0.0397476	ATF6B	6	32115264	32128253
ENSG00000213676	GTExv8.ALL.Brain_Anterior_cingulate_cortex_BA24	rs477515	12.1211	rs6941112	0.0866323	4.41705	3.60462	163	3.60462	0.00031261	0.0449917	ATF6B	6	32115264	32128253
ENSG00000213676	GTExv8.ALL.Minor_Salivary_Gland	rs477515	12.1211	rs6941112	0.0612774	3.90911	3.60462	162	3.60462	0.00031261	0.0430401	ATF6B	6	32115264	32128253
ENSG00000213676	GTExv8.ALL.Adipose_Visceral_Omentum	rs477515	12.1211	rs2071293	0.132736	7.94309	2.98415	163	5.95714	2.56692e-09	1.17146e-06	ATF6B	6	32115264	32128253
ENSG00000213676	GTExv8.ALL.Heart_Left_Ventricle	rs477515	12.1211	rs2071293	0.243201	10.1968	2.98415	163	4.07836	4.53537e-05	0.0109254	ATF6B	6	32115264	32128253
ENSG00000213676	GTExv8.ALL.Adipose_Subcutaneous	rs477515	12.1211	rs6941112	0.140422	9.71519	3.60462	163	4.7535	1.99927e-06	0.000654428	ATF6B	6	32115264	32128253
ENSG00000213676	GTExv8.ALL.Nerve_Tibial	rs477515	12.1211	rs2071293	0.20507	10.6442	2.98415	163	4.34425	1.3975e-05	0.00492477	ATF6B	6	32115264	32128253
ENSG00000213676	GTExv8.ALL.Esophagus_Mucosa	rs477515	12.1211	rs6941112	0.0660851	6.41531	3.60462	163	5.94711	2.72913e-09	1.30946e-06	ATF6B	6	32115264	32128253
ENSG00000213676	GTExv8.ALL.Brain_Frontal_Cortex_BA9	rs477515	12.1211	rs2734335	0.0317205	-4.17321	-5.06266	163	5.84617	5.03033e-09	1.67409e-06	ATF6B	6	32115264	32128253
ENSG00000213676	GTExv8.ALL.Artery_Tibial	rs477515	12.1211	rs2071293	0.0943355	7.48074	2.98415	163	4.76922	1.84943e-06	0.000592155	ATF6B	6	32115264	32128253
ENSG00000213676	GTExv8.ALL.Small_Intestine_Terminal_Ileum	rs477515	12.1211	rs707939	0.0403316	4.21981	6.40539	163	6.97529	3.0524e-12	9.99543e-10	ATF6B	6	32115264	32128253
ENSG00000213676	GTExv8.ALL.Esophagus_Muscularis	rs477515	12.1211	rs2071293	0.0947431	7.031	2.98415	163	5.2012	1.98006e-07	8.45487e-05	ATF6B	6	32115264	32128253
ENSG00000213676	GTExv8.ALL.Uterus	rs477515	12.1211	rs2072632	0.167939	4.81368	4.7151	163	4.7151	2.41588e-06	0.000484901	ATF6B	6	32115264	32128253
ENSG00000213676	GTExv8.ALL.Whole_Blood	rs477515	12.1211	rs1150753	-0.00105711	3.01967	7.0692	163	6.46965	9.82273e-11	4.79676e-08	ATF6B	6	32115264	32128253
ENSG00000213676	GTExv8.ALL.Artery_Aorta	rs477515	12.1211	rs6941112	0.135491	7.35931	3.60462	163	6.37564	1.82205e-10	9.94723e-08	ATF6B	6	32115264	32128253
ENSG00000213676	GTExv8.ALL.Liver	rs477515	12.1211	rs2071293	0.142593	6.43057	2.98415	163	3.82909	0.000128618	0.0211962	ATF6B	6	32115264	32128253
ENSG00000213719	GTExv8.ALL.Nerve_Tibial	rs2516408	8.27537	rs497309	0.0133295	-4.03212	7.11709	241	-6.9232	4.41559e-12	2.72309e-09	CLIC1	6	31730581	31739763
ENSG00000213719	GTExv8.ALL.Adipose_Visceral_Omentum	rs2516408	8.27537	rs3101018	0.00672435	-4.15532	7.05573	241	-6.47845	9.26718e-11	4.72681e-08	CLIC1	6	31730581	31739763
ENSG00000213719	GTExv8.ALL.Lung	rs2516408	8.27537	rs3101018	0.028658	-4.43517	7.05573	241	-7.05573	1.71695e-12	9.7967e-10	CLIC1	6	31730581	31739763
ENSG00000213719	GTExv8.ALL.Ovary	rs2516408	8.27537	rs638383	0.00150545	-2.8313	-0.0680114	242	-4.46728	7.92215e-06	0.00217278	CLIC1	6	31730581	31739763
ENSG00000213719	GTExv8.ALL.Esophagus_Mucosa	rs2516408	8.27537	rs3749953	0.0419786	5.01876	-5.55792	242	-6.6302	3.35228e-11	2.1111e-08	CLIC1	6	31730581	31739763
ENSG00000213719	GTExv8.ALL.Testis	rs2516408	8.27537	rs3131382	0.0877159	5.91969	-2.96526	242	-6.40657	1.48826e-10	9.94939e-08	CLIC1	6	31730581	31739763
ENSG00000213722	GTExv8.ALL.Adipose_Visceral_Omentum	rs2516408	8.27537	rs2857605	0.0130094	4.92533	-4.19805	241	-5.66678	1.45503e-08	5.48548e-06	DDAH2	6	31727038	31730617
ENSG00000213722	GTExv8.ALL.Brain_Hypothalamus	rs2516408	8.27537	rs409558	0.0952215	-4.51149	-5.85604	242	5.85604	4.74031e-09	1.51611e-06	DDAH2	6	31727038	31730617
ENSG00000213722	GTExv8.ALL.Cells_Cultured_fibroblasts	rs2516408	8.27537	rs1144708	0.102299	-7.30148	0.561042	242	-4.98858	6.08239e-07	0.00028731	DDAH2	6	31727038	31730617
ENSG00000213722	GTExv8.ALL.Pituitary	rs2516408	8.27537	rs1144708	-0.00209439	-3.72289	0.561042	242	-4.11855	3.8126e-05	0.0112264	DDAH2	6	31727038	31730617
ENSG00000213722	GTExv8.ALL.Spleen	rs2516408	8.27537	rs9267658	0.0402539	4.26778	-5.63148	241	-5.63148	1.78673e-08	6.63724e-06	DDAH2	6	31727038	31730617
ENSG00000213722	GTExv8.ALL.Whole_Blood	rs2516408	8.27537	rs3130287	0.0338068	5.70765	-5.31018	242	-4.90133	9.51914e-07	0.000309901	DDAH2	6	31727038	31730617
ENSG00000213760	GTExv8.ALL.Small_Intestine_Terminal_Ileum	rs2516408	8.27537	rs3130922	-0.000537565	-3.76174	-5.23373	279	5.1994	1.99937e-07	5.00666e-05	ATP6V1G2	6	31544462	31548427
ENSG00000213760	GTExv8.ALL.Spleen	rs2516408	8.27537	rs2857605	0.170516	-6.30449	-4.19805	278	3.90487	9.42754e-05	0.0214644	ATP6V1G2	6	31544462	31548427
ENSG00000213780	GTExv8.ALL.Skin_Sun_Exposed_Lower_leg	rs3130560	-6.88554	rs3130695	0.00883821	4.37186	-2.34871	93	-4.34647	1.38349e-05	0.00453389	GTF2H4	6	30908207	30914106
ENSG00000213780	GTExv8.ALL.Brain_Amygdala	rs3130560	-6.88554	rs1265096	0.112343	-3.94241	6.72552	92	-6.72552	1.74969e-11	4.46649e-09	GTF2H4	6	30908207	30914106
ENSG00000213988	GTExv8.ALL.Brain_Substantia_nigra	rs6511061	-3.09283	rs2335367	-0.00582251	-3.12971	1.47316	271	-3.6042	0.000313118	0.0366917	ZNF90	19	20077994	20127076
ENSG00000214491	GTExv8.ALL.Brain_Spinal_cord_cervical_c-1	rs5763767	-5.02388	rs16988415	0.0124135	4.1662	-2.81783	424	-4.33194	1.47803e-05	0.00357261	SEC14L6	22	30522799	30546682
ENSG00000214894	GTExv8.ALL.Small_Intestine_Terminal_Ileum	rs3130560	-6.88554	rs3130557	0.0462084	4.20576	5.32786	80	6.11915	9.40765e-10	2.66989e-07	LINC00243	6	30798654	30830659
ENSG00000214894	GTExv8.ALL.Cells_Cultured_fibroblasts	rs3130560	-6.88554	rs3130557	0.0119356	4.47358	5.32786	80	4.60063	4.21225e-06	0.0016836	LINC00243	6	30798654	30830659
ENSG00000214894	GTExv8.ALL.Esophagus_Mucosa	rs3130560	-6.88554	rs3130557	0.036414	4.46326	5.32786	80	5.32786	9.93758e-08	3.57611e-05	LINC00243	6	30798654	30830659
ENSG00000223534	GTExv8.ALL.Nerve_Tibial	rs2071479	13.9521	rs1063355	0.164418	10.5711	-10.5882	220	-9.95297	2.44758e-23	5.03141e-20	HLA-DQB1-AS1	6	32659880	32660729
ENSG00000223534	GTExv8.ALL.Minor_Salivary_Gland	rs2071479	13.9521	rs1063355	0.0549383	4.63867	-10.5882	219	-7.77488	7.552e-15	3.24925e-12	HLA-DQB1-AS1	6	32659880	32660729
ENSG00000223534	GTExv8.ALL.Cells_EBV-transformed_lymphocytes	rs2071479	13.9521	rs9271055	0.18156	5.91947	-8.17449	220	-10.5162	7.27163e-26	5.08141e-23	HLA-DQB1-AS1	6	32659880	32660729
ENSG00000223534	GTExv8.ALL.Thyroid	rs2071479	13.9521	rs17843604	0.21662	11.5188	-12.2819	220	-13.0963	3.45646e-39	8.46694e-36	HLA-DQB1-AS1	6	32659880	32660729
ENSG00000223534	GTExv8.ALL.Colon_Transverse	rs2071479	13.9521	rs17843604	0.151803	7.94909	-12.2819	220	-11.3902	4.67882e-30	7.28773e-27	HLA-DQB1-AS1	6	32659880	32660729
ENSG00000223534	GTExv8.ALL.Artery_Aorta	rs2071479	13.9521	rs1063355	0.224895	9.36066	-10.5882	220	-10.7581	5.4301e-27	9.48638e-24	HLA-DQB1-AS1	6	32659880	32660729
ENSG00000223534	GTExv8.ALL.Lung	rs2071479	13.9521	rs1063355	0.241265	11.2432	-10.5882	220	-10.5199	6.99316e-26	1.13056e-22	HLA-DQB1-AS1	6	32659880	32660729
ENSG00000223534	GTExv8.ALL.Brain_Cortex	rs2071479	13.9521	rs9271055	0.130761	6.3164	-8.17449	219	-13.2314	5.7814e-40	3.50469e-36	HLA-DQB1-AS1	6	32659880	32660729
ENSG00000223534	GTExv8.ALL.Skin_Sun_Exposed_Lower_leg	rs2071479	13.9521	rs1063355	0.220521	11.6207	-10.5882	220	-9.48496	2.42487e-21	4.63553e-18	HLA-DQB1-AS1	6	32659880	32660729
ENSG00000223534	GTExv8.ALL.Brain_Anterior_cingulate_cortex_BA24	rs2071479	13.9521	rs9271775	0.16953	6.00355	-8.74069	220	-10.0086	1.39668e-23	8.71062e-21	HLA-DQB1-AS1	6	32659880	32660729
ENSG00000223534	GTExv8.ALL.Muscle_Skeletal	rs2071479	13.9521	rs1063355	0.229031	12.8041	-10.5882	220	-10.576	3.85093e-26	7.16273e-23	HLA-DQB1-AS1	6	32659880	32660729
ENSG00000223534	GTExv8.ALL.Spleen	rs2071479	13.9521	rs1063355	0.204141	7.37453	-10.5882	220	-10.0897	6.13804e-24	7.22038e-21	HLA-DQB1-AS1	6	32659880	32660729
ENSG00000223534	GTExv8.ALL.Esophagus_Gastroesophageal_Junction	rs2071479	13.9521	rs1063355	0.214494	8.50461	-10.5882	220	-10.4344	1.72689e-25	2.59e-22	HLA-DQB1-AS1	6	32659880	32660729
ENSG00000223534	GTExv8.ALL.Artery_Coronary	rs2071479	13.9521	rs17843604	0.118282	5.90901	-12.2819	219	-10.3667	3.51402e-25	2.30821e-22	HLA-DQB1-AS1	6	32659880	32660729
ENSG00000223534	GTExv8.ALL.Adipose_Visceral_Omentum	rs2071479	13.9521	rs1063355	0.254764	11.0083	-10.5882	220	-10.7249	7.77338e-27	1.12338e-23	HLA-DQB1-AS1	6	32659880	32660729
ENSG00000223534	GTExv8.ALL.Adipose_Subcutaneous	rs2071479	13.9521	rs1063355	0.238871	11.9058	-10.5882	220	-10.3485	4.24923e-25	6.55717e-22	HLA-DQB1-AS1	6	32659880	32660729
ENSG00000223534	GTExv8.ALL.Brain_Putamen_basal_ganglia	rs2071479	13.9521	rs1063355	0.10638	4.76735	-10.5882	220	-12.3122	7.78915e-35	1.22991e-31	HLA-DQB1-AS1	6	32659880	32660729
ENSG00000223534	GTExv8.ALL.Breast_Mammary_Tissue	rs2071479	13.9521	rs1063355	0.26963	10.4146	-10.5882	220	-10.782	4.1881e-27	5.35378e-24	HLA-DQB1-AS1	6	32659880	32660729
ENSG00000223534	GTExv8.ALL.Uterus	rs2071479	13.9521	rs1063355	0.0663703	4.36975	-10.5882	220	-8.76078	1.93904e-18	1.08974e-15	HLA-DQB1-AS1	6	32659880	32660729
ENSG00000223534	GTExv8.ALL.Artery_Tibial	rs2071479	13.9521	rs1063355	0.174835	10.222	-10.5882	220	-10.0467	9.50386e-24	1.43454e-20	HLA-DQB1-AS1	6	32659880	32660729
ENSG00000223534	GTExv8.ALL.Brain_Hypothalamus	rs2071479	13.9521	rs1063355	0.228633	6.37442	-10.5882	219	-12.031	2.44303e-33	3.12544e-30	HLA-DQB1-AS1	6	32659880	32660729
ENSG00000223534	GTExv8.ALL.Vagina	rs2071479	13.9521	rs1063355	0.192332	5.56561	-10.5882	220	-10.5882	3.38196e-26	1.83099e-23	HLA-DQB1-AS1	6	32659880	32660729
ENSG00000223534	GTExv8.ALL.Esophagus_Muscularis	rs2071479	13.9521	rs1063355	0.162955	8.79767	-10.5882	220	-10.4525	1.42708e-25	2.0022e-22	HLA-DQB1-AS1	6	32659880	32660729
ENSG00000223534	GTExv8.ALL.Testis	rs2071479	13.9521	rs9271055	0.167211	8.00922	-8.17449	220	-11.107	1.16045e-28	2.45666e-25	HLA-DQB1-AS1	6	32659880	32660729
ENSG00000223534	GTExv8.ALL.Brain_Nucleus_accumbens_basal_ganglia	rs2071479	13.9521	rs1063355	0.128909	6.29584	-10.5882	220	-12.1931	3.38359e-34	6.17055e-31	HLA-DQB1-AS1	6	32659880	32660729
ENSG00000223534	GTExv8.ALL.Pituitary	rs2071479	13.9521	rs17843604	0.317969	8.87385	-12.2819	220	-12.2447	1.79257e-34	2.90307e-31	HLA-DQB1-AS1	6	32659880	32660729
ENSG00000223534	GTExv8.ALL.Brain_Substantia_nigra	rs2071479	13.9521	rs9271775	0.0717248	4.22452	-8.74069	220	-12.194	3.34607e-34	2.15654e-31	HLA-DQB1-AS1	6	32659880	32660729
ENSG00000223534	GTExv8.ALL.Esophagus_Mucosa	rs2071479	13.9521	rs17843604	0.190693	9.84344	-12.2819	220	-11.4048	3.955e-30	7.97011e-27	HLA-DQB1-AS1	6	32659880	32660729
ENSG00000223534	GTExv8.ALL.Skin_Not_Sun_Exposed_Suprapubic	rs2071479	13.9521	rs1063355	0.12441	9.73771	-10.5882	220	-8.05799	7.75623e-16	1.15723e-12	HLA-DQB1-AS1	6	32659880	32660729
ENSG00000223534	GTExv8.ALL.Stomach	rs2071479	13.9521	rs1063355	0.182716	8.41919	-10.5882	220	-10.9969	3.95319e-28	4.83317e-25	HLA-DQB1-AS1	6	32659880	32660729
ENSG00000223534	GTExv8.ALL.Pancreas	rs2071479	13.9521	rs17843604	0.138748	6.55888	-12.2819	220	-10.3921	2.69428e-25	2.66926e-22	HLA-DQB1-AS1	6	32659880	32660729
ENSG00000223534	GTExv8.ALL.Brain_Hippocampus	rs2071479	13.9521	rs1063355	0.196423	5.80256	-10.5882	220	-10.4554	1.38466e-25	8.84104e-23	HLA-DQB1-AS1	6	32659880	32660729
ENSG00000223534	GTExv8.ALL.Brain_Spinal_cord_cervical_c-1	rs2071479	13.9521	rs1063355	0.160951	5.03288	-10.5882	219	-10.5643	4.36429e-26	2.46146e-23	HLA-DQB1-AS1	6	32659880	32660729
ENSG00000223534	GTExv8.ALL.Whole_Blood	rs2071479	13.9521	rs1063355	0.261255	13.3062	-10.5882	220	-11.2152	3.43475e-29	1.01774e-25	HLA-DQB1-AS1	6	32659880	32660729
ENSG00000223534	GTExv8.ALL.Brain_Caudate_basal_ganglia	rs2071479	13.9521	rs1063355	0.111911	6.24657	-10.5882	220	-12.1955	3.28614e-34	4.52091e-31	HLA-DQB1-AS1	6	32659880	32660729
ENSG00000223534	GTExv8.ALL.Adrenal_Gland	rs2071479	13.9521	rs9271775	0.0753892	5.30603	-8.74069	220	-8.59212	8.53755e-18	6.97762e-15	HLA-DQB1-AS1	6	32659880	32660729
ENSG00000223534	GTExv8.ALL.Brain_Cerebellum	rs2071479	13.9521	rs1063355	0.163087	6.13506	-10.5882	220	-11.5532	7.11369e-31	1.39002e-27	HLA-DQB1-AS1	6	32659880	32660729
ENSG00000223534	GTExv8.ALL.Prostate	rs2071479	13.9521	rs1063355	0.273297	8.18313	-10.5882	220	-10.38	3.05705e-25	2.62244e-22	HLA-DQB1-AS1	6	32659880	32660729
ENSG00000223534	GTExv8.ALL.Colon_Sigmoid	rs2071479	13.9521	rs1063355	0.153237	7.20417	-10.5882	220	-10.0295	1.13106e-23	1.36726e-20	HLA-DQB1-AS1	6	32659880	32660729
ENSG00000223534	GTExv8.ALL.Small_Intestine_Terminal_Ileum	rs2071479	13.9521	rs1063355	0.112263	5.11399	-10.5882	220	-12.4398	1.58994e-35	2.25612e-32	HLA-DQB1-AS1	6	32659880	32660729
ENSG00000223534	GTExv8.ALL.Heart_Left_Ventricle	rs2071479	13.9521	rs1063355	0.162996	8.32985	-10.5882	220	-10.5039	8.28833e-26	9.31747e-23	HLA-DQB1-AS1	6	32659880	32660729
ENSG00000223534	GTExv8.ALL.Heart_Atrial_Appendage	rs2071479	13.9521	rs1063355	0.2319	9.38434	-10.5882	220	-10.6806	1.25406e-26	1.92273e-23	HLA-DQB1-AS1	6	32659880	32660729
ENSG00000223534	GTExv8.ALL.Liver	rs2071479	13.9521	rs1063355	0.155572	7.05985	-10.5882	220	-12.746	3.28133e-37	1.35191e-33	HLA-DQB1-AS1	6	32659880	32660729
ENSG00000223534	GTExv8.ALL.Ovary	rs2071479	13.9521	rs9271775	0.0405596	4.12904	-8.74069	220	-8.3991	4.49923e-17	3.08497e-14	HLA-DQB1-AS1	6	32659880	32660729
ENSG00000223534	GTExv8.ALL.Brain_Frontal_Cortex_BA9	rs2071479	13.9521	rs9271775	0.044312	4.8863	-8.74069	220	-17.1655	4.81293e-66	2.40262e-62	HLA-DQB1-AS1	6	32659880	32660729
ENSG00000223865	GTExv8.ALL.Skin_Sun_Exposed_Lower_leg	rs2071479	13.9521	rs10484894	-0.00136815	3.58862	-0.314576	328	-4.48012	7.4602e-06	0.00251672	HLA-DPB1	6	33075990	33089696
ENSG00000223865	GTExv8.ALL.Thyroid	rs2071479	13.9521	rs3819720	0.0118339	-4.06699	9.22972	328	-8.68359	3.83456e-18	3.3547e-15	HLA-DPB1	6	33075990	33089696
ENSG00000224389	GTExv8.ALL.Brain_Cerebellum	rs1041981	7.78522	rs1150755	0.163736	6.00895	6.53737	188	5.03728	4.72192e-07	0.000147626	C4B	6	32014795	32035418
ENSG00000224389	GTExv8.ALL.Whole_Blood	rs1041981	7.78522	rs497309	0.200082	11.8906	7.11709	189	6.79351	1.09436e-11	6.41298e-09	C4B	6	32014795	32035418
ENSG00000224389	GTExv8.ALL.Cells_Cultured_fibroblasts	rs1041981	7.78522	rs497309	0.20599	10.4017	7.11709	189	7.26973	3.60218e-13	4.15932e-10	C4B	6	32014795	32035418
ENSG00000224389	GTExv8.ALL.Minor_Salivary_Gland	rs1041981	7.78522	rs2299851	-0.00371039	3.55384	-3.75909	188	-4.48568	7.26804e-06	0.00147156	C4B	6	32014795	32035418
ENSG00000224389	GTExv8.ALL.Brain_Cerebellar_Hemisphere	rs1041981	7.78522	rs1150755	0.107308	4.53725	6.53737	187	8.91369	4.93599e-19	5.43041e-16	C4B	6	32014795	32035418
ENSG00000224389	GTExv8.ALL.Brain_Cortex	rs1041981	7.78522	rs3101018	0.0246546	4.25851	7.05573	189	6.47315	9.59823e-11	4.8487e-08	C4B	6	32014795	32035418
ENSG00000224389	GTExv8.ALL.Esophagus_Mucosa	rs1041981	7.78522	rs621701	0.0381084	-5.89313	-3.6717	189	5.6789	1.35561e-08	5.93875e-06	C4B	6	32014795	32035418
ENSG00000224389	GTExv8.ALL.Skin_Not_Sun_Exposed_Suprapubic	rs1041981	7.78522	rs497309	0.17675	9.95253	7.11709	189	6.56754	5.11524e-11	3.81597e-08	C4B	6	32014795	32035418
ENSG00000224389	GTExv8.ALL.Testis	rs1041981	7.78522	rs497309	0.0714429	6.1617	7.11709	189	7.14086	9.27489e-13	9.06228e-10	C4B	6	32014795	32035418
ENSG00000224389	GTExv8.ALL.Brain_Spinal_cord_cervical_c-1	rs1041981	7.78522	rs521977	0.0184974	3.61562	-0.500683	187	-3.86837	0.000109567	0.0177537	C4B	6	32014795	32035418
ENSG00000224389	GTExv8.ALL.Spleen	rs1041981	7.78522	rs6941112	0.0500427	-4.27166	3.60462	188	-3.97684	6.98375e-05	0.016997	C4B	6	32014795	32035418
ENSG00000224389	GTExv8.ALL.Skin_Sun_Exposed_Lower_leg	rs1041981	7.78522	rs3101018	0.176121	11.2285	7.05573	189	8.21104	2.19287e-16	3.14403e-13	C4B	6	32014795	32035418
ENSG00000224389	GTExv8.ALL.Brain_Hypothalamus	rs1041981	7.78522	rs494620	0.0351418	-3.83744	5.60703	189	-5.60703	2.0583e-08	6.07672e-06	C4B	6	32014795	32035418
ENSG00000224389	GTExv8.ALL.Cells_EBV-transformed_lymphocytes	rs1041981	7.78522	rs3117575	0.0620205	4.20054	7.11676	187	6.71194	1.92049e-11	7.45576e-09	C4B	6	32014795	32035418
ENSG00000224389	GTExv8.ALL.Muscle_Skeletal	rs1041981	7.78522	rs497309	0.050115	6.13323	7.11709	189	8.21676	2.09074e-16	2.0203e-13	C4B	6	32014795	32035418
ENSG00000224389	GTExv8.ALL.Thyroid	rs1041981	7.78522	rs28399993	0.00133648	4.3832	-1.23356	189	-3.97001	7.18689e-05	0.0195611	C4B	6	32014795	32035418
ENSG00000224389	GTExv8.ALL.Artery_Aorta	rs1041981	7.78522	rs1150755	0.0218459	4.83104	6.53737	189	4.40714	1.04744e-05	0.00315495	C4B	6	32014795	32035418
ENSG00000224389	GTExv8.ALL.Adipose_Subcutaneous	rs1041981	7.78522	rs537160	0.0481509	6.50437	1.12589	189	3.86037	0.000113215	0.0260202	C4B	6	32014795	32035418
ENSG00000224389	GTExv8.ALL.Adipose_Visceral_Omentum	rs1041981	7.78522	rs497309	0.0167869	4.24193	7.11709	189	6.49143	8.50269e-11	4.60793e-08	C4B	6	32014795	32035418
ENSG00000224557	GTExv8.ALL.Esophagus_Mucosa	rs2071479	13.9521	rs2071025	0.0366767	6.46107	-2.34907	338	4.35669	1.32042e-05	0.00353088	HLA-DPB2	6	33112451	33129084
ENSG00000224557	GTExv8.ALL.Brain_Cerebellum	rs2071479	13.9521	rs9380351	0.256961	7.42005	-4.34377	336	-4.84841	1.24452e-06	0.000347399	HLA-DPB2	6	33112451	33129084
ENSG00000224557	GTExv8.ALL.Stomach	rs2071479	13.9521	rs429916	0.0408653	4.93398	4.9065	338	3.89889	9.66338e-05	0.0196908	HLA-DPB2	6	33112451	33129084
ENSG00000224796	GTExv8.ALL.Thyroid	rs2071479	13.9521	rs429916	0.00159407	-4.45351	4.9065	329	-3.81812	0.000134475	0.0350435	RPL32P1	6	33079451	33079860
ENSG00000224796	GTExv8.ALL.Esophagus_Mucosa	rs2071479	13.9521	rs532098	-0.00165303	-3.35482	5.18262	329	-6.09415	1.10017e-09	6.52078e-07	RPL32P1	6	33079451	33079860
ENSG00000224796	GTExv8.ALL.Adipose_Subcutaneous	rs2071479	13.9521	rs2855426	0.0245001	-5.72425	-0.7341	329	-3.98652	6.70508e-05	0.0160952	RPL32P1	6	33079451	33079860
ENSG00000224796	GTExv8.ALL.Artery_Tibial	rs2071479	13.9521	rs2071025	0.041854	-5.66072	-2.34907	329	-3.8263	0.000130086	0.0312384	RPL32P1	6	33079451	33079860
ENSG00000224796	GTExv8.ALL.Lung	rs2071479	13.9521	rs429916	0.0131436	-5.07512	4.9065	329	-4.09784	4.17031e-05	0.0115577	RPL32P1	6	33079451	33079860
ENSG00000225851	GTExv8.ALL.Vagina	rs2516408	8.27537	rs2442719	0.000342537	-3.84514	-2.65978	236	4.75656	1.96916e-06	0.000380752	HLA-S	6	31382074	31382288
ENSG00000225914	GTExv8.ALL.Lung	rs17843604	-12.2819	rs9271055	0.0258352	-4.639	-8.17449	152	8.23605	1.77985e-16	1.43871e-13	TSBP1-AS1	6	32254640	32407763
ENSG00000225914	GTExv8.ALL.Adrenal_Gland	rs17843604	-12.2819	rs9271775	0.000815491	-3.6009	-8.74069	152	3.90182	9.54717e-05	0.0188343	TSBP1-AS1	6	32254640	32407763
ENSG00000225914	GTExv8.ALL.Adipose_Subcutaneous	rs17843604	-12.2819	rs28366298	0.0763869	6.75006	11.809	152	11.809	3.5079e-32	6.31539e-29	TSBP1-AS1	6	32254640	32407763
ENSG00000225914	GTExv8.ALL.Brain_Caudate_basal_ganglia	rs17843604	-12.2819	rs605203	-0.00230231	3.37495	-1.53377	152	-4.72179	2.33782e-06	0.000643251	TSBP1-AS1	6	32254640	32407763
ENSG00000225914	GTExv8.ALL.Brain_Nucleus_accumbens_basal_ganglia	rs17843604	-12.2819	rs3020644	0.0185695	-3.94628	6.13279	152	-6.24262	4.30313e-10	1.81096e-07	TSBP1-AS1	6	32254640	32407763
ENSG00000225914	GTExv8.ALL.Cells_Cultured_fibroblasts	rs17843604	-12.2819	rs9271055	0.0431353	-4.79755	-8.17449	152	10.2138	1.72081e-24	1.78826e-20	TSBP1-AS1	6	32254640	32407763
ENSG00000225914	GTExv8.ALL.Thyroid	rs17843604	-12.2819	rs9270856	0.0445334	-5.21276	-7.32823	152	5.80635	6.3849e-09	3.91011e-06	TSBP1-AS1	6	32254640	32407763
ENSG00000225914	GTExv8.ALL.Colon_Sigmoid	rs17843604	-12.2819	rs3130287	0.0438493	-4.91291	-5.31018	152	5.46909	4.52356e-08	2.05059e-05	TSBP1-AS1	6	32254640	32407763
ENSG00000225914	GTExv8.ALL.Testis	rs17843604	-12.2819	rs9271055	0.060606	-4.9411	-8.17449	152	6.87673	6.124e-12	4.86169e-09	TSBP1-AS1	6	32254640	32407763
ENSG00000226419	GTExv8.ALL.Liver	rs1777606	3.04564	rs4839272	-0.00402396	-3.71625	2.36748	328	-3.543	0.000395606	0.0498409	SLC16A1-AS1	1	112956415	113047055
ENSG00000226979	GTExv8.ALL.Brain_Cortex	rs2516408	8.27537	rs2071591	0.0177959	3.67212	7.10514	289	7.10514	1.20198e-12	7.28641e-10	LTA	6	31572054	31574324
ENSG00000226979	GTExv8.ALL.Artery_Coronary	rs2516408	8.27537	rs2251824	-0.00134403	-3.52067	0.92215	289	-6.11601	9.59456e-10	4.01053e-07	LTA	6	31572054	31574324
ENSG00000227057	GTExv8.ALL.Prostate	rs2071479	13.9521	rs986521	0.0214643	-4.05015	3.76766	484	-3.76766	0.000164786	0.0273599	WDR46	6	33279108	33289247
ENSG00000227117	GTExv8.ALL.Brain_Caudate_basal_ganglia	rs5763767	-5.02388	rs4820830	0.0447043	-4.46076	3.85267	410	-3.99831	6.37953e-05	0.0130024	HORMAD2-AS1	22	30008742	30080480
ENSG00000228022	GTExv8.ALL.Adrenal_Gland	rs3130560	-6.88554	rs3130560	0.0238823	3.8454	-6.88554	80	-5.19324	2.06665e-07	7.38956e-05	HCG20	6	30766825	30792250
ENSG00000228022	GTExv8.ALL.Brain_Frontal_Cortex_BA9	rs3130560	-6.88554	rs3130560	0.0549356	3.65042	-6.88554	80	-6.88554	5.7569e-12	2.05275e-09	HCG20	6	30766825	30792250
ENSG00000228022	GTExv8.ALL.Cells_Cultured_fibroblasts	rs3130560	-6.88554	rs3130557	0.0117919	-3.9734	5.32786	80	-5.32786	9.93758e-08	5.43533e-05	HCG20	6	30766825	30792250
ENSG00000228022	GTExv8.ALL.Colon_Transverse	rs3130560	-6.88554	rs3130560	0.00267691	3.54209	-6.88554	80	-6.72378	1.7707e-11	1.14919e-08	HCG20	6	30766825	30792250
ENSG00000228022	GTExv8.ALL.Brain_Spinal_cord_cervical_c-1	rs3130560	-6.88554	rs2233955	0.042417	3.41939	-3.85566	80	-3.85566	0.00011542	0.0177537	HCG20	6	30766825	30792250
ENSG00000228022	GTExv8.ALL.Brain_Amygdala	rs3130560	-6.88554	rs3130560	0.0951799	3.97762	-6.88554	80	-3.79902	0.000145269	0.0214692	HCG20	6	30766825	30792250
ENSG00000228727	GTExv8.ALL.Nerve_Tibial	rs2516408	8.27537	rs3117575	0.00564368	-3.51212	7.11676	240	-7.72594	1.11034e-14	1.05345e-11	SAPCD1	6	31762996	31764851
ENSG00000228789	GTExv8.ALL.Minor_Salivary_Gland	rs2516408	8.27537	rs1265096	0.0159966	3.54758	6.72552	142	6.4596	1.0498e-10	3.01118e-08	HCG22	6	31053450	31059890
ENSG00000228962	GTExv8.ALL.Nerve_Tibial	rs2071479	13.9521	rs9271055	0.035611	-5.71531	-8.17449	233	6.35175	2.12875e-10	1.25029e-07
ENSG00000228962	GTExv8.ALL.Esophagus_Gastroesophageal_Junction	rs2071479	13.9521	rs28530648	0.0356228	4.76294	-2.7471	233	6.26107	3.82351e-10	2.20558e-07
ENSG00000228962	GTExv8.ALL.Brain_Caudate_basal_ganglia	rs2071479	13.9521	rs1150753	0.0530063	4.94325	7.0692	233	8.43767	3.23718e-17	1.97936e-14
ENSG00000228962	GTExv8.ALL.Adrenal_Gland	rs2071479	13.9521	rs28421666	0.0018019	-3.40447	-2.8762	233	-4.5954	4.31914e-06	0.00107434
ENSG00000228962	GTExv8.ALL.Testis	rs2071479	13.9521	rs241456	-0.00258842	3.39289	-6.34874	233	-5.16588	2.39304e-07	0.000108559
ENSG00000228962	GTExv8.ALL.Lung	rs2071479	13.9521	rs9271055	0.0161975	-5.06474	-8.17449	233	7.65723	1.89985e-14	1.41758e-11
ENSG00000228962	GTExv8.ALL.Colon_Transverse	rs2071479	13.9521	rs9271775	0.00617766	-3.84256	-8.74069	233	4.93516	8.00857e-07	0.000271177
ENSG00000228962	GTExv8.ALL.Artery_Coronary	rs2071479	13.9521	rs28366298	0.0154933	3.91574	11.809	232	12.1696	4.51369e-34	6.91798e-31
ENSG00000228962	GTExv8.ALL.Small_Intestine_Terminal_Ileum	rs2071479	13.9521	rs9271055	0.0115832	-3.86489	-8.17449	233	6.28177	3.34739e-10	1.01785e-07
ENSG00000228962	GTExv8.ALL.Brain_Cerebellar_Hemisphere	rs2071479	13.9521	rs497309	0.00229688	3.37065	7.11709	233	6.26196	3.80171e-10	1.7925e-07
ENSG00000228962	GTExv8.ALL.Cells_Cultured_fibroblasts	rs2071479	13.9521	rs9271775	0.0582378	-5.48999	-8.74069	233	7.41283	1.2363e-13	1.60596e-10
ENSG00000228962	GTExv8.ALL.Esophagus_Muscularis	rs2071479	13.9521	rs9271775	0.0633393	-5.57388	-8.74069	233	8.74069	2.31688e-18	2.52823e-15
ENSG00000228962	GTExv8.ALL.Brain_Cerebellum	rs2071479	13.9521	rs497309	-0.00412901	3.51881	7.11709	233	7.9968	1.27699e-15	8.31745e-13
ENSG00000228962	GTExv8.ALL.Brain_Anterior_cingulate_cortex_BA24	rs2071479	13.9521	rs1150753	0.0331854	3.88542	7.0692	233	7.0692	1.55826e-12	5.63456e-10
ENSG00000228962	GTExv8.ALL.Adipose_Subcutaneous	rs2071479	13.9521	rs28366298	0.0595011	6.20806	11.809	233	12.0965	1.10253e-33	2.97738e-30
ENSG00000228962	GTExv8.ALL.Thyroid	rs2071479	13.9521	rs9271055	0.0330204	-5.41585	-8.17449	233	10.71	9.13518e-27	1.5984e-23
ENSG00000229391	GTExv8.ALL.Pituitary	rs2071479	13.9521	rs28366298	0.433787	10.1969	11.809	255	13.9894	1.81036e-44	1.17275e-40	HLA-DRB6	6	32552713	32560022
ENSG00000229391	GTExv8.ALL.Adipose_Subcutaneous	rs2071479	13.9521	rs28366298	0.561621	18.0973	11.809	255	13.0704	4.86057e-39	2.6252e-35	HLA-DRB6	6	32552713	32560022
ENSG00000229391	GTExv8.ALL.Brain_Cortex	rs2071479	13.9521	rs9271775	0.300767	-8.55972	-8.74069	254	12.0122	3.0656e-33	3.09728e-30	HLA-DRB6	6	32552713	32560022
ENSG00000229391	GTExv8.ALL.Cells_EBV-transformed_lymphocytes	rs2071479	13.9521	rs9270856	0.433381	-8.19604	-7.32823	255	9.35782	8.13987e-21	4.74012e-18	HLA-DRB6	6	32552713	32560022
ENSG00000229391	GTExv8.ALL.Lung	rs2071479	13.9521	rs28366298	0.470889	15.5646	11.809	255	13.2509	4.4594e-40	4.32562e-36	HLA-DRB6	6	32552713	32560022
ENSG00000229391	GTExv8.ALL.Artery_Tibial	rs2071479	13.9521	rs28366298	0.353699	15.53	11.809	255	13.9693	2.40039e-44	1.26813e-40	HLA-DRB6	6	32552713	32560022
ENSG00000229391	GTExv8.ALL.Brain_Frontal_Cortex_BA9	rs2071479	13.9521	rs28366298	0.257956	7.5476	11.809	255	11.3484	7.55322e-30	7.54114e-27	HLA-DRB6	6	32552713	32560022
ENSG00000229391	GTExv8.ALL.Brain_Substantia_nigra	rs2071479	13.9521	rs28366298	0.36422	7.27883	11.809	255	12.4911	8.34902e-36	1.07619e-32	HLA-DRB6	6	32552713	32560022
ENSG00000229391	GTExv8.ALL.Brain_Amygdala	rs2071479	13.9521	rs28366298	0.468124	7.7987	11.809	254	12.8547	8.0969e-38	1.1368e-34	HLA-DRB6	6	32552713	32560022
ENSG00000229391	GTExv8.ALL.Brain_Hypothalamus	rs2071479	13.9521	rs28366298	0.443695	8.68667	11.809	254	12.8076	1.48718e-37	5.7078e-34	HLA-DRB6	6	32552713	32560022
ENSG00000229391	GTExv8.ALL.Spleen	rs2071479	13.9521	rs28366298	0.469209	10.3064	11.809	255	13.1714	1.28229e-39	3.01681e-36	HLA-DRB6	6	32552713	32560022
ENSG00000229391	GTExv8.ALL.Colon_Transverse	rs2071479	13.9521	rs28366298	0.438417	12.744	11.809	255	13.0494	6.4066e-39	1.66315e-35	HLA-DRB6	6	32552713	32560022
ENSG00000229391	GTExv8.ALL.Adrenal_Gland	rs2071479	13.9521	rs28366298	0.207714	8.05964	11.809	255	14.0437	8.42321e-45	4.81892e-41	HLA-DRB6	6	32552713	32560022
ENSG00000229391	GTExv8.ALL.Esophagus_Muscularis	rs2071479	13.9521	rs28366298	0.552071	16.0158	11.809	255	13.2732	3.30986e-40	3.25061e-36	HLA-DRB6	6	32552713	32560022
ENSG00000229391	GTExv8.ALL.Artery_Aorta	rs2071479	13.9521	rs9271055	0.302782	-12.0127	-8.17449	255	14.447	2.61866e-47	2.2874e-43	HLA-DRB6	6	32552713	32560022
ENSG00000229391	GTExv8.ALL.Liver	rs2071479	13.9521	rs28366298	0.465096	9.83986	11.809	255	12.2512	1.65472e-34	2.27248e-31	HLA-DRB6	6	32552713	32560022
ENSG00000229391	GTExv8.ALL.Heart_Left_Ventricle	rs2071479	13.9521	rs28366298	0.46869	13.4711	11.809	255	13.254	4.27701e-40	1.44242e-36	HLA-DRB6	6	32552713	32560022
ENSG00000229391	GTExv8.ALL.Nerve_Tibial	rs2071479	13.9521	rs28366298	0.536422	16.8859	11.809	255	12.9928	1.34403e-38	8.28866e-35	HLA-DRB6	6	32552713	32560022
ENSG00000229391	GTExv8.ALL.Adipose_Visceral_Omentum	rs2071479	13.9521	rs28366298	0.51231	15.4997	11.809	255	14.0752	5.39756e-45	4.68022e-41	HLA-DRB6	6	32552713	32560022
ENSG00000229391	GTExv8.ALL.Muscle_Skeletal	rs2071479	13.9521	rs28366298	0.519745	19.1522	11.809	255	12.1895	3.53492e-34	1.64374e-30	HLA-DRB6	6	32552713	32560022
ENSG00000229391	GTExv8.ALL.Minor_Salivary_Gland	rs2071479	13.9521	rs28366298	0.285647	7.14835	11.809	254	12.4902	8.44512e-36	1.4534e-32	HLA-DRB6	6	32552713	32560022
ENSG00000229391	GTExv8.ALL.Skin_Not_Sun_Exposed_Suprapubic	rs2071479	13.9521	rs28366298	0.455033	15.3434	11.809	255	13.2165	7.04356e-40	2.4521e-36	HLA-DRB6	6	32552713	32560022
ENSG00000229391	GTExv8.ALL.Vagina	rs2071479	13.9521	rs28366298	0.291752	7.06445	11.809	255	12.6968	6.15865e-37	8.33574e-34	HLA-DRB6	6	32552713	32560022
ENSG00000229391	GTExv8.ALL.Heart_Atrial_Appendage	rs2071479	13.9521	rs28366298	0.423044	12.5775	11.809	255	12.9904	1.38701e-38	5.31639e-35	HLA-DRB6	6	32552713	32560022
ENSG00000229391	GTExv8.ALL.Uterus	rs2071479	13.9521	rs28366298	0.429195	7.48289	11.809	255	12.5879	2.46159e-36	3.45853e-33	HLA-DRB6	6	32552713	32560022
ENSG00000229391	GTExv8.ALL.Testis	rs2071479	13.9521	rs28366298	0.328547	10.981	11.809	255	11.8128	3.35091e-32	1.41877e-28	HLA-DRB6	6	32552713	32560022
ENSG00000229391	GTExv8.ALL.Kidney_Cortex	rs2071479	13.9521	rs28366298	0.126426	4.29747	11.809	254	13.616	3.21629e-42	2.28678e-39	HLA-DRB6	6	32552713	32560022
ENSG00000229391	GTExv8.ALL.Skin_Sun_Exposed_Lower_leg	rs2071479	13.9521	rs28366298	0.448807	16.4686	11.809	255	13.0188	9.57074e-39	5.48882e-35	HLA-DRB6	6	32552713	32560022
ENSG00000229391	GTExv8.ALL.Colon_Sigmoid	rs2071479	13.9521	rs28366298	0.490962	12.5187	11.809	255	12.7894	1.87945e-37	6.81583e-34	HLA-DRB6	6	32552713	32560022
ENSG00000229391	GTExv8.ALL.Brain_Cerebellum	rs2071479	13.9521	rs28366298	0.387303	9.00976	11.809	255	14.5549	5.43482e-48	4.24786e-44	HLA-DRB6	6	32552713	32560022
ENSG00000229391	GTExv8.ALL.Esophagus_Mucosa	rs2071479	13.9521	rs28366298	0.399355	14.075	11.809	255	14.2086	8.10381e-46	8.1654e-42	HLA-DRB6	6	32552713	32560022
ENSG00000229391	GTExv8.ALL.Brain_Caudate_basal_ganglia	rs2071479	13.9521	rs28366298	0.423091	9.08552	11.809	255	12.4013	2.57227e-35	7.07761e-32	HLA-DRB6	6	32552713	32560022
ENSG00000229391	GTExv8.ALL.Thyroid	rs2071479	13.9521	rs28366298	0.457964	16.2348	11.809	255	13.3515	1.16105e-40	3.55512e-37	HLA-DRB6	6	32552713	32560022
ENSG00000229391	GTExv8.ALL.Whole_Blood	rs2071479	13.9521	rs28366298	0.432098	17.0029	11.809	255	10.6041	2.85137e-26	4.17726e-23	HLA-DRB6	6	32552713	32560022
ENSG00000229391	GTExv8.ALL.Small_Intestine_Terminal_Ileum	rs2071479	13.9521	rs9271055	0.347767	-7.84009	-8.17449	255	13.6687	1.56189e-42	6.64895e-39	HLA-DRB6	6	32552713	32560022
ENSG00000229391	GTExv8.ALL.Breast_Mammary_Tissue	rs2071479	13.9521	rs28366298	0.488824	13.9057	11.809	255	13.7369	6.1009e-43	2.33969e-39	HLA-DRB6	6	32552713	32560022
ENSG00000229391	GTExv8.ALL.Brain_Cerebellar_Hemisphere	rs2071479	13.9521	rs28366298	0.412107	8.51115	11.809	255	12.9881	1.42977e-38	9.43789e-35	HLA-DRB6	6	32552713	32560022
ENSG00000229391	GTExv8.ALL.Artery_Coronary	rs2071479	13.9521	rs28366298	0.437233	9.66087	11.809	254	12.7973	1.69751e-37	3.90257e-34	HLA-DRB6	6	32552713	32560022
ENSG00000229391	GTExv8.ALL.Esophagus_Gastroesophageal_Junction	rs2071479	13.9521	rs28366298	0.535942	13.3016	11.809	255	12.7953	1.74175e-37	6.53068e-34	HLA-DRB6	6	32552713	32560022
ENSG00000229391	GTExv8.ALL.Brain_Nucleus_accumbens_basal_ganglia	rs2071479	13.9521	rs28366298	0.325548	9.1168	11.809	255	12.5436	4.30782e-36	1.17841e-32	HLA-DRB6	6	32552713	32560022
ENSG00000229391	GTExv8.ALL.Brain_Anterior_cingulate_cortex_BA24	rs2071479	13.9521	rs28366298	0.280412	7.3298	11.809	255	12.4788	9.74868e-36	1.21599e-32	HLA-DRB6	6	32552713	32560022
ENSG00000229391	GTExv8.ALL.Brain_Putamen_basal_ganglia	rs2071479	13.9521	rs28366298	0.362689	8.61081	11.809	255	14.0339	9.66734e-45	4.57942e-41	HLA-DRB6	6	32552713	32560022
ENSG00000229391	GTExv8.ALL.Stomach	rs2071479	13.9521	rs17843604	0.301683	-10.9528	-12.2819	255	13.8195	1.94428e-43	7.01215e-40	HLA-DRB6	6	32552713	32560022
ENSG00000229391	GTExv8.ALL.Ovary	rs2071479	13.9521	rs28366298	0.331056	8.14036	11.809	255	12.6341	1.36932e-36	1.87779e-33	HLA-DRB6	6	32552713	32560022
ENSG00000229391	GTExv8.ALL.Pancreas	rs2071479	13.9521	rs28366298	0.406802	11.1578	11.809	255	13.1675	1.35001e-39	9.36235e-36	HLA-DRB6	6	32552713	32560022
ENSG00000229391	GTExv8.ALL.Brain_Hippocampus	rs2071479	13.9521	rs28366298	0.409976	8.33068	11.809	255	12.9284	3.11273e-38	1.19249e-34	HLA-DRB6	6	32552713	32560022
ENSG00000229391	GTExv8.ALL.Prostate	rs2071479	13.9521	rs28366298	0.472078	10.2913	11.809	255	12.8751	6.21759e-38	1.6001e-34	HLA-DRB6	6	32552713	32560022
ENSG00000229391	GTExv8.ALL.Brain_Spinal_cord_cervical_c-1	rs2071479	13.9521	rs28366298	0.410459	7.24542	11.809	254	14.3627	8.86815e-47	3.00098e-43	HLA-DRB6	6	32552713	32560022
ENSG00000229836	GTExv8.ALL.Prostate	rs2516408	8.27537	rs3094220	0.0107933	4.09372	4.26985	205	4.13124	3.60815e-05	0.00714276	AL671883.1	6	31307815	31308549
ENSG00000230189	GTExv8.ALL.Liver	rs9791713	-3.67581	rs778724	0.0903859	-4.85821	-3.45522	242	3.55977	0.000371184	0.0493315	AC008267.2	7	66427949	66453634
ENSG00000230795	GTExv8.ALL.Brain_Putamen_basal_ganglia	rs2535238	2.24745	rs3129063	0.207454	-6.19151	2.06279	40	-4.05543	5.00424e-05	0.0130166	HLA-K	6	29926459	29929232
ENSG00000230795	GTExv8.ALL.Brain_Nucleus_accumbens_basal_ganglia	rs2535238	2.24745	rs375984	0.189669	-6.81415	2.23124	40	-4.08678	4.37395e-05	0.0113952	HLA-K	6	29926459	29929232
ENSG00000231389	GTExv8.ALL.Brain_Frontal_Cortex_BA9	rs2071479	13.9521	rs970901	0.0185704	3.77268	2.1726	321	-9.94022	2.78217e-23	1.54318e-20	HLA-DPA1	6	33064569	33080775
ENSG00000231389	GTExv8.ALL.Artery_Aorta	rs2071479	13.9521	rs2071475	-0.00176976	-3.36307	-2.87276	321	8.86707	7.50976e-19	7.28864e-16	HLA-DPA1	6	33064569	33080775
ENSG00000231389	GTExv8.ALL.Thyroid	rs2071479	13.9521	rs429916	0.0394338	-5.07965	4.9065	321	-5.19772	2.01743e-07	8.23651e-05	HLA-DPA1	6	33064569	33080775
ENSG00000231402	GTExv8.ALL.Pituitary	rs2516408	8.27537	rs2523578	0.162059	7.41245	0.196466	205	3.82994	0.000128174	0.0308445	WASF5P	6	31287510	31288964
ENSG00000231500	GTExv8.ALL.Stomach	rs2071479	13.9521	rs435945	0.0531292	-5.47753	-0.900175	470	4.1814	2.89722e-05	0.00632525	RPS18	6	33272075	33276511
ENSG00000231852	GTExv8.ALL.Prostate	rs1041981	7.78522	rs2857605	0.034864	-4.47013	-4.19805	189	9.28072	1.68335e-20	1.08303e-17	CYP21A2	6	32038265	32041670
ENSG00000231852	GTExv8.ALL.Skin_Sun_Exposed_Lower_leg	rs1041981	7.78522	rs1150753	0.142251	9.61841	7.0692	189	6.60454	3.98744e-11	2.69035e-08	CYP21A2	6	32038265	32041670
ENSG00000231852	GTExv8.ALL.Muscle_Skeletal	rs1041981	7.78522	rs3101018	0.0203278	4.89298	7.05573	189	8.42238	3.68928e-17	4.28879e-14	CYP21A2	6	32038265	32041670
ENSG00000231852	GTExv8.ALL.Brain_Nucleus_accumbens_basal_ganglia	rs1041981	7.78522	rs9267659	0.0583607	-4.77296	-6.64036	189	6.55247	5.65942e-11	2.81479e-08	CYP21A2	6	32038265	32041670
ENSG00000231852	GTExv8.ALL.Cells_Cultured_fibroblasts	rs1041981	7.78522	rs497309	0.0294431	4.46674	7.11709	189	8.72882	2.57335e-18	6.68556e-15	CYP21A2	6	32038265	32041670
ENSG00000231852	GTExv8.ALL.Heart_Left_Ventricle	rs1041981	7.78522	rs1048709	0.00720798	-4.7591	-6.0085	189	6.34722	2.1924e-10	9.24234e-08	CYP21A2	6	32038265	32041670
ENSG00000231852	GTExv8.ALL.Skin_Not_Sun_Exposed_Suprapubic	rs1041981	7.78522	rs497309	0.173765	9.65424	7.11709	189	8.54574	1.27719e-17	2.22317e-14	CYP21A2	6	32038265	32041670
ENSG00000231852	GTExv8.ALL.Brain_Cerebellum	rs1041981	7.78522	rs9267659	0.153231	-6.32161	-6.64036	188	9.73873	2.06112e-22	2.01371e-19	CYP21A2	6	32038265	32041670
ENSG00000231852	GTExv8.ALL.Brain_Anterior_cingulate_cortex_BA24	rs1041981	7.78522	rs9267659	0.0508679	-4.29262	-6.64036	188	8.90996	5.10491e-19	2.72894e-16	CYP21A2	6	32038265	32041670
ENSG00000231852	GTExv8.ALL.Stomach	rs1041981	7.78522	rs3101018	-0.000268249	3.44682	7.05573	189	5.80843	6.30612e-09	2.75352e-06	CYP21A2	6	32038265	32041670
ENSG00000231852	GTExv8.ALL.Brain_Amygdala	rs1041981	7.78522	rs9267659	0.120959	-4.42989	-6.64036	187	6.64036	3.1291e-11	7.32209e-09	CYP21A2	6	32038265	32041670
ENSG00000231852	GTExv8.ALL.Nerve_Tibial	rs1041981	7.78522	rs1048709	0.223364	-11.0106	-6.0085	189	7.27492	3.46631e-13	2.85023e-10	CYP21A2	6	32038265	32041670
ENSG00000231852	GTExv8.ALL.Pancreas	rs1041981	7.78522	rs9267659	0.00979995	-3.94177	-6.64036	189	6.66916	2.57279e-11	1.78423e-08	CYP21A2	6	32038265	32041670
ENSG00000231852	GTExv8.ALL.Esophagus_Muscularis	rs1041981	7.78522	rs1048709	0.14862	-8.40054	-6.0085	189	5.21012	1.88716e-07	8.42446e-05	CYP21A2	6	32038265	32041670
ENSG00000231852	GTExv8.ALL.Artery_Tibial	rs1041981	7.78522	rs1150753	0.0468351	6.28553	7.0692	189	9.57344	1.0341e-21	1.36579e-18	CYP21A2	6	32038265	32041670
ENSG00000231852	GTExv8.ALL.Testis	rs1041981	7.78522	rs3130342	0.0759469	-6.16088	-5.28374	189	8.81142	1.2357e-18	1.4269e-15	CYP21A2	6	32038265	32041670
ENSG00000231852	GTExv8.ALL.Pituitary	rs1041981	7.78522	rs1048709	0.0918171	-5.60777	-6.0085	189	7.62812	2.38202e-14	1.54308e-11	CYP21A2	6	32038265	32041670
ENSG00000231852	GTExv8.ALL.Adipose_Subcutaneous	rs1041981	7.78522	rs497309	0.103052	8.10059	7.11709	189	8.39171	4.79123e-17	4.3129e-14	CYP21A2	6	32038265	32041670
ENSG00000231852	GTExv8.ALL.Colon_Transverse	rs1041981	7.78522	rs9267659	0.0710312	-6.15984	-6.64036	189	5.41228	6.22287e-08	2.55072e-05	CYP21A2	6	32038265	32041670
ENSG00000231852	GTExv8.ALL.Uterus	rs1041981	7.78522	rs3131382	0.012964	-4.01817	-2.96526	189	4.09887	4.15173e-05	0.00686256	CYP21A2	6	32038265	32041670
ENSG00000231852	GTExv8.ALL.Brain_Caudate_basal_ganglia	rs1041981	7.78522	rs9267659	0.0451395	-4.2697	-6.64036	189	6.99594	2.63493e-12	1.11539e-09	CYP21A2	6	32038265	32041670
ENSG00000231852	GTExv8.ALL.Esophagus_Mucosa	rs1041981	7.78522	rs3117575	0.00137536	3.77798	7.11676	189	8.16933	3.10102e-16	3.47176e-13	CYP21A2	6	32038265	32041670
ENSG00000231852	GTExv8.ALL.Brain_Hippocampus	rs1041981	7.78522	rs9267659	0.0630554	-4.30041	-6.64036	188	7.26343	3.77389e-13	1.20482e-10	CYP21A2	6	32038265	32041670
ENSG00000231852	GTExv8.ALL.Esophagus_Gastroesophageal_Junction	rs1041981	7.78522	rs1048709	0.020383	-5.02796	-6.0085	189	6.34213	2.26606e-10	1.4161e-07	CYP21A2	6	32038265	32041670
ENSG00000231852	GTExv8.ALL.Adipose_Visceral_Omentum	rs1041981	7.78522	rs3131382	0.0464091	-5.525	-2.96526	189	3.74314	0.000181735	0.0463479	CYP21A2	6	32038265	32041670
ENSG00000231852	GTExv8.ALL.Whole_Blood	rs1041981	7.78522	rs1150753	0.111462	8.67368	7.0692	189	8.92806	4.33559e-19	4.76373e-16	CYP21A2	6	32038265	32041670
ENSG00000231852	GTExv8.ALL.Brain_Putamen_basal_ganglia	rs1041981	7.78522	rs1048709	0.115985	-5.54031	-6.0085	189	7.3176	2.52439e-13	9.19847e-11	CYP21A2	6	32038265	32041670
ENSG00000231852	GTExv8.ALL.Breast_Mammary_Tissue	rs1041981	7.78522	rs3130287	0.0516363	-5.50242	-5.31018	189	6.44404	1.16334e-10	5.84515e-08	CYP21A2	6	32038265	32041670
ENSG00000231852	GTExv8.ALL.Heart_Atrial_Appendage	rs1041981	7.78522	rs1048709	0.0374417	-5.03009	-6.0085	189	6.97508	3.05688e-12	2.34341e-09	CYP21A2	6	32038265	32041670
ENSG00000231852	GTExv8.ALL.Lung	rs1041981	7.78522	rs1048709	0.0273477	-5.38958	-6.0085	189	7.21039	5.5791e-13	3.60782e-10	CYP21A2	6	32038265	32041670
ENSG00000231852	GTExv8.ALL.Brain_Hypothalamus	rs1041981	7.78522	rs9267659	0.137534	-5.38816	-6.64036	189	8.79114	1.48056e-18	7.10298e-16	CYP21A2	6	32038265	32041670
ENSG00000231852	GTExv8.ALL.Brain_Frontal_Cortex_BA9	rs1041981	7.78522	rs3130342	0.0261459	-4.11644	-5.28374	188	10.2966	7.30247e-25	5.2077e-22	CYP21A2	6	32038265	32041670
ENSG00000231852	GTExv8.ALL.Ovary	rs1041981	7.78522	rs1048709	0.0159583	-4.531	-6.0085	189	5.93725	2.89851e-09	9.93706e-07	CYP21A2	6	32038265	32041670
ENSG00000231852	GTExv8.ALL.Brain_Cortex	rs1041981	7.78522	rs497309	0.0469839	4.36372	7.11709	189	9.62697	6.15194e-22	5.32758e-19	CYP21A2	6	32038265	32041670
ENSG00000231852	GTExv8.ALL.Artery_Coronary	rs1041981	7.78522	rs1048709	0.0711732	-4.36859	-6.0085	189	6.0085	1.87252e-09	6.1499e-07	CYP21A2	6	32038265	32041670
ENSG00000231852	GTExv8.ALL.Artery_Aorta	rs1041981	7.78522	rs497309	0.0912292	6.20186	7.11709	189	9.62772	6.10679e-22	7.6204e-19	CYP21A2	6	32038265	32041670
ENSG00000231852	GTExv8.ALL.Colon_Sigmoid	rs1041981	7.78522	rs1048709	0.186236	-7.86597	-6.0085	189	6.95334	3.5675e-12	1.99039e-09	CYP21A2	6	32038265	32041670
ENSG00000231852	GTExv8.ALL.Brain_Cerebellar_Hemisphere	rs1041981	7.78522	rs497309	0.0607114	4.98765	7.11709	187	8.59899	8.04235e-18	7.58393e-15	CYP21A2	6	32038265	32041670
ENSG00000231852	GTExv8.ALL.Small_Intestine_Terminal_Ileum	rs1041981	7.78522	rs3130287	0.153781	-5.94173	-5.31018	188	8.40421	4.30746e-17	1.83369e-14	CYP21A2	6	32038265	32041670
ENSG00000232629	GTExv8.ALL.Heart_Left_Ventricle	rs2071479	13.9521	rs1063355	0.538538	-14.4321	-10.5882	260	10.8049	3.26229e-27	5.50104e-24	HLA-DQB2	6	32756098	32763532
ENSG00000232629	GTExv8.ALL.Pancreas	rs2071479	13.9521	rs1063355	0.590494	-13.4584	-10.5882	260	10.5882	3.38196e-26	3.90898e-23	HLA-DQB2	6	32756098	32763532
ENSG00000232629	GTExv8.ALL.Esophagus_Mucosa	rs2071479	13.9521	rs1063355	0.118741	-7.94642	-10.5882	260	10.5882	3.38196e-26	4.86809e-23	HLA-DQB2	6	32756098	32763532
ENSG00000232629	GTExv8.ALL.Brain_Amygdala	rs2071479	13.9521	rs1063355	0.3768	-7.1275	-10.5882	259	9.29267	1.50459e-20	7.04147e-18	HLA-DQB2	6	32756098	32763532
ENSG00000232629	GTExv8.ALL.Brain_Caudate_basal_ganglia	rs2071479	13.9521	rs1063355	0.448759	-9.40837	-10.5882	260	10.5882	3.38196e-26	3.10182e-23	HLA-DQB2	6	32756098	32763532
ENSG00000232629	GTExv8.ALL.Artery_Tibial	rs2071479	13.9521	rs1063355	0.614584	-18.9554	-10.5882	260	10.0963	5.73644e-24	1.01019e-20	HLA-DQB2	6	32756098	32763532
ENSG00000232629	GTExv8.ALL.Cells_EBV-transformed_lymphocytes	rs2071479	13.9521	rs1063355	0.631483	-9.69526	-10.5882	260	10.5882	3.38196e-26	2.95414e-23	HLA-DQB2	6	32756098	32763532
ENSG00000232629	GTExv8.ALL.Brain_Hypothalamus	rs2071479	13.9521	rs1063355	0.501048	-9.25802	-10.5882	259	10.5882	3.38196e-26	2.16333e-23	HLA-DQB2	6	32756098	32763532
ENSG00000232629	GTExv8.ALL.Spleen	rs2071479	13.9521	rs1063355	0.598883	-11.6807	-10.5882	260	10.5882	3.38196e-26	4.77398e-23	HLA-DQB2	6	32756098	32763532
ENSG00000232629	GTExv8.ALL.Stomach	rs2071479	13.9521	rs1063355	0.618756	-14.1952	-10.5882	260	10.6254	2.27085e-26	2.31362e-23	HLA-DQB2	6	32756098	32763532
ENSG00000232629	GTExv8.ALL.Pituitary	rs2071479	13.9521	rs1063355	0.526173	-11.222	-10.5882	260	7.45843	8.75602e-14	5.1565e-11	HLA-DQB2	6	32756098	32763532
ENSG00000232629	GTExv8.ALL.Artery_Aorta	rs2071479	13.9521	rs1063355	0.55476	-14.6939	-10.5882	260	10.5882	3.38196e-26	4.92357e-23	HLA-DQB2	6	32756098	32763532
ENSG00000232629	GTExv8.ALL.Esophagus_Gastroesophageal_Junction	rs2071479	13.9521	rs1063355	0.506669	-12.9442	-10.5882	260	9.36367	7.70168e-21	7.21936e-18	HLA-DQB2	6	32756098	32763532
ENSG00000232629	GTExv8.ALL.Nerve_Tibial	rs2071479	13.9521	rs1063355	0.624199	-18.2468	-10.5882	260	9.66633	4.19141e-22	7.38527e-19	HLA-DQB2	6	32756098	32763532
ENSG00000232629	GTExv8.ALL.Ovary	rs2071479	13.9521	rs1063355	0.497427	-9.24235	-10.5882	260	10.5882	3.38192e-26	2.78264e-23	HLA-DQB2	6	32756098	32763532
ENSG00000232629	GTExv8.ALL.Brain_Nucleus_accumbens_basal_ganglia	rs2071479	13.9521	rs1063355	0.328001	-8.2784	-10.5882	260	11.8894	1.34422e-32	1.47085e-29	HLA-DQB2	6	32756098	32763532
ENSG00000232629	GTExv8.ALL.Lung	rs2071479	13.9521	rs1063355	0.584899	-17.3603	-10.5882	260	10.8482	2.03319e-27	3.94439e-24	HLA-DQB2	6	32756098	32763532
ENSG00000232629	GTExv8.ALL.Brain_Putamen_basal_ganglia	rs2071479	13.9521	rs1063355	0.394726	-8.26572	-10.5882	260	10.5882	3.38196e-26	2.28862e-23	HLA-DQB2	6	32756098	32763532
ENSG00000232629	GTExv8.ALL.Minor_Salivary_Gland	rs2071479	13.9521	rs1063355	0.480515	-8.37874	-10.5882	259	10.6021	2.91248e-26	2.91018e-23	HLA-DQB2	6	32756098	32763532
ENSG00000232629	GTExv8.ALL.Muscle_Skeletal	rs2071479	13.9521	rs1063355	0.49172	-18.6479	-10.5882	260	10.3599	3.77263e-25	5.84758e-22	HLA-DQB2	6	32756098	32763532
ENSG00000232629	GTExv8.ALL.Brain_Cortex	rs2071479	13.9521	rs1063355	0.373514	-8.84266	-10.5882	259	4.88733	1.02214e-06	0.000442588	HLA-DQB2	6	32756098	32763532
ENSG00000232629	GTExv8.ALL.Brain_Substantia_nigra	rs2071479	13.9521	rs1063355	0.505691	-7.60883	-10.5882	260	10.3759	3.1906e-25	1.3709e-22	HLA-DQB2	6	32756098	32763532
ENSG00000232629	GTExv8.ALL.Brain_Cerebellum	rs2071479	13.9521	rs1063355	0.2872	-7.82715	-10.5882	260	10.5882	3.38196e-26	4.40557e-23	HLA-DQB2	6	32756098	32763532
ENSG00000232629	GTExv8.ALL.Brain_Cerebellar_Hemisphere	rs2071479	13.9521	rs1063355	0.241375	-6.59185	-10.5882	260	8.56428	1.08751e-17	8.97329e-15	HLA-DQB2	6	32756098	32763532
ENSG00000232629	GTExv8.ALL.Small_Intestine_Terminal_Ileum	rs2071479	13.9521	rs1063355	0.486458	-9.32953	-10.5882	260	10.5882	3.38196e-26	2.3995e-23	HLA-DQB2	6	32756098	32763532
ENSG00000232629	GTExv8.ALL.Adipose_Subcutaneous	rs2071479	13.9521	rs1063355	0.592724	-18.5702	-10.5882	260	9.75974	1.67576e-22	2.2627e-19	HLA-DQB2	6	32756098	32763532
ENSG00000232629	GTExv8.ALL.Thyroid	rs2071479	13.9521	rs1063355	0.594457	-18.4847	-10.5882	260	9.96232	2.22808e-23	3.41119e-20	HLA-DQB2	6	32756098	32763532
ENSG00000232629	GTExv8.ALL.Brain_Anterior_cingulate_cortex_BA24	rs2071479	13.9521	rs1063355	0.38399	-7.65259	-10.5882	260	4.37711	1.20261e-05	0.0023685	HLA-DQB2	6	32756098	32763532
ENSG00000232629	GTExv8.ALL.Testis	rs2071479	13.9521	rs1063355	0.487317	-12.563	-10.5882	260	11.1574	6.58917e-29	1.67391e-25	HLA-DQB2	6	32756098	32763532
ENSG00000232629	GTExv8.ALL.Brain_Spinal_cord_cervical_c-1	rs2071479	13.9521	rs1063355	0.540736	-8.26187	-10.5882	259	10.5882	3.38196e-26	2.28891e-23	HLA-DQB2	6	32756098	32763532
ENSG00000232629	GTExv8.ALL.Whole_Blood	rs2071479	13.9521	rs1063355	0.657521	-21.0031	-10.5882	260	11.1146	1.06507e-28	2.3405e-25	HLA-DQB2	6	32756098	32763532
ENSG00000232629	GTExv8.ALL.Artery_Coronary	rs2071479	13.9521	rs1063355	0.57465	-11.0519	-10.5882	259	10.5882	3.38196e-26	2.59171e-23	HLA-DQB2	6	32756098	32763532
ENSG00000232629	GTExv8.ALL.Heart_Atrial_Appendage	rs2071479	13.9521	rs1063355	0.436546	-12.7616	-10.5882	260	9.92596	3.21001e-23	4.10132e-20	HLA-DQB2	6	32756098	32763532
ENSG00000232629	GTExv8.ALL.Prostate	rs2071479	13.9521	rs1063355	0.469997	-10.2828	-10.5882	260	10.5882	3.38196e-26	3.48139e-23	HLA-DQB2	6	32756098	32763532
ENSG00000232629	GTExv8.ALL.Uterus	rs2071479	13.9521	rs1063355	0.532605	-8.43075	-10.5882	260	10.0716	7.37461e-24	5.18067e-21	HLA-DQB2	6	32756098	32763532
ENSG00000232629	GTExv8.ALL.Brain_Hippocampus	rs2071479	13.9521	rs1063355	0.426811	-8.45332	-10.5882	260	10.5882	3.38196e-26	3.23907e-23	HLA-DQB2	6	32756098	32763532
ENSG00000232629	GTExv8.ALL.Esophagus_Muscularis	rs2071479	13.9521	rs1063355	0.569208	-16.2796	-10.5882	260	10.6895	1.13925e-26	2.23772e-23	HLA-DQB2	6	32756098	32763532
ENSG00000232629	GTExv8.ALL.Liver	rs2071479	13.9521	rs1063355	0.41493	-9.28571	-10.5882	260	10.5882	3.38196e-26	2.32228e-23	HLA-DQB2	6	32756098	32763532
ENSG00000232629	GTExv8.ALL.Breast_Mammary_Tissue	rs2071479	13.9521	rs1063355	0.567322	-14.9899	-10.5882	260	10.8417	2.18442e-27	3.3509e-24	HLA-DQB2	6	32756098	32763532
ENSG00000232629	GTExv8.ALL.Adrenal_Gland	rs2071479	13.9521	rs1063355	0.449492	-10.3157	-10.5882	260	10.6594	1.57587e-26	2.2539e-23	HLA-DQB2	6	32756098	32763532
ENSG00000232629	GTExv8.ALL.Adipose_Visceral_Omentum	rs2071479	13.9521	rs1063355	0.540775	-16.0125	-10.5882	260	10.8107	3.062e-27	5.31011e-24	HLA-DQB2	6	32756098	32763532
ENSG00000232629	GTExv8.ALL.Colon_Sigmoid	rs2071479	13.9521	rs1063355	0.543759	-13.1635	-10.5882	260	9.84136	7.46927e-23	7.73923e-20	HLA-DQB2	6	32756098	32763532
ENSG00000233529	GTExv8.ALL.Testis	rs3130560	-6.88554	rs1265100	-0.00310744	3.14201	5.35281	93	3.8295	0.000128405	0.040775	HCG21	6	30945979	30954862
ENSG00000234515	GTExv8.ALL.Testis	rs2071479	13.9521	rs17587	0.0211908	-4.51321	1.45457	272	-6.88179	5.91044e-12	4.86169e-09	PPP1R2P1	6	32879171	32879848
ENSG00000234745	GTExv8.ALL.Esophagus_Mucosa	rs2516408	8.27537	rs3130695	0.0622423	-5.83943	-2.34871	216	4.14489	3.39971e-05	0.00815608	HLA-B	6	31269491	31357188
ENSG00000234745	GTExv8.ALL.Adipose_Visceral_Omentum	rs2516408	8.27537	rs3130695	0.0525568	-6.253	-2.34871	215	4.43924	9.02768e-06	0.0026093	HLA-B	6	31269491	31357188
ENSG00000234745	GTExv8.ALL.Esophagus_Gastroesophageal_Junction	rs2516408	8.27537	rs3130560	0.0268455	-5.24657	-6.88554	216	4.35515	1.32973e-05	0.00415485	HLA-B	6	31269491	31357188
ENSG00000234745	GTExv8.ALL.Colon_Sigmoid	rs2516408	8.27537	rs3130560	0.0140722	-4.96826	-6.88554	216	4.25854	2.05765e-05	0.00621838	HLA-B	6	31269491	31357188
ENSG00000234745	GTExv8.ALL.Artery_Coronary	rs2516408	8.27537	rs3130695	0.0946469	-5.49233	-2.34871	215	4.73705	2.16849e-06	0.000498536	HLA-B	6	31269491	31357188
ENSG00000234745	GTExv8.ALL.Brain_Anterior_cingulate_cortex_BA24	rs2516408	8.27537	rs2857605	0.0440131	-4.25022	-4.19805	215	3.86968	0.00010898	0.0170959	HLA-B	6	31269491	31357188
ENSG00000234745	GTExv8.ALL.Skin_Not_Sun_Exposed_Suprapubic	rs2516408	8.27537	rs1265096	0.0326546	4.8524	6.72552	216	5.78951	7.05905e-09	4.09582e-06	HLA-B	6	31269491	31357188
ENSG00000234745	GTExv8.ALL.Muscle_Skeletal	rs2516408	8.27537	rs3130695	0.0526975	-6.53346	-2.34871	216	3.89638	9.76416e-05	0.0275172	HLA-B	6	31269491	31357188
ENSG00000234745	GTExv8.ALL.Colon_Transverse	rs2516408	8.27537	rs3130695	-2.5205e-05	-3.8316	-2.34871	216	4.76779	1.86259e-06	0.00060441	HLA-B	6	31269491	31357188
ENSG00000234745	GTExv8.ALL.Brain_Putamen_basal_ganglia	rs2516408	8.27537	rs3130560	0.051193	-4.26978	-6.88554	216	3.85758	0.000114517	0.0258317	HLA-B	6	31269491	31357188
ENSG00000234745	GTExv8.ALL.Brain_Cerebellum	rs2516408	8.27537	rs769178	0.0119285	-3.82721	-1.77815	215	4.18379	2.86691e-05	0.00700242	HLA-B	6	31269491	31357188
ENSG00000234745	GTExv8.ALL.Nerve_Tibial	rs2516408	8.27537	rs3130981	0.131725	-8.57224	-6.85615	215	4.98298	6.26131e-07	0.000241334	HLA-B	6	31269491	31357188
ENSG00000234745	GTExv8.ALL.Liver	rs2516408	8.27537	rs3130981	0.0663159	-4.83277	-6.85615	216	4.17003	3.04562e-05	0.00597522	HLA-B	6	31269491	31357188
ENSG00000234745	GTExv8.ALL.Pancreas	rs2516408	8.27537	rs3130981	0.058305	-6.4868	-6.85615	216	7.08088	1.4324e-12	1.10374e-09	HLA-B	6	31269491	31357188
ENSG00000235290	GTExv8.ALL.Brain_Cerebellum	rs2535238	2.24745	rs3129054	0.00841008	-4.3766	-2.24452	40	3.68558	0.000228184	0.0445871	HLA-W	6	29956596	29958570
ENSG00000235290	GTExv8.ALL.Brain_Cerebellar_Hemisphere	rs2535238	2.24745	rs3129054	-0.00112264	-2.88228	-2.24452	40	4.15305	3.28068e-05	0.00941556	HLA-W	6	29956596	29958570
ENSG00000235663	GTExv8.ALL.Brain_Cerebellum	rs2516408	8.27537	rs3132445	-0.00461841	3.46679	7.05351	239	6.52564	6.77114e-11	2.94018e-08	SAPCD1-AS1	6	31764310	31765588
ENSG00000237080	GTExv8.ALL.Minor_Salivary_Gland	rs2516408	8.27537	rs2269426	-0.00205535	3.1373	1.4867	225	6.73205	1.67284e-11	5.23447e-09	EHMT2-AS1	6	31877808	31884204
ENSG00000237285	GTExv8.ALL.Testis	rs2071479	13.9521	rs660895	0.0184749	3.85932	10.4736	171	5.93692	2.90426e-09	1.84449e-06	HNRNPA1P2	6	32325219	32326178
ENSG00000237310	GTExv8.ALL.Small_Intestine_Terminal_Ileum	rs9791713	-3.67581	rs10950050	0.126095	5.74209	-3.3075	240	-3.77544	0.000159726	0.0251835	AC008267.5	7	66493706	66495474
ENSG00000237310	GTExv8.ALL.Liver	rs9791713	-3.67581	rs2088655	0.135617	6.24224	-3.62231	239	-3.5406	0.000399211	0.0498409	AC008267.5	7	66493706	66495474
ENSG00000237541	GTExv8.ALL.Lung	rs2071479	13.9521	rs28366298	0.516966	16.3134	11.809	260	12.8097	1.44721e-37	7.01899e-34	HLA-DQA2	6	32741342	32747215
ENSG00000237541	GTExv8.ALL.Spleen	rs2071479	13.9521	rs28366298	0.494855	10.5999	11.809	260	14.2207	6.81464e-46	2.40489e-42	HLA-DQA2	6	32741342	32747215
ENSG00000237541	GTExv8.ALL.Brain_Cerebellum	rs2071479	13.9521	rs28366298	0.252207	7.91244	11.809	260	13.4368	3.68109e-41	1.43857e-37	HLA-DQA2	6	32741342	32747215
ENSG00000237541	GTExv8.ALL.Artery_Aorta	rs2071479	13.9521	rs28366298	0.375221	12.8589	11.809	260	14.1507	1.84957e-45	8.07799e-42	HLA-DQA2	6	32741342	32747215
ENSG00000237541	GTExv8.ALL.Colon_Transverse	rs2071479	13.9521	rs28366298	0.413809	13.0094	11.809	260	13.1592	1.50716e-39	5.86889e-36	HLA-DQA2	6	32741342	32747215
ENSG00000237541	GTExv8.ALL.Liver	rs2071479	13.9521	rs28366298	0.497784	10.202	11.809	260	12.2618	1.45165e-34	2.27248e-31	HLA-DQA2	6	32741342	32747215
ENSG00000237541	GTExv8.ALL.Pituitary	rs2071479	13.9521	rs1063355	0.429195	-10.3449	-10.5882	260	13.6341	2.51116e-42	8.13365e-39	HLA-DQA2	6	32741342	32747215
ENSG00000237541	GTExv8.ALL.Thyroid	rs2071479	13.9521	rs28366298	0.494424	16.8582	11.809	260	13.7696	3.88422e-43	4.75739e-39	HLA-DQA2	6	32741342	32747215
ENSG00000237541	GTExv8.ALL.Artery_Tibial	rs2071479	13.9521	rs28366298	0.504596	17.1647	11.809	260	11.0429	2.37204e-28	5.01258e-25	HLA-DQA2	6	32741342	32747215
ENSG00000237541	GTExv8.ALL.Minor_Salivary_Gland	rs2071479	13.9521	rs1063355	0.394184	-8.25252	-10.5882	259	13.4195	4.6462e-41	1.59922e-37	HLA-DQA2	6	32741342	32747215
ENSG00000237541	GTExv8.ALL.Brain_Amygdala	rs2071479	13.9521	rs28366298	0.450142	7.62527	11.809	259	12.9692	1.8299e-38	5.13837e-35	HLA-DQA2	6	32741342	32747215
ENSG00000237541	GTExv8.ALL.Brain_Frontal_Cortex_BA9	rs2071479	13.9521	rs1063355	0.267587	-8.01635	-10.5882	260	12.5707	3.06117e-36	7.64067e-33	HLA-DQA2	6	32741342	32747215
ENSG00000237541	GTExv8.ALL.Cells_EBV-transformed_lymphocytes	rs2071479	13.9521	rs1063355	0.554492	-9.08984	-10.5882	260	11.1191	1.01312e-28	1.17995e-25	HLA-DQA2	6	32741342	32747215
ENSG00000237541	GTExv8.ALL.Esophagus_Gastroesophageal_Junction	rs2071479	13.9521	rs28366298	0.511528	12.998	11.809	260	13.5989	4.06363e-42	3.04732e-38	HLA-DQA2	6	32741342	32747215
ENSG00000237541	GTExv8.ALL.Nerve_Tibial	rs2071479	13.9521	rs28366298	0.572424	17.4387	11.809	260	13.9944	1.6867e-44	2.08037e-40	HLA-DQA2	6	32741342	32747215
ENSG00000237541	GTExv8.ALL.Esophagus_Mucosa	rs2071479	13.9521	rs28366298	0.436531	14.7095	11.809	260	13.5936	4.36746e-42	1.46688e-38	HLA-DQA2	6	32741342	32747215
ENSG00000237541	GTExv8.ALL.Muscle_Skeletal	rs2071479	13.9521	rs28366298	0.524399	19.251	11.809	260	12.3094	8.06212e-35	7.49777e-31	HLA-DQA2	6	32741342	32747215
ENSG00000237541	GTExv8.ALL.Adipose_Subcutaneous	rs2071479	13.9521	rs28366298	0.569037	18.189	11.809	260	12.4939	8.06154e-36	2.90269e-32	HLA-DQA2	6	32741342	32747215
ENSG00000237541	GTExv8.ALL.Brain_Cortex	rs2071479	13.9521	rs1063355	0.243725	-8.19353	-10.5882	259	13.0756	4.54063e-39	1.37627e-35	HLA-DQA2	6	32741342	32747215
ENSG00000237541	GTExv8.ALL.Brain_Hypothalamus	rs2071479	13.9521	rs28366298	0.446202	8.69128	11.809	259	12.7413	3.48457e-37	6.6869e-34	HLA-DQA2	6	32741342	32747215
ENSG00000237541	GTExv8.ALL.Artery_Coronary	rs2071479	13.9521	rs28366298	0.500085	10.3592	11.809	259	13.2421	5.0108e-40	2.30397e-36	HLA-DQA2	6	32741342	32747215
ENSG00000237541	GTExv8.ALL.Whole_Blood	rs2071479	13.9521	rs28366298	0.543301	19.0876	11.809	260	11.0521	2.14036e-28	3.76275e-25	HLA-DQA2	6	32741342	32747215
ENSG00000237541	GTExv8.ALL.Small_Intestine_Terminal_Ileum	rs2071479	13.9521	rs477515	0.427242	8.82268	12.1211	260	12.9527	2.26815e-38	4.82776e-35	HLA-DQA2	6	32741342	32747215
ENSG00000237541	GTExv8.ALL.Skin_Sun_Exposed_Lower_leg	rs2071479	13.9521	rs28366298	0.511769	17.587	11.809	260	12.5667	3.21703e-36	1.22998e-32	HLA-DQA2	6	32741342	32747215
ENSG00000237541	GTExv8.ALL.Heart_Left_Ventricle	rs2071479	13.9521	rs28366298	0.481507	13.6344	11.809	260	13.8882	7.4644e-44	5.03474e-40	HLA-DQA2	6	32741342	32747215
ENSG00000237541	GTExv8.ALL.Prostate	rs2071479	13.9521	rs28366298	0.419491	10.3428	11.809	260	13.4655	2.49566e-41	1.28452e-37	HLA-DQA2	6	32741342	32747215
ENSG00000237541	GTExv8.ALL.Stomach	rs2071479	13.9521	rs28366298	0.391556	12.0756	11.809	260	13.8076	2.29418e-43	7.01215e-40	HLA-DQA2	6	32741342	32747215
ENSG00000237541	GTExv8.ALL.Pancreas	rs2071479	13.9521	rs28366298	0.414938	11.2559	11.809	260	12.0245	2.6423e-33	4.58108e-30	HLA-DQA2	6	32741342	32747215
ENSG00000237541	GTExv8.ALL.Vagina	rs2071479	13.9521	rs28366298	0.326315	7.29039	11.809	260	13.6905	1.15734e-42	3.13293e-39	HLA-DQA2	6	32741342	32747215
ENSG00000237541	GTExv8.ALL.Brain_Cerebellar_Hemisphere	rs2071479	13.9521	rs28366298	0.331232	7.78633	11.809	260	11.8301	2.72836e-32	6.00331e-29	HLA-DQA2	6	32741342	32747215
ENSG00000237541	GTExv8.ALL.Brain_Caudate_basal_ganglia	rs2071479	13.9521	rs28366298	0.40017	8.83162	11.809	260	13.4734	2.24316e-41	1.23441e-37	HLA-DQA2	6	32741342	32747215
ENSG00000237541	GTExv8.ALL.Esophagus_Muscularis	rs2071479	13.9521	rs28366298	0.499506	15.2373	11.809	260	13.0208	9.31761e-39	4.57541e-35	HLA-DQA2	6	32741342	32747215
ENSG00000237541	GTExv8.ALL.Skin_Not_Sun_Exposed_Suprapubic	rs2071479	13.9521	rs28366298	0.4378	15.0577	11.809	260	13.5558	7.32187e-42	3.82348e-38	HLA-DQA2	6	32741342	32747215
ENSG00000237541	GTExv8.ALL.Brain_Substantia_nigra	rs2071479	13.9521	rs28366298	0.339014	6.87551	11.809	260	12.6026	2.044e-36	5.26942e-33	HLA-DQA2	6	32741342	32747215
ENSG00000237541	GTExv8.ALL.Brain_Hippocampus	rs2071479	13.9521	rs1063355	0.289332	-7.99783	-10.5882	260	12.5193	5.85792e-36	1.12208e-32	HLA-DQA2	6	32741342	32747215
ENSG00000237541	GTExv8.ALL.Adrenal_Gland	rs2071479	13.9521	rs28366298	0.461528	10.4169	11.809	260	13.3671	9.41259e-41	2.69247e-37	HLA-DQA2	6	32741342	32747215
ENSG00000237541	GTExv8.ALL.Brain_Putamen_basal_ganglia	rs2071479	13.9521	rs28366298	0.313741	8.03469	11.809	260	12.8785	5.95081e-38	1.40945e-34	HLA-DQA2	6	32741342	32747215
ENSG00000237541	GTExv8.ALL.Brain_Spinal_cord_cervical_c-1	rs2071479	13.9521	rs1063355	0.350894	-7.39103	-10.5882	259	12.6383	1.29833e-36	2.19677e-33	HLA-DQA2	6	32741342	32747215
ENSG00000237541	GTExv8.ALL.Adipose_Visceral_Omentum	rs2071479	13.9521	rs28366298	0.52977	15.7452	11.809	260	13.606	3.687e-42	1.5985e-38	HLA-DQA2	6	32741342	32747215
ENSG00000237541	GTExv8.ALL.Brain_Nucleus_accumbens_basal_ganglia	rs2071479	13.9521	rs28366298	0.29003	9.00174	11.809	260	13.5521	7.69633e-42	4.21066e-38	HLA-DQA2	6	32741342	32747215
ENSG00000237541	GTExv8.ALL.Testis	rs2071479	13.9521	rs28366298	0.396213	11.3127	11.809	260	13.2726	3.33811e-40	4.24006e-36	HLA-DQA2	6	32741342	32747215
ENSG00000237541	GTExv8.ALL.Uterus	rs2071479	13.9521	rs28366298	0.490521	8.0388	11.809	260	13.4609	2.65491e-41	7.46029e-38	HLA-DQA2	6	32741342	32747215
ENSG00000237541	GTExv8.ALL.Colon_Sigmoid	rs2071479	13.9521	rs28366298	0.483206	12.4331	11.809	260	13.1365	2.03515e-39	1.47609e-35	HLA-DQA2	6	32741342	32747215
ENSG00000237541	GTExv8.ALL.Heart_Atrial_Appendage	rs2071479	13.9521	rs28366298	0.426915	12.6196	11.809	260	13.614	3.30514e-42	2.53372e-38	HLA-DQA2	6	32741342	32747215
ENSG00000237541	GTExv8.ALL.Breast_Mammary_Tissue	rs2071479	13.9521	rs28366298	0.501416	14.1017	11.809	260	14.1163	3.01379e-45	2.31158e-41	HLA-DQA2	6	32741342	32747215
ENSG00000237541	GTExv8.ALL.Kidney_Cortex	rs2071479	13.9521	rs28366298	0.166647	4.65127	11.809	259	12.2796	1.16556e-34	5.52475e-32	HLA-DQA2	6	32741342	32747215
ENSG00000237541	GTExv8.ALL.Brain_Anterior_cingulate_cortex_BA24	rs2071479	13.9521	rs28366298	0.268743	6.96419	11.809	260	12.951	2.31979e-38	4.34033e-35	HLA-DQA2	6	32741342	32747215
ENSG00000237541	GTExv8.ALL.Ovary	rs2071479	13.9521	rs477515	0.385955	8.46379	12.1211	260	13.5888	4.66473e-42	1.91907e-38	HLA-DQA2	6	32741342	32747215
ENSG00000237775	GTExv8.ALL.Testis	rs3130560	-6.88554	rs3130557	0.101943	6.10933	5.32786	93	5.32786	9.93758e-08	5.04909e-05	DDR1-DT	6	30866982	30875918
ENSG00000237923	GTExv8.ALL.Skin_Not_Sun_Exposed_Suprapubic	rs3130560	-6.88554	rs3130557	0.0171289	4.65228	5.32786	80	4.50716	6.57001e-06	0.00245061	LINC02570	6	30839526	30848159
ENSG00000237923	GTExv8.ALL.Skin_Sun_Exposed_Lower_leg	rs3130560	-6.88554	rs3130557	0.00552619	3.87623	5.32786	80	4.61611	3.91009e-06	0.00140152	LINC02570	6	30839526	30848159
ENSG00000238024	GTExv8.ALL.Whole_Blood	rs2535238	2.24745	rs375984	0.0248932	5.30573	2.23124	39	3.81989	0.000133514	0.0345172	DDX39BP2	6	29993209	29993605
ENSG00000238087	GTExv8.ALL.Esophagus_Mucosa	rs472652	-4.43128	rs17430677	0.00678935	4.18683	-2.20786	543	-4.05687	4.97341e-05	0.011654	FMO8P	1	166566178	166580705
ENSG00000240053	GTExv8.ALL.Ovary	rs2516408	8.27537	rs521977	0.0381756	4.76949	-0.500683	242	-4.3675	1.25675e-05	0.00294273	LY6G5B	6	31670167	31673776
ENSG00000240053	GTExv8.ALL.Brain_Caudate_basal_ganglia	rs2516408	8.27537	rs3117572	0.0164014	3.92622	-6.36283	242	-4.38501	1.1598e-05	0.00265934	LY6G5B	6	31670167	31673776
ENSG00000240053	GTExv8.ALL.Brain_Substantia_nigra	rs2516408	8.27537	rs3117572	0.0969881	4.17179	-6.36283	236	-6.36283	1.98067e-10	5.10618e-08	LY6G5B	6	31670167	31673776
ENSG00000240053	GTExv8.ALL.Brain_Spinal_cord_cervical_c-1	rs2516408	8.27537	rs3117572	-0.00400164	3.16783	-6.36283	239	-4.1258	3.69454e-05	0.00781396	LY6G5B	6	31670167	31673776
ENSG00000240053	GTExv8.ALL.Esophagus_Mucosa	rs2516408	8.27537	rs521977	0.0861469	7.75981	-0.500683	242	-4.1691	3.0581e-05	0.00770335	LY6G5B	6	31670167	31673776
ENSG00000240065	GTExv8.ALL.Brain_Nucleus_accumbens_basal_ganglia	rs2071479	13.9521	rs4148870	0.0572879	4.8486	6.85724	272	6.41787	1.38193e-10	6.30045e-08	PSMB9	6	32844136	32859851
ENSG00000240138	GTExv8.ALL.Skin_Sun_Exposed_Lower_leg	rs1530636	-3.27877	rs7652447	0.0644561	6.99958	2.66902	357	3.77262	0.000161545	0.0450004	EEF1GP4	3	161324913	161326219
ENSG00000240751	GTExv8.ALL.Pancreas	rs16860709	3.80753	rs6795099	-0.00316596	-3.27942	3.22176	425	-4.85362	1.2123e-06	0.000400348	AC026348.1	3	113360267	113361319
ENSG00000241106	GTExv8.ALL.Brain_Cerebellum	rs2071479	13.9521	rs1894406	0.428887	-9.93016	-9.74038	272	6.2679	3.65942e-10	1.50537e-07	HLA-DOB	6	32812763	32820466
ENSG00000241106	GTExv8.ALL.Lung	rs2071479	13.9521	rs4148876	0.374179	13.9218	2.31189	272	4.28214	1.85108e-05	0.00561109	HLA-DOB	6	32812763	32820466
ENSG00000241106	GTExv8.ALL.Esophagus_Mucosa	rs2071479	13.9521	rs4148876	0.404489	14.2314	2.31189	272	4.87727	1.07566e-06	0.000338699	HLA-DOB	6	32812763	32820466
ENSG00000241106	GTExv8.ALL.Artery_Tibial	rs2071479	13.9521	rs4148876	0.410209	15.472	2.31189	272	4.86992	1.11645e-06	0.000368639	HLA-DOB	6	32812763	32820466
ENSG00000241106	GTExv8.ALL.Cells_Cultured_fibroblasts	rs2071479	13.9521	rs241448	0.383847	-13.7313	-6.29691	272	5.95479	2.60404e-09	1.59183e-06	HLA-DOB	6	32812763	32820466
ENSG00000241106	GTExv8.ALL.Brain_Caudate_basal_ganglia	rs2071479	13.9521	rs4148876	0.244102	8.14201	2.31189	272	5.48988	4.02218e-08	1.38338e-05	HLA-DOB	6	32812763	32820466
ENSG00000241106	GTExv8.ALL.Adipose_Subcutaneous	rs2071479	13.9521	rs4148876	0.4033	15.3307	2.31189	272	4.32964	1.49352e-05	0.0044814	HLA-DOB	6	32812763	32820466
ENSG00000241106	GTExv8.ALL.Brain_Nucleus_accumbens_basal_ganglia	rs2071479	13.9521	rs241448	0.250654	-8.14443	-6.29691	272	5.65691	1.54124e-08	5.27009e-06	HLA-DOB	6	32812763	32820466
ENSG00000241106	GTExv8.ALL.Esophagus_Gastroesophageal_Junction	rs2071479	13.9521	rs4148876	0.356193	10.8746	2.31189	272	3.83464	0.000125747	0.0325164	HLA-DOB	6	32812763	32820466
ENSG00000241106	GTExv8.ALL.Artery_Aorta	rs2071479	13.9521	rs4148876	0.353172	11.7029	2.31189	272	4.96922	6.72228e-07	0.000217478	HLA-DOB	6	32812763	32820466
ENSG00000241106	GTExv8.ALL.Liver	rs2071479	13.9521	rs4148876	0.371946	8.88496	2.31189	272	5.69268	1.25062e-08	3.96349e-06	HLA-DOB	6	32812763	32820466
ENSG00000241106	GTExv8.ALL.Muscle_Skeletal	rs2071479	13.9521	rs4148876	0.352095	15.7811	2.31189	272	4.10874	3.97824e-05	0.0123325	HLA-DOB	6	32812763	32820466
ENSG00000241106	GTExv8.ALL.Brain_Amygdala	rs2071479	13.9521	rs241448	0.14871	-6.01036	-6.29691	271	5.65158	1.58981e-08	3.1887e-06	HLA-DOB	6	32812763	32820466
ENSG00000241106	GTExv8.ALL.Thyroid	rs2071479	13.9521	rs4148876	0.227742	11.5198	2.31189	272	3.82703	0.000129698	0.0345335	HLA-DOB	6	32812763	32820466
ENSG00000241106	GTExv8.ALL.Brain_Frontal_Cortex_BA9	rs2071479	13.9521	rs2621323	0.285112	-8.06889	-0.0845308	272	4.43232	9.32263e-06	0.00221612	HLA-DOB	6	32812763	32820466
ENSG00000241106	GTExv8.ALL.Stomach	rs2071479	13.9521	rs4148876	0.31183	10.1879	2.31189	272	4.49089	7.09254e-06	0.00180653	HLA-DOB	6	32812763	32820466
ENSG00000241106	GTExv8.ALL.Brain_Putamen_basal_ganglia	rs2071479	13.9521	rs1894406	0.229054	-7.15863	-9.74038	272	7.51517	5.68352e-14	2.44753e-11	HLA-DOB	6	32812763	32820466
ENSG00000241106	GTExv8.ALL.Esophagus_Muscularis	rs2071479	13.9521	rs4148876	0.408385	13.7797	2.31189	272	4.5979	4.26766e-06	0.00139709	HLA-DOB	6	32812763	32820466
ENSG00000241106	GTExv8.ALL.Colon_Sigmoid	rs2071479	13.9521	rs4148876	0.390129	11.1625	2.31189	272	4.23884	2.24677e-05	0.00651834	HLA-DOB	6	32812763	32820466
ENSG00000241106	GTExv8.ALL.Brain_Cortex	rs2071479	13.9521	rs241440	0.366307	-9.49326	-6.22543	271	4.58141	4.61845e-06	0.00174982	HLA-DOB	6	32812763	32820466
ENSG00000241106	GTExv8.ALL.Adrenal_Gland	rs2071479	13.9521	rs4148876	0.295985	8.3667	2.31189	272	4.83076	1.36014e-06	0.000353697	HLA-DOB	6	32812763	32820466
ENSG00000241106	GTExv8.ALL.Brain_Cerebellar_Hemisphere	rs2071479	13.9521	rs2856997	0.283205	-7.93063	-2.40931	272	5.59611	2.19216e-08	9.04404e-06	HLA-DOB	6	32812763	32820466
ENSG00000241106	GTExv8.ALL.Brain_Anterior_cingulate_cortex_BA24	rs2071479	13.9521	rs4148876	0.192096	6.38701	2.31189	272	4.7576	1.95913e-06	0.000407281	HLA-DOB	6	32812763	32820466
ENSG00000241106	GTExv8.ALL.Adipose_Visceral_Omentum	rs2071479	13.9521	rs4148876	0.388118	13.5076	2.31189	272	3.78183	0.000155677	0.0421835	HLA-DOB	6	32812763	32820466
ENSG00000241106	GTExv8.ALL.Brain_Spinal_cord_cervical_c-1	rs2071479	13.9521	rs4148876	0.184961	6.13632	2.31189	271	4.88678	1.02499e-06	0.000346856	HLA-DOB	6	32812763	32820466
ENSG00000241258	GTExv8.ALL.Minor_Salivary_Gland	rs6971059	-3.67427	rs7779258	0.0385042	3.77707	-3.31718	194	-4.01304	5.99422e-05	0.00937823	CRCP	7	66114604	66154568
ENSG00000241258	GTExv8.ALL.Cells_EBV-transformed_lymphocytes	rs6971059	-3.67427	rs10950043	0.194742	-5.53944	-3.65151	194	3.65151	0.000260705	0.0364362	CRCP	7	66114604	66154568
ENSG00000241889	GTExv8.ALL.Colon_Transverse	rs2566970	3.57578	rs13096064	-0.00272913	-3.28271	0.139151	384	3.74884	0.000177655	0.03641	AC079944.2	3	113885298	113886031
ENSG00000242574	GTExv8.ALL.Thyroid	rs2071479	13.9521	rs209473	0.00206013	3.83157	-4.84265	281	-9.40163	5.37263e-21	6.58039e-18	HLA-DMB	6	32934629	32941028
ENSG00000242574	GTExv8.ALL.Cells_Cultured_fibroblasts	rs2071479	13.9521	rs2854275	0.0489872	6.72575	7.92584	281	4.5601	5.11289e-06	0.00196789	HLA-DMB	6	32934629	32941028
ENSG00000243224	GTExv8.ALL.Esophagus_Gastroesophageal_Junction	rs12163565	5.02223	rs610060	0.0436255	4.61419	3.8173	312	3.81163	0.000138051	0.0345082	AC006252.1	3	52239258	52241097
ENSG00000243224	GTExv8.ALL.Esophagus_Mucosa	rs12163565	5.02223	rs1060330	0.0115219	4.18964	3.74432	313	3.74432	0.000180881	0.0387778	AC006252.1	3	52239258	52241097
ENSG00000243224	GTExv8.ALL.Cells_Cultured_fibroblasts	rs12163565	5.02223	rs610060	0.0710232	6.3169	3.8173	315	3.8173	0.00013492	0.0400598	AC006252.1	3	52239258	52241097
ENSG00000243335	GTExv8.ALL.Testis	rs9791713	-3.67581	rs28675035	0.170788	8.73147	2.97727	246	4.21979	2.44532e-05	0.00930556	KCTD7	7	66628767	66649067
ENSG00000243649	GTExv8.ALL.Lung	rs2516408	8.27537	rs3095234	0.00232056	3.98889	-5.94583	226	-3.71665	0.000201882	0.0455408	CFB	6	31945650	31952084
ENSG00000243896	GTExv8.ALL.Pancreas	rs10280828	2.75006	rs12703600	0.0143033	3.57856	-1.35078	301	-3.79948	0.000144998	0.0346744	OR2A7	7	144257663	144264792
ENSG00000244355	GTExv8.ALL.Esophagus_Mucosa	rs2516408	8.27537	rs409558	0.0140268	4.8999	-5.85604	242	-6.01558	1.79245e-09	9.50563e-07	LY6G6D	6	31715356	31717804
ENSG00000244731	GTExv8.ALL.Pancreas	rs2516408	8.27537	rs497309	0.227621	-8.59092	7.11709	222	-7.83841	4.56278e-15	3.95536e-12	C4A	6	31982057	32002681
ENSG00000244731	GTExv8.ALL.Brain_Hippocampus	rs2516408	8.27537	rs3101018	0.193086	-6.02883	7.05573	221	-8.37067	5.72912e-17	2.74353e-14	C4A	6	31982057	32002681
ENSG00000244731	GTExv8.ALL.Esophagus_Mucosa	rs2516408	8.27537	rs497309	0.256804	-11.5705	7.11709	222	-8.91011	5.09821e-19	6.4212e-16	C4A	6	31982057	32002681
ENSG00000244731	GTExv8.ALL.Colon_Sigmoid	rs2516408	8.27537	rs3132445	0.219655	-8.4823	7.05351	222	-7.36533	1.76703e-13	1.28163e-10	C4A	6	31982057	32002681
ENSG00000244731	GTExv8.ALL.Pituitary	rs2516408	8.27537	rs497309	0.238638	-7.68439	7.11709	222	-8.86926	7.36359e-19	7.95022e-16	C4A	6	31982057	32002681
ENSG00000244731	GTExv8.ALL.Brain_Cortex	rs2516408	8.27537	rs497309	0.158747	-6.0904	7.11709	222	-8.93808	3.95989e-19	3.00061e-16	C4A	6	31982057	32002681
ENSG00000244731	GTExv8.ALL.Brain_Spinal_cord_cervical_c-1	rs2516408	8.27537	rs3132445	0.0865894	-4.52472	7.05351	220	-7.12919	1.00963e-12	4.27076e-10	C4A	6	31982057	32002681
ENSG00000244731	GTExv8.ALL.Prostate	rs2516408	8.27537	rs1150753	0.253307	-7.70981	7.0692	222	-7.73057	1.07066e-14	5.5107e-12	C4A	6	31982057	32002681
ENSG00000244731	GTExv8.ALL.Uterus	rs2516408	8.27537	rs1150753	0.136369	-4.3898	7.0692	222	-7.0692	1.55826e-12	5.47337e-10	C4A	6	31982057	32002681
ENSG00000244731	GTExv8.ALL.Lung	rs2516408	8.27537	rs1150753	0.266765	-11.877	7.0692	222	-9.22565	2.81847e-20	3.41739e-17	C4A	6	31982057	32002681
ENSG00000244731	GTExv8.ALL.Liver	rs2516408	8.27537	rs1150753	0.359657	-8.82745	7.0692	222	-8.67636	4.08624e-18	2.10441e-15	C4A	6	31982057	32002681
ENSG00000244731	GTExv8.ALL.Minor_Salivary_Gland	rs2516408	8.27537	rs2299851	0.0653593	4.76108	-3.75909	221	-7.80732	5.84157e-15	2.87238e-12	C4A	6	31982057	32002681
ENSG00000244731	GTExv8.ALL.Colon_Transverse	rs2516408	8.27537	rs1150753	0.247963	-9.76393	7.0692	222	-7.90833	2.60859e-15	2.90225e-12	C4A	6	31982057	32002681
ENSG00000244731	GTExv8.ALL.Vagina	rs2516408	8.27537	rs497309	0.231807	-6.15741	7.11709	221	-7.1653	7.76159e-13	2.10106e-10	C4A	6	31982057	32002681
ENSG00000244731	GTExv8.ALL.Thyroid	rs2516408	8.27537	rs1150753	0.295172	-13.2341	7.0692	222	-9.28521	1.61381e-20	1.79691e-17	C4A	6	31982057	32002681
ENSG00000244731	GTExv8.ALL.Breast_Mammary_Tissue	rs2516408	8.27537	rs1150753	0.205505	-9.36695	7.0692	222	-8.97903	2.73169e-19	2.61901e-16	C4A	6	31982057	32002681
ENSG00000244731	GTExv8.ALL.Brain_Substantia_nigra	rs2516408	8.27537	rs1150753	0.0398071	-3.37903	7.0692	216	-8.66792	4.4007e-18	1.62071e-15	C4A	6	31982057	32002681
ENSG00000244731	GTExv8.ALL.Stomach	rs2516408	8.27537	rs497309	0.263649	-9.33265	7.11709	222	-7.11709	1.10228e-12	7.48694e-10	C4A	6	31982057	32002681
ENSG00000244731	GTExv8.ALL.Testis	rs2516408	8.27537	rs497309	0.332108	-10.5076	7.11709	222	-8.30643	9.86231e-17	1.04393e-13	C4A	6	31982057	32002681
ENSG00000244731	GTExv8.ALL.Adrenal_Gland	rs2516408	8.27537	rs497309	0.202432	-7.11519	7.11709	222	-4.10277	4.08238e-05	0.00865011	C4A	6	31982057	32002681
ENSG00000244731	GTExv8.ALL.Brain_Amygdala	rs2516408	8.27537	rs497309	0.219454	-5.52595	7.11709	220	-7.11709	1.10228e-12	3.09521e-10	C4A	6	31982057	32002681
ENSG00000244731	GTExv8.ALL.Brain_Anterior_cingulate_cortex_BA24	rs2516408	8.27537	rs497309	0.15914	-5.16263	7.11709	221	-7.11709	1.10228e-12	4.58304e-10	C4A	6	31982057	32002681
ENSG00000244731	GTExv8.ALL.Brain_Cerebellum	rs2516408	8.27537	rs497309	0.330602	-8.33439	7.11709	221	-9.34182	9.46964e-21	8.22386e-18	C4A	6	31982057	32002681
ENSG00000244731	GTExv8.ALL.Whole_Blood	rs2516408	8.27537	rs1150753	0.21182	-12.0741	7.0692	222	-7.69394	1.42669e-14	1.25406e-11	C4A	6	31982057	32002681
ENSG00000244731	GTExv8.ALL.Skin_Sun_Exposed_Lower_leg	rs2516408	8.27537	rs1150753	0.201599	-11.5481	7.0692	222	-8.77834	1.65902e-18	2.71842e-15	C4A	6	31982057	32002681
ENSG00000244731	GTExv8.ALL.Muscle_Skeletal	rs2516408	8.27537	rs497309	0.161167	-10.9943	7.11709	222	-8.21216	2.17236e-16	2.0203e-13	C4A	6	31982057	32002681
ENSG00000244731	GTExv8.ALL.Brain_Frontal_Cortex_BA9	rs2516408	8.27537	rs497309	0.23404	-6.8202	7.11709	221	-9.81261	9.93676e-23	4.96043e-20	C4A	6	31982057	32002681
ENSG00000244731	GTExv8.ALL.Adipose_Visceral_Omentum	rs2516408	8.27537	rs3132445	0.203023	-10.0365	7.05351	222	-8.61051	7.27338e-18	7.88343e-15	C4A	6	31982057	32002681
ENSG00000244731	GTExv8.ALL.Skin_Not_Sun_Exposed_Suprapubic	rs2516408	8.27537	rs497309	0.223084	-10.8972	7.11709	222	-7.55609	4.15361e-14	4.82004e-11	C4A	6	31982057	32002681
ENSG00000244731	GTExv8.ALL.Cells_EBV-transformed_lymphocytes	rs2516408	8.27537	rs3101018	0.278289	-6.81832	7.05573	220	-7.12522	1.03918e-12	4.53863e-10	C4A	6	31982057	32002681
ENSG00000244731	GTExv8.ALL.Esophagus_Gastroesophageal_Junction	rs2516408	8.27537	rs1150753	0.27363	-9.8307	7.0692	222	-7.13561	9.63578e-13	6.56897e-10	C4A	6	31982057	32002681
ENSG00000244731	GTExv8.ALL.Brain_Caudate_basal_ganglia	rs2516408	8.27537	rs497309	0.252452	-7.27881	7.11709	222	-8.85468	8.39256e-19	5.77303e-16	C4A	6	31982057	32002681
ENSG00000244731	GTExv8.ALL.Artery_Coronary	rs2516408	8.27537	rs1150753	0.138399	-5.61269	7.0692	222	-5.09305	3.52341e-07	9.52979e-05	C4A	6	31982057	32002681
ENSG00000244731	GTExv8.ALL.Esophagus_Muscularis	rs2516408	8.27537	rs1150753	0.294899	-11.7642	7.0692	222	-7.41684	1.19947e-13	1.07091e-10	C4A	6	31982057	32002681
ENSG00000244731	GTExv8.ALL.Heart_Atrial_Appendage	rs2516408	8.27537	rs497309	0.225731	-9.56218	7.11709	222	-8.80908	1.26177e-18	1.20909e-15	C4A	6	31982057	32002681
ENSG00000244731	GTExv8.ALL.Nerve_Tibial	rs2516408	8.27537	rs1150753	0.273333	-12.5789	7.0692	222	-8.09855	5.56201e-16	5.71682e-13	C4A	6	31982057	32002681
ENSG00000244731	GTExv8.ALL.Artery_Tibial	rs2516408	8.27537	rs497309	0.161922	-9.87112	7.11709	222	-8.63876	5.6827e-18	6.67149e-15	C4A	6	31982057	32002681
ENSG00000244731	GTExv8.ALL.Spleen	rs2516408	8.27537	rs3101018	0.320956	-8.78648	7.05573	221	-9.04557	1.48885e-19	1.31354e-16	C4A	6	31982057	32002681
ENSG00000244731	GTExv8.ALL.Adipose_Subcutaneous	rs2516408	8.27537	rs497309	0.224361	-11.5366	7.11709	222	-8.35458	6.56673e-17	5.45645e-14	C4A	6	31982057	32002681
ENSG00000244731	GTExv8.ALL.Small_Intestine_Terminal_Ileum	rs2516408	8.27537	rs3101018	0.153754	-5.23993	7.05573	221	-7.05573	1.71695e-12	6.09087e-10	C4A	6	31982057	32002681
ENSG00000244731	GTExv8.ALL.Ovary	rs2516408	8.27537	rs1150753	0.143176	-5.21248	7.0692	222	-7.0692	1.55826e-12	7.12296e-10	C4A	6	31982057	32002681
ENSG00000244731	GTExv8.ALL.Brain_Putamen_basal_ganglia	rs2516408	8.27537	rs497309	0.155001	-5.43791	7.11709	222	-9.69747	3.09082e-22	1.83015e-19	C4A	6	31982057	32002681
ENSG00000244731	GTExv8.ALL.Brain_Nucleus_accumbens_basal_ganglia	rs2516408	8.27537	rs497309	0.145677	-5.51295	7.11709	222	-7.10827	1.1751e-12	7.14329e-10	C4A	6	31982057	32002681
ENSG00000244731	GTExv8.ALL.Cells_Cultured_fibroblasts	rs2516408	8.27537	rs497309	0.294567	-12.3462	7.11709	222	-7.08925	1.34837e-12	1.40123e-09	C4A	6	31982057	32002681
ENSG00000244731	GTExv8.ALL.Brain_Cerebellar_Hemisphere	rs2516408	8.27537	rs497309	0.281106	-7.14491	7.11709	220	-7.12597	1.03353e-12	5.68528e-10	C4A	6	31982057	32002681
ENSG00000244731	GTExv8.ALL.Heart_Left_Ventricle	rs2516408	8.27537	rs1150753	0.238783	-10.1164	7.0692	222	-8.91254	4.9875e-19	4.80581e-16	C4A	6	31982057	32002681
ENSG00000244731	GTExv8.ALL.Kidney_Cortex	rs2516408	8.27537	rs3101018	0.159644	-5.71548	7.05573	221	-7.16816	7.60118e-13	2.2056e-10	C4A	6	31982057	32002681
ENSG00000244731	GTExv8.ALL.Artery_Aorta	rs2516408	8.27537	rs1150753	0.285327	-10.6544	7.0692	222	-8.40097	4.42819e-17	3.86803e-14	C4A	6	31982057	32002681
ENSG00000244731	GTExv8.ALL.Brain_Hypothalamus	rs2516408	8.27537	rs497309	0.221597	-6.29117	7.11709	222	-9.10864	8.34174e-20	4.57366e-17	C4A	6	31982057	32002681
ENSG00000248290	GTExv8.ALL.Brain_Cerebellum	rs1041981	7.78522	rs2856448	0.0502382	-4.42931	0.867471	190	-6.61975	3.59801e-11	1.65424e-08	TNXA	6	32008614	32012472
ENSG00000248290	GTExv8.ALL.Colon_Sigmoid	rs1041981	7.78522	rs4151651	0.023316	4.61337	0.313916	191	-4.08677	4.37421e-05	0.0117504	TNXA	6	32008614	32012472
ENSG00000248290	GTExv8.ALL.Vagina	rs1041981	7.78522	rs204899	0.120397	4.54478	-5.09818	190	-5.09818	3.42938e-07	7.14101e-05	TNXA	6	32008614	32012472
ENSG00000248290	GTExv8.ALL.Pituitary	rs1041981	7.78522	rs13199524	0.0818578	5.9434	-1.69169	191	-5.94924	2.69398e-09	1.24654e-06	TNXA	6	32008614	32012472
ENSG00000248290	GTExv8.ALL.Uterus	rs1041981	7.78522	rs169496	0.0595583	3.55703	-4.98485	191	-7.42442	1.13276e-13	4.54722e-11	TNXA	6	32008614	32012472
ENSG00000248290	GTExv8.ALL.Heart_Atrial_Appendage	rs1041981	7.78522	rs204899	0.119933	6.94213	-5.09818	191	-5.09818	3.42938e-07	0.000154645	TNXA	6	32008614	32012472
ENSG00000248290	GTExv8.ALL.Minor_Salivary_Gland	rs1041981	7.78522	rs9267659	0.205105	5.82114	-6.64036	190	-8.15999	3.35065e-16	1.92216e-13	TNXA	6	32008614	32012472
ENSG00000248290	GTExv8.ALL.Lung	rs1041981	7.78522	rs204899	0.125483	8.49326	-5.09818	191	-8.49726	1.94113e-17	1.71173e-14	TNXA	6	32008614	32012472
ENSG00000248290	GTExv8.ALL.Prostate	rs1041981	7.78522	rs614549	0.0472882	-4.24472	5.55181	191	-4.84914	1.23996e-06	0.000335899	TNXA	6	32008614	32012472
ENSG00000248290	GTExv8.ALL.Kidney_Cortex	rs1041981	7.78522	rs3101018	0.0183835	-4.11511	7.05573	190	-7.16541	7.75529e-13	2.2056e-10	TNXA	6	32008614	32012472
ENSG00000248290	GTExv8.ALL.Stomach	rs1041981	7.78522	rs12198173	0.0677324	5.35428	-1.69676	191	-6.47782	9.30589e-11	4.37592e-08	TNXA	6	32008614	32012472
ENSG00000248290	GTExv8.ALL.Artery_Coronary	rs1041981	7.78522	rs204899	0.126079	5.57781	-5.09818	191	-7.52873	5.12347e-14	2.35577e-11	TNXA	6	32008614	32012472
ENSG00000248290	GTExv8.ALL.Liver	rs1041981	7.78522	rs3132445	0.133732	-6.16007	7.05351	191	-8.212	2.17542e-16	8.96274e-14	TNXA	6	32008614	32012472
ENSG00000248290	GTExv8.ALL.Thyroid	rs1041981	7.78522	rs12153855	0.0677142	6.42374	-1.85913	191	-4.76334	1.9041e-06	0.000630308	TNXA	6	32008614	32012472
ENSG00000248290	GTExv8.ALL.Adipose_Visceral_Omentum	rs1041981	7.78522	rs12153855	0.12968	7.93925	-1.85913	191	-4.62839	3.68518e-06	0.00110187	TNXA	6	32008614	32012472
ENSG00000248290	GTExv8.ALL.Brain_Hippocampus	rs1041981	7.78522	rs13199524	0.0118453	3.6687	-1.69169	190	-5.50583	3.67436e-08	8.28029e-06	TNXA	6	32008614	32012472
ENSG00000248290	GTExv8.ALL.Brain_Nucleus_accumbens_basal_ganglia	rs1041981	7.78522	rs9267659	-0.00414128	3.13595	-6.64036	191	-4.96717	6.7937e-07	0.000206491	TNXA	6	32008614	32012472
ENSG00000248290	GTExv8.ALL.Brain_Hypothalamus	rs1041981	7.78522	rs13199524	0.0726154	4.91507	-1.69169	191	-3.81889	0.000134054	0.0270789	TNXA	6	32008614	32012472
ENSG00000248290	GTExv8.ALL.Skin_Not_Sun_Exposed_Suprapubic	rs1041981	7.78522	rs204899	0.105441	7.49773	-5.09818	191	-5.68934	1.27529e-08	6.92891e-06	TNXA	6	32008614	32012472
ENSG00000248290	GTExv8.ALL.Brain_Cerebellar_Hemisphere	rs1041981	7.78522	rs34878747	0.0212167	3.75359	-0.52232	189	-4.17856	2.93355e-05	0.00880199	TNXA	6	32008614	32012472
ENSG00000248290	GTExv8.ALL.Breast_Mammary_Tissue	rs1041981	7.78522	rs12153855	0.0292408	5.24703	-1.85913	191	-8.3175	8.98374e-17	6.26412e-14	TNXA	6	32008614	32012472
ENSG00000248290	GTExv8.ALL.Colon_Transverse	rs1041981	7.78522	rs12153855	0.119016	6.79332	-1.85913	191	-4.47477	7.64929e-06	0.00229126	TNXA	6	32008614	32012472
ENSG00000248290	GTExv8.ALL.Esophagus_Muscularis	rs1041981	7.78522	rs12153855	0.112131	7.48066	-1.85913	191	-6.44349	1.16755e-10	9.55545e-08	TNXA	6	32008614	32012472
ENSG00000248290	GTExv8.ALL.Brain_Caudate_basal_ganglia	rs1041981	7.78522	rs497309	-0.00279258	-3.53086	7.11709	191	-7.93337	2.13285e-15	1.06701e-12	TNXA	6	32008614	32012472
ENSG00000248290	GTExv8.ALL.Nerve_Tibial	rs1041981	7.78522	rs12198173	0.129437	8.68715	-1.69676	191	-5.83443	5.39751e-09	2.77387e-06	TNXA	6	32008614	32012472
ENSG00000248290	GTExv8.ALL.Heart_Left_Ventricle	rs1041981	7.78522	rs12333245	0.0936954	6.27036	-4.92631	191	-4.92631	8.3795e-07	0.000256908	TNXA	6	32008614	32012472
ENSG00000248290	GTExv8.ALL.Testis	rs1041981	7.78522	rs12153855	0.17933	8.04077	-1.85913	191	-5.46898	4.52644e-08	2.39562e-05	TNXA	6	32008614	32012472
ENSG00000248290	GTExv8.ALL.Esophagus_Mucosa	rs1041981	7.78522	rs169496	0.0522964	5.2252	-4.98485	191	-5.54569	2.92795e-08	1.13469e-05	TNXA	6	32008614	32012472
ENSG00000248290	GTExv8.ALL.Esophagus_Gastroesophageal_Junction	rs1041981	7.78522	rs12198173	0.000135042	4.74403	-1.69676	191	-4.80161	1.57396e-06	0.000621215	TNXA	6	32008614	32012472
ENSG00000248290	GTExv8.ALL.Artery_Tibial	rs1041981	7.78522	rs204899	0.150866	9.43522	-5.09818	191	-5.09818	3.42938e-07	0.000124948	TNXA	6	32008614	32012472
ENSG00000248290	GTExv8.ALL.Spleen	rs1041981	7.78522	rs12198173	0.0263612	4.93968	-1.69676	190	-5.94647	2.73992e-09	1.13755e-06	TNXA	6	32008614	32012472
ENSG00000248290	GTExv8.ALL.Artery_Aorta	rs1041981	7.78522	rs204899	0.119759	7.1988	-5.09818	191	-5.09818	3.42938e-07	0.000119822	TNXA	6	32008614	32012472
ENSG00000248290	GTExv8.ALL.Skin_Sun_Exposed_Lower_leg	rs1041981	7.78522	rs12333245	0.122004	8.82369	-4.92631	191	-5.85593	4.74356e-09	2.59089e-06	TNXA	6	32008614	32012472
ENSG00000248290	GTExv8.ALL.Adipose_Subcutaneous	rs1041981	7.78522	rs204899	0.267773	12.5112	-5.09818	191	-6.41381	1.41931e-10	8.51741e-08	TNXA	6	32008614	32012472
ENSG00000250535	GTExv8.ALL.Brain_Cerebellum	rs1041981	7.78522	rs17201431	0.137977	7.06789	0.55819	188	-3.92804	8.56415e-05	0.0196875	STK19B	6	32013270	32013787
ENSG00000250535	GTExv8.ALL.Brain_Nucleus_accumbens_basal_ganglia	rs1041981	7.78522	rs17201431	0.0447272	5.02067	0.55819	189	-5.70758	1.14592e-08	4.17955e-06	STK19B	6	32013270	32013787
ENSG00000250535	GTExv8.ALL.Brain_Caudate_basal_ganglia	rs1041981	7.78522	rs17201431	0.139532	5.28353	0.55819	189	-5.29171	1.21177e-07	3.70466e-05	STK19B	6	32013270	32013787
ENSG00000250535	GTExv8.ALL.Uterus	rs1041981	7.78522	rs17201431	-0.00709488	4.41698	0.55819	189	-4.97274	6.60118e-07	0.000142687	STK19B	6	32013270	32013787
ENSG00000250535	GTExv8.ALL.Liver	rs1041981	7.78522	rs1150753	0.13657	-6.2863	7.0692	189	-7.15054	8.64372e-13	2.96768e-10	STK19B	6	32013270	32013787
ENSG00000250535	GTExv8.ALL.Spleen	rs1041981	7.78522	rs1150753	0.0658771	-5.70818	7.0692	188	-6.45909	1.05338e-10	5.31053e-08	STK19B	6	32013270	32013787
ENSG00000250535	GTExv8.ALL.Adrenal_Gland	rs1041981	7.78522	rs1150753	0.0847355	-5.32827	7.0692	189	-7.0692	1.55826e-12	8.91478e-10	STK19B	6	32013270	32013787
ENSG00000250535	GTExv8.ALL.Brain_Cerebellar_Hemisphere	rs1041981	7.78522	rs17201431	0.216443	6.26453	0.55819	187	-4.60025	4.2198e-06	0.00139275	STK19B	6	32013270	32013787
ENSG00000250535	GTExv8.ALL.Brain_Amygdala	rs1041981	7.78522	rs17201431	0.0550179	4.13761	0.55819	187	-7.65128	1.98988e-14	6.20842e-12	STK19B	6	32013270	32013787
ENSG00000250535	GTExv8.ALL.Brain_Frontal_Cortex_BA9	rs1041981	7.78522	rs17201431	0.000539194	3.99616	0.55819	188	-3.72163	0.000197941	0.0365972	STK19B	6	32013270	32013787
ENSG00000250535	GTExv8.ALL.Brain_Putamen_basal_ganglia	rs1041981	7.78522	rs11969759	0.0067249	3.35554	-2.51975	189	-3.97138	7.14587e-05	0.016925	STK19B	6	32013270	32013787
ENSG00000250535	GTExv8.ALL.Kidney_Cortex	rs1041981	7.78522	rs3101018	0.0158077	-3.97882	7.05573	188	-6.2195	4.98747e-10	1.01317e-07	STK19B	6	32013270	32013787
ENSG00000251451	GTExv8.ALL.Liver	rs9791713	-3.67581	rs2659897	0.0165012	-3.65897	-3.1147	234	3.70344	0.000212698	0.0302178	GTF2IP9	7	66407288	66409239
ENSG00000256166	GTExv8.ALL.Prostate	rs2516408	8.27537	rs3130564	0.0248947	4.81879	4.2197	204	7.00864	2.40647e-12	9.52778e-10	LINC02571	6	31293908	31301642
ENSG00000259577	GTExv8.ALL.Brain_Caudate_basal_ganglia	rs4774612	-4.18194	rs4776010	0.264358	-7.20833	-3.41314	392	3.90212	9.53546e-05	0.0187406	CERNA1	15	52180093	52205874
ENSG00000259577	GTExv8.ALL.Adipose_Visceral_Omentum	rs4774612	-4.18194	rs4774612	0.0367255	-5.18227	-4.18194	387	4.18194	2.89033e-05	0.00808454	CERNA1	15	52180093	52205874
ENSG00000259577	GTExv8.ALL.Adrenal_Gland	rs4774612	-4.18194	rs4776010	0.0161191	-4.51865	-3.41314	395	4.43883	9.0448e-06	0.00206981	CERNA1	15	52180093	52205874
ENSG00000259577	GTExv8.ALL.Brain_Anterior_cingulate_cortex_BA24	rs4774612	-4.18194	rs4774612	0.227047	-5.92785	-4.18194	395	4.18194	2.89033e-05	0.00540781	CERNA1	15	52180093	52205874
ENSG00000259709	GTExv8.ALL.Small_Intestine_Terminal_Ileum	rs4774612	-4.18194	rs4776010	0.0133682	-3.90368	-3.41314	393	3.59729	0.000321555	0.0456287	AC023906.4	15	52124561	52140246
ENSG00000260302	GTExv8.ALL.Lung	rs2847286	-3.94248	rs2542157	0.104783	-8.32965	-3.5356	383	3.74749	0.000178611	0.0417749	AP005482.1	18	12739490	12776137
ENSG00000260428	GTExv8.ALL.Uterus	rs7838717	3.5539	rs7838717	0.157588	4.61933	3.5539	234	3.5539	0.000379561	0.0463725	SCX	8	144266453	144268481
ENSG00000269293	GTExv8.ALL.Brain_Nucleus_accumbens_basal_ganglia	rs7770236	3.71265	rs7770236	0.0245433	-4.09073	3.71265	466	-3.71265	0.000205102	0.0431582	ZSCAN16-AS1	6	28121795	28137293
ENSG00000271086	GTExv8.ALL.Brain_Cerebellum	rs10988775	3.94687	rs10819657	0.0889683	4.88988	3.75666	346	3.75666	0.000172193	0.037385	NAMA	9	99355337	99377240
ENSG00000271581	GTExv8.ALL.Minor_Salivary_Gland	rs2516408	8.27537	rs2844623	0.00289372	3.3618	-0.855475	215	4.30965	1.6351e-05	0.00296211	AL671883.2	6	31356647	31357637
ENSG00000271581	GTExv8.ALL.Uterus	rs2516408	8.27537	rs3132445	-0.00587116	-3.31637	7.05351	216	-4.4178	9.97092e-06	0.00186789	AL671883.2	6	31356647	31357637
ENSG00000272221	GTExv8.ALL.Brain_Substantia_nigra	rs2516408	8.27537	rs2263316	0.0328867	3.67113	-0.405961	235	-4.22997	2.33725e-05	0.00379109	AL645933.2	6	31394289	31395495
ENSG00000272221	GTExv8.ALL.Cells_EBV-transformed_lymphocytes	rs2516408	8.27537	rs2263316	0.298131	6.69572	-0.405961	238	-4.00891	6.1e-05	0.0106567	AL645933.2	6	31394289	31395495
ENSG00000272221	GTExv8.ALL.Testis	rs2516408	8.27537	rs2263316	0.253683	9.12613	-0.405961	240	3.83475	0.000125694	0.040775	AL645933.2	6	31394289	31395495
ENSG00000272221	GTExv8.ALL.Brain_Caudate_basal_ganglia	rs2516408	8.27537	rs2263316	0.207216	6.43069	-0.405961	240	4.39853	1.08988e-05	0.00260766	AL645933.2	6	31394289	31395495
ENSG00000272273	GTExv8.ALL.Whole_Blood	rs3130560	-6.88554	rs2074478	0.0277724	-4.48369	-5.32709	77	5.32709	9.97991e-08	3.81406e-05	IER3-AS1	6	30742929	30743592
ENSG00000272501	GTExv8.ALL.Vagina	rs2516408	8.27537	rs3130981	0.127825	4.66676	-6.85615	174	-5.98565	2.15523e-09	5.30383e-07	AL662844.4	6	31195200	31198037
ENSG00000272501	GTExv8.ALL.Artery_Tibial	rs2516408	8.27537	rs2233976	0.28361	12.9374	-4.09193	174	-4.59796	4.26641e-06	0.00132585	AL662844.4	6	31195200	31198037
ENSG00000272501	GTExv8.ALL.Ovary	rs2516408	8.27537	rs2233976	0.195192	5.84433	-4.09193	174	-4.36221	1.28753e-05	0.00294273	AL662844.4	6	31195200	31198037
ENSG00000272501	GTExv8.ALL.Spleen	rs2516408	8.27537	rs2233976	0.188303	6.59986	-4.09193	174	-3.80004	0.000144673	0.0300325	AL662844.4	6	31195200	31198037
ENSG00000272501	GTExv8.ALL.Cells_EBV-transformed_lymphocytes	rs2516408	8.27537	rs1265100	0.0351886	-4.62836	5.35281	173	-3.82794	0.000129218	0.0205222	AL662844.4	6	31195200	31198037
ENSG00000272501	GTExv8.ALL.Prostate	rs2516408	8.27537	rs2233976	0.236322	7.36399	-4.09193	173	-4.17849	2.9345e-05	0.00629329	AL662844.4	6	31195200	31198037
ENSG00000272501	GTExv8.ALL.Esophagus_Mucosa	rs2516408	8.27537	rs2233976	0.141984	8.50938	-4.09193	174	-6.04229	1.51946e-09	8.50558e-07	AL662844.4	6	31195200	31198037
ENSG00000272501	GTExv8.ALL.Heart_Left_Ventricle	rs2516408	8.27537	rs1265087	0.132649	7.33251	-0.614874	174	-5.34179	9.20356e-08	2.9561e-05	AL662844.4	6	31195200	31198037
ENSG00000272501	GTExv8.ALL.Breast_Mammary_Tissue	rs2516408	8.27537	rs2233976	0.157752	8.41807	-4.09193	174	-5.44381	5.21531e-08	2.10534e-05	AL662844.4	6	31195200	31198037
ENSG00000272501	GTExv8.ALL.Adipose_Visceral_Omentum	rs2516408	8.27537	rs3130981	0.0683236	7.17034	-6.85615	173	-4.94372	7.66463e-07	0.000237357	AL662844.4	6	31195200	31198037
ENSG00000272501	GTExv8.ALL.Stomach	rs2516408	8.27537	rs2233976	0.206538	8.24278	-4.09193	174	-5.01057	5.4269e-07	0.000165873	AL662844.4	6	31195200	31198037
ENSG00000272501	GTExv8.ALL.Adipose_Subcutaneous	rs2516408	8.27537	rs2233976	0.260618	12.3368	-4.09193	174	-4.20396	2.62285e-05	0.0074356	AL662844.4	6	31195200	31198037
ENSG00000272501	GTExv8.ALL.Lung	rs2516408	8.27537	rs2233976	0.187121	9.95283	-4.09193	173	-5.0117	5.39507e-07	0.000193823	AL662844.4	6	31195200	31198037
ENSG00000272501	GTExv8.ALL.Esophagus_Muscularis	rs2516408	8.27537	rs2233976	0.19401	9.60882	-4.09193	174	-4.82712	1.3852e-06	0.000503854	AL662844.4	6	31195200	31198037
ENSG00000272501	GTExv8.ALL.Esophagus_Gastroesophageal_Junction	rs2516408	8.27537	rs2233976	0.0942131	7.04903	-4.09193	174	-4.47084	7.79129e-06	0.00265577	AL662844.4	6	31195200	31198037
ENSG00000272501	GTExv8.ALL.Brain_Cerebellar_Hemisphere	rs2516408	8.27537	rs3130695	0.116395	5.65722	-2.34871	172	-5.21101	1.87818e-07	6.52519e-05	AL662844.4	6	31195200	31198037
ENSG00000272501	GTExv8.ALL.Brain_Caudate_basal_ganglia	rs2516408	8.27537	rs3130695	0.0248046	4.53781	-2.34871	174	-4.5638	5.02364e-06	0.0012566	AL662844.4	6	31195200	31198037
ENSG00000272501	GTExv8.ALL.Heart_Atrial_Appendage	rs2516408	8.27537	rs2233976	0.123731	7.87955	-4.09193	173	-6.28337	3.31314e-10	2.11654e-07	AL662844.4	6	31195200	31198037
ENSG00000272501	GTExv8.ALL.Liver	rs2516408	8.27537	rs2233976	0.103322	5.44731	-4.09193	174	-5.04832	4.45706e-07	0.000102017	AL662844.4	6	31195200	31198037
ENSG00000272501	GTExv8.ALL.Adrenal_Gland	rs2516408	8.27537	rs2233976	0.0765672	5.96062	-4.09193	174	-4.46194	8.12191e-06	0.00193606	AL662844.4	6	31195200	31198037
ENSG00000272501	GTExv8.ALL.Skin_Not_Sun_Exposed_Suprapubic	rs2516408	8.27537	rs2233976	0.211205	10.5468	-4.09193	174	-4.31959	1.56317e-05	0.00562958	AL662844.4	6	31195200	31198037
ENSG00000272501	GTExv8.ALL.Skin_Sun_Exposed_Lower_leg	rs2516408	8.27537	rs2233976	0.214572	11.5352	-4.09193	174	-5.08992	3.58215e-07	0.00014674	AL662844.4	6	31195200	31198037
ENSG00000272501	GTExv8.ALL.Nerve_Tibial	rs2516408	8.27537	rs2233976	0.306543	12.7808	-4.09193	173	-4.07357	4.62974e-05	0.0154333	AL662844.4	6	31195200	31198037
ENSG00000272501	GTExv8.ALL.Colon_Transverse	rs2516408	8.27537	rs2233976	0.15543	7.84976	-4.09193	174	-5.60418	2.09245e-08	9.58588e-06	AL662844.4	6	31195200	31198037
ENSG00000272501	GTExv8.ALL.Testis	rs2516408	8.27537	rs2233976	0.250632	9.02663	-4.09193	174	-4.02575	5.67933e-05	0.019497	AL662844.4	6	31195200	31198037
ENSG00000272501	GTExv8.ALL.Small_Intestine_Terminal_Ileum	rs2516408	8.27537	rs2233976	0.0595732	4.21638	-4.09193	174	-5.0187	5.20233e-07	0.000123035	AL662844.4	6	31195200	31198037
ENSG00000272501	GTExv8.ALL.Brain_Substantia_nigra	rs2516408	8.27537	rs3130695	-0.00309387	3.4072	-2.34871	171	-4.58989	4.43489e-06	0.000879472	AL662844.4	6	31195200	31198037
ENSG00000272501	GTExv8.ALL.Whole_Blood	rs2516408	8.27537	rs1966	0.106056	-8.62967	4.9087	174	-4.35406	1.33642e-05	0.00391571	AL662844.4	6	31195200	31198037
ENSG00000272501	GTExv8.ALL.Artery_Coronary	rs2516408	8.27537	rs2233976	0.125993	5.32731	-4.09193	173	-5.02533	5.0257e-07	0.000128379	AL662844.4	6	31195200	31198037
ENSG00000272501	GTExv8.ALL.Brain_Cerebellum	rs2516408	8.27537	rs3130560	0.0524439	5.51731	-6.88554	173	-6.18322	6.28066e-10	2.45448e-07	AL662844.4	6	31195200	31198037
ENSG00000272501	GTExv8.ALL.Muscle_Skeletal	rs2516408	8.27537	rs2233976	0.172743	11.2181	-4.09193	174	-4.11435	3.8827e-05	0.0123325	AL662844.4	6	31195200	31198037
ENSG00000272501	GTExv8.ALL.Thyroid	rs2516408	8.27537	rs2233976	0.310934	13.399	-4.09193	174	-4.98468	6.20652e-07	0.000230356	AL662844.4	6	31195200	31198037
ENSG00000274419	GTExv8.ALL.Cells_Cultured_fibroblasts	rs12450217	3.22045	rs9897134	0.171501	9.23428	2.57306	223	3.80541	0.000141569	0.0408662	TBC1D3D	17	38003976	38014902
ENSG00000275004	GTExv8.ALL.Brain_Substantia_nigra	rs403517	3.77865	rs414781	-0.00581353	3.77619	3.57789	331	3.58427	0.000338024	0.0378881	ZNF280B	22	22484421	22508742
ENSG00000275004	GTExv8.ALL.Brain_Cortex	rs403517	3.77865	rs5751168	-0.00348732	3.60726	3.76536	337	3.81223	0.000137719	0.0362979	ZNF280B	22	22484421	22508742
ENSG00000277402	GTExv8.ALL.Cells_EBV-transformed_lymphocytes	rs2516408	8.27537	rs2523591	0.0469567	5.0301	-3.53052	214	-4.11937	3.79914e-05	0.00698642	MIR6891	6	31355224	31355316
ENSG00000277402	GTExv8.ALL.Nerve_Tibial	rs2516408	8.27537	rs2523591	0.134704	8.56563	-3.51713	215	-4.32513	1.52439e-05	0.00522272	MIR6891	6	31355224	31355316
ENSG00000277402	GTExv8.ALL.Artery_Tibial	rs2516408	8.27537	rs2233976	0.106021	8.17336	-4.09193	216	-3.8409	0.000122584	0.0308386	MIR6891	6	31355224	31355316
ENSG00000277402	GTExv8.ALL.Minor_Salivary_Gland	rs2516408	8.27537	rs2523591	0.232444	5.82304	-3.53052	215	-3.63298	0.000280166	0.0401805	MIR6891	6	31355224	31355316
ENSG00000277402	GTExv8.ALL.Brain_Spinal_cord_cervical_c-1	rs2516408	8.27537	rs2596501	-0.000552252	-2.85921	-0.674857	214	-3.88703	0.000101479	0.0177537	MIR6891	6	31355224	31355316
ENSG00000279479	GTExv8.ALL.Colon_Sigmoid	rs6506431	3.55301	rs11663818	0.0118088	3.98158	3.46253	596	3.91215	9.1478e-05	0.0236961	AP005205.3	18	6727053	6728981
ENSG00000279930	GTExv8.ALL.Brain_Substantia_nigra	rs2179534	3.6526	rs4984830	0.0826157	4.93253	2.95472	482	3.84055	0.00012276	0.0158238	AL032819.2	16	1437154	1439315
ENSG00000279930	GTExv8.ALL.Brain_Hippocampus	rs2179534	3.6526	rs4984830	0.229286	7.20533	2.95472	484	3.66959	0.000242939	0.0344704	AL032819.2	16	1437154	1439315
ENSG00000281756	GTExv8.ALL.Testis	rs2516408	8.27537	rs641153	0.0763332	-5.25747	-5.31905	226	5.31905	1.0431e-07	5.09594e-05	C2-AS1	6	31934474	31941724
ENSG00000281831	GTExv8.ALL.Colon_Sigmoid	rs2535238	2.24745	rs3129063	0.113487	7.23079	2.06279	40	3.87941	0.000104711	0.0261886	AL645929.2	6	29871895	29873783
ENSG00000281831	GTExv8.ALL.Esophagus_Muscularis	rs2535238	2.24745	rs3129063	0.183011	9.41384	2.06279	40	4.08787	4.3536e-05	0.0125755	AL645929.2	6	29871895	29873783
ENSG00000281831	GTExv8.ALL.Lung	rs2535238	2.24745	rs3129063	0.248034	11.367	2.06279	41	3.87896	0.000104905	0.0282661	AL645929.2	6	29871895	29873783
ENSG00000281831	GTExv8.ALL.Uterus	rs2535238	2.24745	rs375984	0.18827	5.25382	2.23124	39	4.07651	4.57165e-05	0.00713686	AL645929.2	6	29871895	29873783
ENSG00000281831	GTExv8.ALL.Brain_Hypothalamus	rs2535238	2.24745	rs1632953	0.0601717	-4.91952	-1.99406	41	4.37505	1.21406e-05	0.00258866	AL645929.2	6	29871895	29873783
ENSG00000281831	GTExv8.ALL.Nerve_Tibial	rs2535238	2.24745	rs3129063	0.256624	11.7503	2.06279	40	4.00079	6.3131e-05	0.0199656	AL645929.2	6	29871895	29873783
ENSG00000281831	GTExv8.ALL.Artery_Aorta	rs2535238	2.24745	rs375984	0.147905	7.61851	2.23124	41	4.3179	1.57522e-05	0.00458652	AL645929.2	6	29871895	29873783
ENSG00000281831	GTExv8.ALL.Esophagus_Gastroesophageal_Junction	rs2535238	2.24745	rs375984	0.202031	8.24727	2.23124	41	3.73023	0.000191303	0.0434723	AL645929.2	6	29871895	29873783
ENSG00000281831	GTExv8.ALL.Breast_Mammary_Tissue	rs2535238	2.24745	rs3129063	0.16826	8.66622	2.06279	40	4.42424	9.67821e-06	0.00285507	AL645929.2	6	29871895	29873783
ENSG00000281831	GTExv8.ALL.Adipose_Subcutaneous	rs2535238	2.24745	rs3129063	0.24435	11.9684	2.06279	40	4.07964	4.51057e-05	0.0118837	AL645929.2	6	29871895	29873783
ENSG00000281831	GTExv8.ALL.Esophagus_Mucosa	rs2535238	2.24745	rs3129063	0.157319	8.99039	2.06279	40	4.19394	2.74156e-05	0.00708306	AL645929.2	6	29871895	29873783
ENSG00000281831	GTExv8.ALL.Brain_Frontal_Cortex_BA9	rs2535238	2.24745	rs3129063	0.0399573	3.65457	2.06279	41	4.07132	4.67472e-05	0.0101462	AL645929.2	6	29871895	29873783
ENSG00000281831	GTExv8.ALL.Thyroid	rs2535238	2.24745	rs3129063	0.193013	10.625	2.06279	40	4.54771	5.42337e-06	0.00174804	AL645929.2	6	29871895	29873783
ENSG00000281831	GTExv8.ALL.Adrenal_Gland	rs2535238	2.24745	rs3129063	0.230235	7.71138	2.06279	41	3.93175	8.43292e-05	0.0172303	AL645929.2	6	29871895	29873783
ENSG00000281831	GTExv8.ALL.Brain_Substantia_nigra	rs2535238	2.24745	rs3129063	0.106579	3.67926	2.06279	40	4.22847	2.35289e-05	0.00379109	AL645929.2	6	29871895	29873783
ENSG00000281831	GTExv8.ALL.Skin_Sun_Exposed_Lower_leg	rs2535238	2.24745	rs3129063	0.196284	10.9525	2.06279	40	4.19738	2.7002e-05	0.00860315	AL645929.2	6	29871895	29873783
ENSG00000281831	GTExv8.ALL.Small_Intestine_Terminal_Ileum	rs2535238	2.24745	rs3129063	0.0899657	5.28511	2.06279	41	4.42227	9.76711e-06	0.00197993	AL645929.2	6	29871895	29873783
ENSG00000281831	GTExv8.ALL.Artery_Coronary	rs2535238	2.24745	rs3129063	0.1806	6.96004	2.06279	41	4.07766	4.54911e-05	0.00996038	AL645929.2	6	29871895	29873783
ENSG00000281831	GTExv8.ALL.Brain_Putamen_basal_ganglia	rs2535238	2.24745	rs3129063	0.0920969	4.77702	2.06279	41	4.04551	5.22093e-05	0.0130166	AL645929.2	6	29871895	29873783
ENSG00000281831	GTExv8.ALL.Brain_Hippocampus	rs2535238	2.24745	rs3129063	0.0792989	4.03681	2.06279	41	3.77714	0.000158639	0.0257618	AL645929.2	6	29871895	29873783
ENSG00000281831	GTExv8.ALL.Skin_Not_Sun_Exposed_Suprapubic	rs2535238	2.24745	rs3129063	0.171216	9.43215	2.06279	40	4.07668	4.56826e-05	0.0149097	AL645929.2	6	29871895	29873783
ENSG00000281831	GTExv8.ALL.Brain_Caudate_basal_ganglia	rs2535238	2.24745	rs3129063	0.117544	5.43496	2.06279	41	4.3084	1.6444e-05	0.00361966	AL645929.2	6	29871895	29873783
ENSG00000281831	GTExv8.ALL.Brain_Cerebellar_Hemisphere	rs2535238	2.24745	rs1362126	0.24153	7.03344	1.72589	41	3.69976	0.000215808	0.0474849	AL645929.2	6	29871895	29873783
ENSG00000281831	GTExv8.ALL.Testis	rs2535238	2.24745	rs3129063	0.123133	6.60154	2.06279	41	4.21563	2.49086e-05	0.00930556	AL645929.2	6	29871895	29873783
ENSG00000281831	GTExv8.ALL.Brain_Nucleus_accumbens_basal_ganglia	rs2535238	2.24745	rs1632953	0.0443969	-4.22727	-1.99406	41	4.38395	1.16549e-05	0.003356	AL645929.2	6	29871895	29873783
ENSG00000281831	GTExv8.ALL.Brain_Cortex	rs2535238	2.24745	rs1632953	0.0987599	-4.83172	-1.99406	41	4.45676	8.32084e-06	0.00280227	AL645929.2	6	29871895	29873783
ENSG00000281831	GTExv8.ALL.Artery_Tibial	rs2535238	2.24745	rs375984	0.16739	10.5679	2.23124	40	4.41452	1.01236e-05	0.00305618	AL645929.2	6	29871895	29873783
ENSG00000281831	GTExv8.ALL.Heart_Left_Ventricle	rs2535238	2.24745	rs3129063	0.153736	7.82458	2.06279	41	3.7605	0.000169571	0.0368954	AL645929.2	6	29871895	29873783
ENSG00000281831	GTExv8.ALL.Colon_Transverse	rs2535238	2.24745	rs3129063	0.18951	8.44732	2.06279	41	4.12321	3.73629e-05	0.00969942	AL645929.2	6	29871895	29873783
ENSG00000281831	GTExv8.ALL.Whole_Blood	rs2535238	2.24745	rs3129063	0.156412	10.3451	2.06279	40	3.9122	9.14601e-05	0.0243616	AL645929.2	6	29871895	29873783
ENSG00000281831	GTExv8.ALL.Pituitary	rs2535238	2.24745	rs3129063	0.257998	7.91168	2.06279	41	4.13542	3.54309e-05	0.0109296	AL645929.2	6	29871895	29873783
ENSG00000281831	GTExv8.ALL.Pancreas	rs2535238	2.24745	rs3129063	0.0815411	6.52877	2.06279	41	4.02565	5.68174e-05	0.0140724	AL645929.2	6	29871895	29873783
